# Supplementary material for: Different host factors are associated with patterns in bacterial and fungal gut microbiota in Slovenian healthy cohort
Source: PLoS One. 2018 Dec 20;13(12):e0209209. doi: 10.1371/journal.pone.0209209 (PMC6301613; doi:10.1371/journal.pone.0209209)
Supplement: S1 Table — Table with all bacterial OTUs, percent of samples they appear in, percent of total number of obtained reads they include and their respective taxonomical classification (phylum and the highest taxonomical level to which they reliably classify). Numbers in the parenthesis in the taxonomy column indicate the percent of identity between OTU representative read and the best match in the RDP training set (v.9) reference base. Members of core community are highlighted with grey. (XLSX) [file pone.0209209.s005.xlsx]

## Sheet: S1 Table
S1 Table. Bacterial OTUs statistics and taxonomy. Table with all bacterial OTUs, percent of samples they appear in, percent of total number of obtained reads they include and their respective taxonomical classification (phylum and the highest taxonomical level to which they reliably classify). Numbers in the parenthesis in the taxonomy column indicate the percent of identity between OTU represent…
OTU	% of samples where OTU is present	% of total reads	Phylum	Taxonomy
B_Otu000001	99462	9656	Firmicutes(100)	g_Faecalibacterium(100)
B_Otu000002	96237	9098	Bacteroidetes(100)	g_Bacteroides(100)
B_Otu000003	90323	4327	Bacteroidetes(100)	g_Bacteroides(100)
B_Otu000004	22581	3666	Bacteroidetes(100)	g_Prevotella(100)
B_Otu000005	97849	3296	Firmicutes(100)	g_Roseburia(100)
B_Otu000006	100000	2261	Firmicutes(100)	g_Blautia(100)
B_Otu000007	91398	1824	Bacteroidetes(100)	g_Bacteroides(100)
B_Otu000008	47849	1583	Bacteroidetes(100)	g_Bacteroides(100)
B_Otu000009	78495	1564	Firmicutes(100)	g_Ruminococcus(100)
B_Otu000010	99462	1512	Firmicutes(100)	g_Blautia(100)
B_Otu000011	37634	1428	Bacteroidetes(100)	g_Bacteroides(100)
B_Otu000012	75269	1411	Bacteroidetes(100)	g_Alistipes(100)
B_Otu000013	90860	1358	Firmicutes(100)	f_Lachnospiraceae(100)
B_Otu000014	96774	1285	Firmicutes(100)	g_Lachnospiracea_incertae_sedis(100)
B_Otu000015	96774	1276	Firmicutes(100)	g_Anaerostipes(100)
B_Otu000016	73118	1170	Bacteroidetes(100)	g_Barnesiella(100)
B_Otu000017	74194	1062	Actinobacteria(100)	g_Bifidobacterium(100)
B_Otu000018	85484	1040	Proteobacteria(100)	g_Gemmiger(100)
B_Otu000019	74194	1037	Bacteroidetes(100)	g_Bacteroides(100)
B_Otu000020	84409	1012	Bacteroidetes(100)	g_Parabacteroides(100)
B_Otu000021	18817	1005	Bacteroidetes(100)	g_Bacteroides(100)
B_Otu000022	73118	0.996	Bacteroidetes(100)	g_Parabacteroides(100)
B_Otu000023	80645	0.961	Proteobacteria(100)	g_Gemmiger(100)
B_Otu000024	77419	0.932	Firmicutes(100)	f_Ruminococcaceae(100)
B_Otu000025	44624	0.892	Verrucomicrobia(100)	g_Akkermansia(100)
B_Otu000026	53226	0.840	Bacteroidetes(100)	g_Bacteroides(100)
B_Otu000027	66129	0.827	Bacteroidetes(100)	g_Bacteroides(100)
B_Otu000028	67742	0.826	Actinobacteria(100)	g_Collinsella(100)
B_Otu000029	79570	0.818	Firmicutes(100)	g_Clostridium_XlVa(99)
B_Otu000030	82796	0.811	Firmicutes(100)	g_Lachnospiracea_incertae_sedis(98)
B_Otu000031	7527	0.790	Bacteroidetes(100)	f_Prevotellaceae(100)
B_Otu000032	61290	0.782	Bacteroidetes(100)	g_Alistipes(100)
B_Otu000033	19892	0.773	Bacteroidetes(100)	g_Bacteroides(100)
B_Otu000034	88172	0.760	Firmicutes(100)	g_Dorea(100)
B_Otu000035	96237	0.733	Firmicutes(100)	g_Blautia(100)
B_Otu000036	78495	0.679	Bacteroidetes(100)	g_Alistipes(100)
B_Otu000037	70430	0.668	Firmicutes(100)	g_Clostridium_XI(100)
B_Otu000038	95161	0.666	Firmicutes(100)	g_Clostridium_XlVa(60)
B_Otu000039	53763	0.634	Firmicutes(100)	f_Ruminococcaceae(100)
B_Otu000040	20430	0.624	Proteobacteria(100)	g_Sutterella(100)
B_Otu000041	27957	0.607	Bacteroidetes(100)	g_Bacteroides(100)
B_Otu000042	84409	0.580	Firmicutes(100)	g_Lachnospiracea_incertae_sedis(100)
B_Otu000043	86022	0.551	Bacteroidetes(100)	g_Odoribacter(100)
B_Otu000044	70430	0.549	Firmicutes(100)	g_Clostridium_XVIII(79)
B_Otu000045	79032	0.533	Firmicutes(100)	f_Lachnospiraceae(100)
B_Otu000046	59677	0.483	Actinobacteria(100)	g_Bifidobacterium(100)
B_Otu000047	73656	0.481	Firmicutes(100)	g_Lachnospiracea_incertae_sedis(100)
B_Otu000048	66667	0.447	Firmicutes(100)	g_Roseburia(100)
B_Otu000049	65591	0.438	Firmicutes(100)	f_Ruminococcaceae(100)
B_Otu000050	48387	0.436	Firmicutes(100)	g_Coprococcus(100)
B_Otu000051	67742	0.426	Firmicutes(100)	g_Lachnospiracea_incertae_sedis(98)
B_Otu000052	76882	0.423	Firmicutes(100)	g_Coprococcus(95)
B_Otu000053	75806	0.419	Firmicutes(100)	f_Lachnospiraceae(100)
B_Otu000054	34409	0.411	Firmicutes(100)	p_Firmicutes(100)
B_Otu000055	29032	0.410	Bacteroidetes(100)	g_Paraprevotella(100)
B_Otu000056	56452	0.409	Firmicutes(100)	g_Clostridium_sensu_stricto(100)
B_Otu000057	26344	0.403	Proteobacteria(100)	g_Escherichia_Shigella(100)
B_Otu000058	26344	0.391	Firmicutes(100)	g_Phascolarctobacterium(100)
B_Otu000059	42473	0.382	Firmicutes(100)	g_Clostridium_IV(100)
B_Otu000060	36559	0.380	Proteobacteria(100)	g_Parasutterella(100)
B_Otu000061	37634	0.380	Proteobacteria(100)	g_Sutterella(100)
B_Otu000062	33871	0.378	Bacteroidetes(100)	g_Bacteroides(100)
B_Otu000063	84946	0.358	Firmicutes(100)	g_Butyricicoccus(100)
B_Otu000064	28495	0.348	Firmicutes(100)	g_Erysipelotrichaceae_incertae_sedis(100)
B_Otu000065	71505	0.341	Firmicutes(100)	f_Lachnospiraceae(100)
B_Otu000066	11828	0.308	Firmicutes(100)	g_Ruminococcus(99)
B_Otu000067	27419	0.293	Firmicutes(100)	g_Dialister(100)
B_Otu000068	4301	0.293	Bacteroidetes(100)	g_Prevotella(100)
B_Otu000069	70968	0.282	Firmicutes(100)	g_Oscillibacter(100)
B_Otu000070	56452	0.264	Firmicutes(100)	g_Lachnospiracea_incertae_sedis(78)
B_Otu000071	51613	0.260	Firmicutes(100)	g_Clostridium_XI(100)
B_Otu000072	3226	0.260	Proteobacteria(100)	g_Succinivibrio(100)
B_Otu000073	12366	0.248	Firmicutes(100)	f_Acidaminococcaceae(100)
B_Otu000074	5376	0.244	Bacteroidetes(100)	g_Prevotella(100)
B_Otu000075	59140	0.240	Firmicutes(100)	o_Clostridiales(100)
B_Otu000076	37097	0.237	Firmicutes(100)	g_Streptococcus(100)
B_Otu000077	52151	0.237	Firmicutes(100)	f_Ruminococcaceae(100)
B_Otu000078	39785	0.235	Firmicutes(100)	g_Ruminococcus(100)
B_Otu000079	25806	0.234	Firmicutes(100)	g_Lachnospiracea_incertae_sedis(99)
B_Otu000080	67204	0.233	Firmicutes(100)	f_Lachnospiraceae(100)
B_Otu000081	53226	0.224	Firmicutes(100)	f_Lachnospiraceae(100)
B_Otu000082	51075	0.224	Firmicutes(100)	g_Oscillibacter(100)
B_Otu000083	5914	0.215	Firmicutes(100)	g_Megamonas(100)
B_Otu000084	45699	0.212	Firmicutes(100)	f_Ruminococcaceae(100)
B_Otu000085	18280	0.210	Proteobacteria(100)	c_Alphaproteobacteria(100)
B_Otu000086	51613	0.210	Firmicutes(100)	g_Lachnospiracea_incertae_sedis(99)
B_Otu000087	6452	0.210	Tenericutes(100)	c_Mollicutes(100)
B_Otu000088	3226	0.208	Tenericutes(100)	g_Asteroleplasma(100)
B_Otu000089	43548	0.205	Firmicutes(100)	p_Firmicutes(100)
B_Otu000090	2151	0.200	Bacteroidetes(100)	g_Bacteroides(100)
B_Otu000091	11828	0.200	Firmicutes(100)	g_Clostridium_IV(100)
B_Otu000092	54839	0.199	Firmicutes(100)	g_Lachnospiracea_incertae_sedis(100)
B_Otu000093	17742	0.196	Proteobacteria(100)	c_Alphaproteobacteria(100)
B_Otu000094	14516	0.192	Proteobacteria(100)	o_Burkholderiales(100)
B_Otu000095	16129	0.191	Firmicutes(100)	g_Phascolarctobacterium(98)
B_Otu000096	56989	0.185	Firmicutes(100)	g_Dorea(100)
B_Otu000097	45699	0.184	Bacteroidetes(100)	g_Alistipes(100)
B_Otu000098	35484	0.181	Firmicutes(100)	f_Ruminococcaceae(100)
B_Otu000099	6452	0.179	Proteobacteria(100)	f_Enterobacteriaceae(100)
B_Otu000100	47312	0.174	Firmicutes(100)	f_Lachnospiraceae(100)
B_Otu000101	8602	0.174	Firmicutes(100)	g_Acidaminococcus(100)
B_Otu000102	29032	0.169	Bacteroidetes(100)	f_Porphyromonadaceae(83)
B_Otu000103	22043	0.168	Bacteroidetes(100)	g_Alistipes(99)
B_Otu000104	26344	0.166	Firmicutes(100)	o_Clostridiales(100)
B_Otu000105	9140	0.166	Firmicutes(100)	f_Lachnospiraceae(100)
B_Otu000106	1613	0.160	Bacteroidetes(100)	g_Bacteroides(100)
B_Otu000107	22043	0.159	unclassified(100)	p_unclassified(100)
B_Otu000108	33333	0.159	Firmicutes(100)	p_Firmicutes(100)
B_Otu000109	30645	0.158	Firmicutes(100)	o_Clostridiales(100)
B_Otu000110	31720	0.158	Firmicutes(100)	f_Ruminococcaceae(100)
B_Otu000111	2688	0.157	Bacteroidetes(100)	g_Bacteroides(100)
B_Otu000112	10215	0.154	unclassified(100)	p_unclassified(100)
B_Otu000113	13441	0.154	Bacteroidetes(100)	g_Parabacteroides(100)
B_Otu000114	36022	0.148	Firmicutes(100)	f_Lachnospiraceae(100)
B_Otu000115	52151	0.142	Firmicutes(100)	g_Lachnospiracea_incertae_sedis(100)
B_Otu000116	56989	0.141	Firmicutes(100)	g_Coprococcus(100)
B_Otu000117	37634	0.140	Firmicutes(100)	o_Clostridiales(100)
B_Otu000118	36022	0.135	Firmicutes(100)	f_Ruminococcaceae(100)
B_Otu000119	23118	0.135	Actinobacteria(100)	g_Bifidobacterium(100)
B_Otu000120	0.538	0.134	Bacteroidetes(100)	o_Bacteroidales(100)
B_Otu000121	22043	0.134	Firmicutes(100)	g_Ruminococcus(100)
B_Otu000122	15054	0.130	Firmicutes(100)	g_Lachnospiracea_incertae_sedis(100)
B_Otu000123	7527	0.129	Bacteroidetes(100)	o_Bacteroidales(100)
B_Otu000124	35484	0.127	Bacteroidetes(100)	g_Butyricimonas(100)
B_Otu000125	6452	0.127	Firmicutes(100)	g_Dialister(100)
B_Otu000126	3763	0.123	Bacteroidetes(100)	g_Bacteroides(100)
B_Otu000127	8065	0.122	Firmicutes(100)	o_Clostridiales(100)
B_Otu000128	6452	0.120	Firmicutes(100)	g_Catenibacterium(100)
B_Otu000129	27419	0.119	Firmicutes(100)	f_Ruminococcaceae(100)
B_Otu000130	12366	0.119	Proteobacteria(100)	o_Burkholderiales(100)
B_Otu000131	6452	0.116	Proteobacteria(100)	c_Alphaproteobacteria(100)
B_Otu000132	24194	0.114	Firmicutes(100)	o_Clostridiales(100)
B_Otu000133	7527	0.114	Firmicutes(100)	g_Megasphaera(100)
B_Otu000134	17204	0.113	Firmicutes(100)	f_Lachnospiraceae(100)
B_Otu000135	23118	0.110	Firmicutes(100)	o_Clostridiales(100)
B_Otu000136	40323	0.109	Firmicutes(100)	f_Lachnospiraceae(100)
B_Otu000137	17742	0.109	Firmicutes(100)	f_Lachnospiraceae(100)
B_Otu000138	31183	0.108	Firmicutes(100)	f_Lachnospiraceae(100)
B_Otu000139	13441	0.106	Bacteroidetes(100)	g_Butyricimonas(100)
B_Otu000140	14516	0.105	Firmicutes(100)	f_Lachnospiraceae(100)
B_Otu000141	20968	0.105	Proteobacteria(100)	c_Deltaproteobacteria(100)
B_Otu000142	1075	0.099	Bacteroidetes(100)	g_Odoribacter(100)
B_Otu000143	9140	0.098	Firmicutes(100)	g_Ruminococcus(100)
B_Otu000144	10215	0.097	Firmicutes(100)	f_Ruminococcaceae(100)
B_Otu000145	10215	0.095	Firmicutes(100)	o_Clostridiales(100)
B_Otu000146	1613	0.094	Bacteroidetes(100)	g_Bacteroides(100)
B_Otu000147	16667	0.093	Firmicutes(100)	f_Lachnospiraceae(100)
B_Otu000148	6452	0.093	Firmicutes(100)	g_Dialister(100)
B_Otu000149	24194	0.091	Actinobacteria(100)	f_Coriobacteriaceae(100)
B_Otu000150	19355	0.090	Bacteroidetes(100)	f_Porphyromonadaceae(100)
B_Otu000151	12366	0.088	Proteobacteria(100)	g_Desulfovibrio(100)
B_Otu000152	12366	0.087	Firmicutes(100)	p_Firmicutes(100)
B_Otu000153	21505	0.086	Firmicutes(100)	f_Lachnospiraceae(100)
B_Otu000154	3226	0.086	Bacteroidetes(100)	g_Alistipes(100)
B_Otu000155	18817	0.085	Actinobacteria(100)	g_Asaccharobacter(69)
B_Otu000156	2688	0.084	Bacteroidetes(100)	g_Parabacteroides(100)
B_Otu000157	15054	0.083	Bacteroidetes(100)	g_Alistipes(100)
B_Otu000158	25269	0.082	Firmicutes(100)	g_Clostridium_XlVb(100)
B_Otu000159	18817	0.082	unclassified(100)	p_unclassified(100)
B_Otu000160	2688	0.082	Bacteroidetes(100)	g_Prevotella(100)
B_Otu000161	11828	0.081	Verrucomicrobia(100)	f_Puniceicoccaceae(100)
B_Otu000162	15054	0.081	Firmicutes(100)	g_Flavonifractor(100)
B_Otu000163	26882	0.081	Firmicutes(100)	f_Lachnospiraceae(100)
B_Otu000164	8065	0.081	Bacteroidetes(100)	f_Porphyromonadaceae(80)
B_Otu000165	0.000	0.077	unclassified(100)	p_unclassified(100)
B_Otu000166	16129	0.076	Proteobacteria(100)	c_Alphaproteobacteria(100)
B_Otu000167	19355	0.075	Firmicutes(100)	f_Ruminococcaceae(100)
B_Otu000168	17742	0.075	Firmicutes(100)	g_Turicibacter(100)
B_Otu000169	5376	0.075	Bacteroidetes(100)	g_Prevotella(100)
B_Otu000170	14516	0.075	Firmicutes(100)	f_Ruminococcaceae(100)
B_Otu000171	6452	0.075	Firmicutes(100)	g_Ruminococcus(100)
B_Otu000172	13978	0.074	Firmicutes(100)	f_Ruminococcaceae(100)
B_Otu000173	22043	0.074	Firmicutes(100)	f_Ruminococcaceae(100)
B_Otu000174	19355	0.072	Firmicutes(100)	g_Clostridium_XlVb(100)
B_Otu000175	25269	0.072	Firmicutes(100)	g_Clostridium_IV(98)
B_Otu000176	19355	0.071	Firmicutes(100)	g_Clostridium_IV(100)
B_Otu000177	5914	0.071	Bacteroidetes(100)	g_Prevotella(89)
B_Otu000178	19355	0.070	Firmicutes(100)	o_Clostridiales(100)
B_Otu000179	25269	0.070	Firmicutes(100)	f_Ruminococcaceae(100)
B_Otu000180	11828	0.069	Actinobacteria(100)	f_Coriobacteriaceae(100)
B_Otu000181	11828	0.069	Firmicutes(100)	g_Lachnospiracea_incertae_sedis(100)
B_Otu000182	6452	0.065	Bacteroidetes(100)	g_Prevotella(99)
B_Otu000183	14516	0.064	Firmicutes(100)	g_Flavonifractor(97)
B_Otu000184	16667	0.063	Firmicutes(100)	f_Ruminococcaceae(100)
B_Otu000185	12366	0.061	Bacteroidetes(100)	g_Alistipes(100)
B_Otu000186	12903	0.061	Firmicutes(100)	o_Clostridiales(100)
B_Otu000187	2151	0.060	Bacteroidetes(100)	f_Prevotellaceae(70)
B_Otu000188	5376	0.060	Firmicutes(100)	o_Clostridiales(100)
B_Otu000189	7527	0.060	Firmicutes(100)	g_Clostridium_XlVa(100)
B_Otu000190	13978	0.059	Bacteroidetes(100)	g_Butyricimonas(100)
B_Otu000191	18817	0.058	Firmicutes(100)	f_Lachnospiraceae(100)
B_Otu000192	12366	0.058	Firmicutes(100)	f_Lachnospiraceae(100)
B_Otu000193	15591	0.056	Firmicutes(100)	f_Ruminococcaceae(100)
B_Otu000194	6452	0.055	Firmicutes(100)	g_Mitsuokella(100)
B_Otu000195	2151	0.053	Bacteroidetes(100)	g_Bacteroides(100)
B_Otu000196	5914	0.052	Firmicutes(100)	f_Ruminococcaceae(100)
B_Otu000197	6989	0.051	Firmicutes(100)	f_Ruminococcaceae(100)
B_Otu000198	11290	0.051	Firmicutes(100)	f_Ruminococcaceae(100)
B_Otu000199	3226	0.050	Bacteroidetes(100)	f_Prevotellaceae(100)
B_Otu000200	12903	0.050	Firmicutes(100)	f_Lachnospiraceae(100)
B_Otu000201	12366	0.050	unclassified(100)	p_unclassified(100)
B_Otu000202	17204	0.049	unclassified(100)	p_unclassified(100)
B_Otu000203	2688	0.049	Firmicutes(100)	g_Erysipelotrichaceae_incertae_sedis(100)
B_Otu000204	7527	0.047	Firmicutes(100)	g_Clostridium_IV(100)
B_Otu000205	11290	0.046	Firmicutes(100)	f_Ruminococcaceae(99)
B_Otu000206	3226	0.046	Firmicutes(100)	g_Lactobacillus(100)
B_Otu000207	17204	0.046	Firmicutes(100)	g_Flavonifractor(96)
B_Otu000208	6989	0.046	Bacteroidetes(100)	g_Bacteroides(100)
B_Otu000209	1075	0.045	Firmicutes(100)	p_Firmicutes(100)
B_Otu000210	6989	0.043	Bacteroidetes(100)	g_Bacteroides(100)
B_Otu000211	6989	0.043	Firmicutes(100)	f_Ruminococcaceae(100)
B_Otu000212	4839	0.042	Actinobacteria(100)	g_Eggerthella(100)
B_Otu000213	2688	0.041	Proteobacteria(100)	g_Sutterella(100)
B_Otu000214	16667	0.041	Firmicutes(100)	f_Ruminococcaceae(100)
B_Otu000215	5914	0.041	unclassified(100)	p_unclassified(100)
B_Otu000216	6452	0.040	Proteobacteria(100)	o_Burkholderiales(100)
B_Otu000217	10753	0.040	Lentisphaerae(100)	g_Victivallis(100)
B_Otu000218	5914	0.040	Firmicutes(100)	g_Oscillibacter(100)
B_Otu000219	1075	0.040	Bacteroidetes(100)	g_Paraprevotella(99)
B_Otu000220	1613	0.039	Bacteroidetes(100)	g_Bacteroides(100)
B_Otu000221	3226	0.038	Firmicutes(100)	f_Ruminococcaceae(100)
B_Otu000222	9140	0.038	Proteobacteria(100)	g_Haemophilus(100)
B_Otu000223	7527	0.038	Actinobacteria(100)	g_Enterorhabdus(99)
B_Otu000224	2151	0.037	Firmicutes(100)	o_Clostridiales(100)
B_Otu000225	5914	0.037	Firmicutes(100)	o_Clostridiales(100)
B_Otu000226	1613	0.037	Firmicutes(100)	f_Ruminococcaceae(100)
B_Otu000227	6452	0.037	Firmicutes(100)	g_Streptococcus(100)
B_Otu000228	4301	0.036	Firmicutes(100)	g_Dialister(100)
B_Otu000229	6452	0.036	Bacteroidetes(100)	p_Bacteroidetes(100)
B_Otu000230	9140	0.036	Firmicutes(100)	p_Firmicutes(100)
B_Otu000231	8065	0.035	Firmicutes(100)	f_Lachnospiraceae(100)
B_Otu000232	5376	0.035	Firmicutes(100)	p_Firmicutes(100)
B_Otu000233	5914	0.035	Firmicutes(100)	f_Lachnospiraceae(100)
B_Otu000234	5914	0.034	Proteobacteria(100)	f_Desulfovibrionaceae(100)
B_Otu000235	0.538	0.034	Bacteroidetes(100)	f_Prevotellaceae(100)
B_Otu000236	3226	0.034	Bacteroidetes(100)	g_Paraprevotella(100)
B_Otu000237	9677	0.034	Bacteroidetes(100)	g_Alistipes(100)
B_Otu000238	6452	0.034	Firmicutes(100)	g_Eubacterium(66)
B_Otu000239	8602	0.034	Firmicutes(100)	p_Firmicutes(100)
B_Otu000240	5914	0.033	unclassified(100)	p_unclassified(100)
B_Otu000241	3763	0.033	unclassified(100)	p_unclassified(100)
B_Otu000242	1075	0.032	Bacteroidetes(100)	g_Barnesiella(100)
B_Otu000243	11290	0.032	Firmicutes(100)	f_Ruminococcaceae(100)
B_Otu000244	1075	0.032	Bacteroidetes(100)	p_Bacteroidetes(100)
B_Otu000245	3763	0.032	Bacteroidetes(100)	f_Porphyromonadaceae(100)
B_Otu000246	6452	0.030	Firmicutes(100)	f_Ruminococcaceae(100)
B_Otu000247	1075	0.030	Bacteroidetes(100)	g_Alistipes(100)
B_Otu000248	6452	0.030	Firmicutes(100)	o_Clostridiales(100)
B_Otu000249	5914	0.030	Firmicutes(100)	g_Clostridium_XlVb(100)
B_Otu000250	8602	0.029	Firmicutes(100)	g_Lachnospiracea_incertae_sedis(97)
B_Otu000251	6452	0.029	Firmicutes(100)	g_Clostridium_XVIII(100)
B_Otu000252	4839	0.028	Bacteroidetes(100)	p_Bacteroidetes(100)
B_Otu000253	0.538	0.028	unclassified(100)	p_unclassified(100)
B_Otu000254	5914	0.028	Lentisphaerae(100)	g_Victivallis(100)
B_Otu000255	3763	0.027	Firmicutes(100)	g_Clostridium_XVIII(100)
B_Otu000256	5376	0.027	Bacteroidetes(100)	f_Porphyromonadaceae(100)
B_Otu000257	8065	0.027	Firmicutes(100)	g_Lachnospiracea_incertae_sedis(99)
B_Otu000258	4839	0.026	Firmicutes(100)	g_Veillonella(100)
B_Otu000259	4301	0.026	Firmicutes(100)	g_Lactococcus(100)
B_Otu000260	9140	0.026	Firmicutes(100)	o_Clostridiales(100)
B_Otu000261	4301	0.026	Bacteroidetes(100)	g_Butyricimonas(100)
B_Otu000262	3763	0.026	Firmicutes(100)	g_Clostridium_XlVb(100)
B_Otu000263	5376	0.026	Firmicutes(100)	p_Firmicutes(100)
B_Otu000264	5376	0.026	Bacteroidetes(100)	g_Alistipes(100)
B_Otu000265	2151	0.025	Proteobacteria(100)	c_Alphaproteobacteria(100)
B_Otu000266	3226	0.025	Firmicutes(100)	g_Erysipelotrichaceae_incertae_sedis(100)
B_Otu000267	8602	0.025	Actinobacteria(100)	f_Coriobacteriaceae(100)
B_Otu000268	5914	0.025	Firmicutes(100)	g_Clostridium_IV(86)
B_Otu000269	2151	0.024	Bacteroidetes(100)	g_Alistipes(100)
B_Otu000270	1075	0.024	Bacteroidetes(100)	g_Bacteroides(100)
B_Otu000271	1075	0.024	Bacteroidetes(100)	g_Barnesiella(100)
B_Otu000272	0.538	0.024	Actinobacteria(100)	g_Gordonibacter(100)
B_Otu000273	1075	0.024	Bacteroidetes(100)	g_Prevotella(100)
B_Otu000274	5914	0.024	Proteobacteria(100)	g_Parasutterella(100)
B_Otu000275	1613	0.024	Bacteroidetes(100)	f_Porphyromonadaceae(100)
B_Otu000276	2688	0.023	Firmicutes(100)	g_Clostridium_IV(100)
B_Otu000277	5376	0.023	Firmicutes(100)	f_Lachnospiraceae(99)
B_Otu000278	3763	0.023	Firmicutes(100)	g_Oscillibacter(100)
B_Otu000279	1613	0.023	Bacteroidetes(100)	g_Prevotella(100)
B_Otu000280	1075	0.023	Firmicutes(100)	p_Firmicutes(100)
B_Otu000281	1075	0.023	Bacteroidetes(100)	g_Prevotella(100)
B_Otu000282	2151	0.022	Firmicutes(100)	c_Clostridia(100)
B_Otu000283	4839	0.022	Firmicutes(100)	f_Lachnospiraceae(100)
B_Otu000284	5914	0.021	Firmicutes(100)	g_Butyricicoccus(100)
B_Otu000285	3226	0.021	Proteobacteria(100)	o_Burkholderiales(100)
B_Otu000286	2151	0.021	Proteobacteria(100)	c_Alphaproteobacteria(100)
B_Otu000287	1075	0.021	Proteobacteria(100)	g_Sutterella(100)
B_Otu000288	4301	0.021	Firmicutes(100)	g_Oscillibacter(100)
B_Otu000289	1613	0.021	Bacteroidetes(100)	p_Bacteroidetes(100)
B_Otu000290	4301	0.021	Firmicutes(100)	o_Clostridiales(100)
B_Otu000291	0.538	0.021	Firmicutes(100)	g_Lactococcus(100)
B_Otu000292	3226	0.020	Firmicutes(100)	g_Megasphaera(100)
B_Otu000293	5376	0.020	Firmicutes(100)	g_Clostridium_sensu_stricto(100)
B_Otu000294	2688	0.019	Firmicutes(100)	p_Firmicutes(100)
B_Otu000295	4839	0.019	Firmicutes(100)	o_Clostridiales(100)
B_Otu000296	3763	0.019	Firmicutes(100)	g_Erysipelotrichaceae_incertae_sedis(100)
B_Otu000297	1075	0.019	Firmicutes(100)	p_Firmicutes(100)
B_Otu000298	3226	0.019	Actinobacteria(100)	g_Slackia(100)
B_Otu000299	1075	0.019	Firmicutes(100)	f_Ruminococcaceae(100)
B_Otu000300	1613	0.019	Firmicutes(100)	o_Clostridiales(100)
B_Otu000301	0.000	0.019	Firmicutes(100)	g_Flavonifractor(82)
B_Otu000302	0.538	0.018	Bacteroidetes(100)	f_Porphyromonadaceae(98)
B_Otu000303	1075	0.018	Firmicutes(100)	g_Clostridium_XVIII(100)
B_Otu000304	2688	0.018	Firmicutes(100)	f_Ruminococcaceae(67)
B_Otu000305	1613	0.018	Firmicutes(100)	c_Clostridia(100)
B_Otu000306	4301	0.018	Firmicutes(100)	f_Lachnospiraceae(100)
B_Otu000307	3226	0.018	Firmicutes(100)	g_Clostridium_XlVa(100)
B_Otu000308	4839	0.018	Lentisphaerae(100)	g_Victivallis(100)
B_Otu000309	6989	0.018	unclassified(100)	p_unclassified(100)
B_Otu000310	4839	0.018	Firmicutes(100)	g_Ruminococcus(100)
B_Otu000311	1613	0.018	Firmicutes(100)	p_Firmicutes(100)
B_Otu000312	2688	0.018	Firmicutes(100)	g_Clostridium_XlVa(64)
B_Otu000313	5914	0.018	Firmicutes(100)	f_Ruminococcaceae(100)
B_Otu000314	3226	0.017	Bacteroidetes(100)	g_Alistipes(100)
B_Otu000315	1613	0.017	Firmicutes(100)	f_Erysipelotrichaceae(100)
B_Otu000316	0.000	0.017	Firmicutes(100)	g_Clostridium_XlVb(100)
B_Otu000317	0.538	0.017	Firmicutes(100)	f_Ruminococcaceae(100)
B_Otu000318	2151	0.017	Firmicutes(100)	f_Ruminococcaceae(100)
B_Otu000319	1075	0.017	Firmicutes(100)	g_Megasphaera(100)
B_Otu000320	0.538	0.017	Bacteroidetes(100)	g_Prevotella(100)
B_Otu000321	2151	0.016	Firmicutes(100)	f_Ruminococcaceae(100)
B_Otu000322	3763	0.016	Firmicutes(100)	g_Clostridium_XlVa(92)
B_Otu000323	4839	0.016	Firmicutes(100)	g_Peptococcus(100)
B_Otu000324	5914	0.016	Firmicutes(100)	f_Ruminococcaceae(100)
B_Otu000325	2688	0.016	Firmicutes(100)	g_Clostridium_IV(100)
B_Otu000326	5376	0.016	unclassified(100)	p_unclassified(100)
B_Otu000327	4301	0.016	Firmicutes(100)	g_Howardella(100)
B_Otu000328	4301	0.016	Firmicutes(100)	f_Lachnospiraceae(100)
B_Otu000329	3763	0.015	unclassified(100)	p_unclassified(100)
B_Otu000330	3226	0.015	Firmicutes(100)	c_Clostridia(100)
B_Otu000331	2688	0.015	Firmicutes(100)	f_Lachnospiraceae(100)
B_Otu000332	1613	0.015	Bacteroidetes(100)	g_Prevotella(94)
B_Otu000333	0.538	0.015	Bacteroidetes(100)	f_Prevotellaceae(100)
B_Otu000334	1075	0.015	Firmicutes(100)	g_Clostridium_IV(88)
B_Otu000335	0.000	0.015	Firmicutes(100)	g_Holdemania(100)
B_Otu000336	1075	0.015	unclassified(100)	p_unclassified(100)
B_Otu000337	1613	0.015	Firmicutes(100)	g_Enterococcus(100)
B_Otu000338	0.538	0.015	Bacteroidetes(100)	g_Bacteroides(100)
B_Otu000339	1613	0.014	Proteobacteria(100)	c_Deltaproteobacteria(100)
B_Otu000340	0.538	0.014	Firmicutes(100)	f_Lachnospiraceae(100)
B_Otu000341	2151	0.014	Actinobacteria(100)	g_Bifidobacterium(100)
B_Otu000342	1613	0.014	Actinobacteria(100)	f_Coriobacteriaceae(100)
B_Otu000343	1613	0.014	Proteobacteria(100)	f_Desulfovibrionaceae(97)
B_Otu000344	3226	0.014	Firmicutes(100)	g_Clostridium_IV(68)
B_Otu000345	1075	0.014	Firmicutes(100)	f_Lachnospiraceae(100)
B_Otu000346	2688	0.014	Firmicutes(100)	f_Ruminococcaceae(100)
B_Otu000347	5376	0.014	Firmicutes(100)	o_Clostridiales(100)
B_Otu000348	1075	0.014	unclassified(100)	p_unclassified(100)
B_Otu000349	0.538	0.014	Firmicutes(100)	g_Dialister(100)
B_Otu000350	1613	0.014	Firmicutes(100)	f_Lachnospiraceae(100)
B_Otu000351	5376	0.014	Firmicutes(100)	p_Firmicutes(100)
B_Otu000352	2688	0.014	Firmicutes(100)	g_Ruminococcus(100)
B_Otu000353	2688	0.013	unclassified(100)	p_unclassified(100)
B_Otu000354	0.538	0.013	Bacteroidetes(100)	o_Bacteroidales(100)
B_Otu000355	3763	0.013	Proteobacteria(100)	f_Rhodospirillaceae(100)
B_Otu000356	3763	0.013	unclassified(100)	p_unclassified(100)
B_Otu000357	0.538	0.013	Bacteroidetes(100)	p_Bacteroidetes(100)
B_Otu000358	1075	0.013	Firmicutes(100)	f_Ruminococcaceae(100)
B_Otu000359	2151	0.013	Bacteroidetes(100)	g_Odoribacter(100)
B_Otu000360	2688	0.013	Firmicutes(100)	o_Clostridiales(100)
B_Otu000361	2688	0.013	Firmicutes(100)	o_Clostridiales(100)
B_Otu000362	2688	0.013	Firmicutes(100)	p_Firmicutes(100)
B_Otu000363	1075	0.013	Actinobacteria(100)	g_Olsenella(100)
B_Otu000364	4301	0.013	Firmicutes(100)	f_Lachnospiraceae(100)
B_Otu000365	1613	0.013	Bacteroidetes(100)	f_Porphyromonadaceae(100)
B_Otu000366	1075	0.013	Firmicutes(100)	o_Clostridiales(100)
B_Otu000367	3763	0.013	unclassified(100)	p_unclassified(100)
B_Otu000368	2688	0.012	Firmicutes(100)	p_Firmicutes(100)
B_Otu000369	2688	0.012	Firmicutes(100)	f_Ruminococcaceae(100)
B_Otu000370	0.538	0.012	Firmicutes(100)	g_Veillonella(100)
B_Otu000371	1613	0.012	unclassified(100)	p_unclassified(100)
B_Otu000372	0.538	0.012	Bacteroidetes(100)	g_Alistipes(100)
B_Otu000373	0.538	0.012	Bacteroidetes(100)	g_Prevotella(100)
B_Otu000374	1613	0.012	Proteobacteria(100)	g_Desulfovibrio(99)
B_Otu000375	1613	0.012	Proteobacteria(100)	o_Burkholderiales(100)
B_Otu000376	5914	0.012	Firmicutes(100)	f_Lachnospiraceae(100)
B_Otu000377	1613	0.012	Firmicutes(100)	f_Lachnospiraceae(100)
B_Otu000378	3226	0.012	Firmicutes(100)	f_Ruminococcaceae(100)
B_Otu000379	0.538	0.011	Firmicutes(100)	g_Dialister(100)
B_Otu000380	0.538	0.011	Bacteroidetes(100)	g_Paraprevotella(100)
B_Otu000381	2151	0.011	Firmicutes(100)	g_Allisonella(100)
B_Otu000382	1613	0.011	Firmicutes(100)	f_Lachnospiraceae(100)
B_Otu000383	0.538	0.011	unclassified(100)	p_unclassified(100)
B_Otu000384	3226	0.011	Firmicutes(100)	c_Clostridia(100)
B_Otu000385	1613	0.011	Bacteroidetes(100)	g_Parabacteroides(100)
B_Otu000386	1075	0.011	Firmicutes(100)	o_Clostridiales(100)
B_Otu000387	4301	0.011	Firmicutes(100)	f_Lachnospiraceae(100)
B_Otu000388	0.538	0.011	Firmicutes(100)	f_Lachnospiraceae(100)
B_Otu000389	0.538	0.011	Firmicutes(100)	g_Ruminococcus(98)
B_Otu000390	1613	0.011	Firmicutes(100)	f_Ruminococcaceae(100)
B_Otu000391	3226	0.011	Bacteroidetes(100)	g_Butyricimonas(100)
B_Otu000392	2688	0.011	Firmicutes(100)	g_Oscillibacter(100)
B_Otu000393	1075	0.011	Firmicutes(100)	o_Clostridiales(100)
B_Otu000394	5914	0.011	Firmicutes(100)	g_Ruminococcus(100)
B_Otu000395	0.538	0.011	Bacteroidetes(100)	o_Bacteroidales(100)
