# Supplementary material for: Different host factors are associated with patterns in bacterial and fungal gut microbiota in Slovenian healthy cohort
Source: PLoS One. 2018 Dec 20;13(12):e0209209. doi: 10.1371/journal.pone.0209209 (PMC6301613; doi:10.1371/journal.pone.0209209)
Supplement: S2 Table — Table with all fungal OTUs, percent of samples they appear in, percent of total number of obtained reads they include and their respective taxonomical classification (phylum and the highest taxonomical level to which they reliably classify). Numbers in the parenthesis in the taxonomy column indicate the percent of identity between OTU representative read and best match in the UNITE reference base. Members of core community are highlighted with grey. (XLSX) [file pone.0209209.s006.xlsx]

## Sheet: S2 Table
S2 Table. Fungal OTUs statistics and taxonomy. Table with all fungal OTUs, percent of samples they appear in, percent of total number of obtained reads they include and their respective taxonomical classification (phylum and the highest taxonomical level to which they reliably classify). Numbers in the parenthesis in the taxonomy column indicate the percent of identity between OTU representative …
OTU	% of samples where OTU is present	% of total reads	Phylum	Taxonomy
F_Otu00001	98.925	68.593	Ascomycota	s_Saccharomyces_cerevisiae(100)
F_Otu00002	61.828	4.852	Ascomycota	s_Candida_albicans(100)
F_Otu00003	20.968	4.224	Ascomycota	g_Penicillium(100)
F_Otu00004	50	4.208	Ascomycota	g_Debaryomyces(100)
F_Otu00005	4.301	1.283	Basidiomycota	s_Trichosporon_ovoides(100)
F_Otu00006	4.301	1	Ascomycota	s_Saccharomycetaceae_sp(100)
F_Otu00007	1.075	0.718	Ascomycota	s_Sarcinomyces_petricola(100)
F_Otu00008	6.989	0.679	Ascomycota	s_Kluyveromyces_marxianus(100)
F_Otu00009	26.344	0.668	Ascomycota	g_Penicillium(100)
F_Otu00010	12.903	0.647	Ascomycota	s_Candida_zeylanoides(99)
F_Otu00011	25.269	0.642	Basidiomycota	s_Malassezia_restricta(100)
F_Otu00012	15.591	0.617	Ascomycota	g_Aspergillus(100)
F_Otu00013	10.215	0.584	Basidiomycota	s_Rhodotorula_mucilaginosa(100)
F_Otu00014	3.226	0.58	Ascomycota	s_Kluyveromyces_lactis(100)
F_Otu00015	2.151	0.526	Basidiomycota	s_Strobilurus_stephanocystis(100)
F_Otu00016	11.29	0.46	Basidiomycota	s_Agaricus_bisporus(70)
F_Otu00018	2.688	0.404	Zygomycota	s_Mucor_circinelloides_f._circinelloides(100)
F_Otu00019	4.301	0.4	Ascomycota	s_Cyberlindnera_jadinii(100)
F_Otu00020	1.613	0.381	Basidiomycota	s_Rhodotorula_nothofagi(100)
F_Otu00021	0.538	0.367	Ascomycota	s_Phaeococcomyces_catenatus(100)
F_Otu00022	5.376	0.341	Ascomycota	s_Kazachstania_barnettii(100)
F_Otu00023	6.452	0.338	Ascomycota	s_Gibberella_fujikuroi(93)
F_Otu00024	1.613	0.322	Basidiomycota	s_Trametes_versicolor(100)
F_Otu00025	1.613	0.318	Zygomycota	s_Mucor_racemosus_f._racemosus(100)
F_Otu00026	18.28	0.307	Ascomycota	s_Candida_glabrata(100)
F_Otu00027	13.441	0.286	Basidiomycota	s_Cinereomyces_sp(100)
F_Otu00028	1.075	0.242	Ascomycota	f_Hypocreales_family_Incertae_sedis(100)
F_Otu00029	1.613	0.241	Ascomycota	g_Talaromyces(100)
F_Otu00030	10.753	0.228	Ascomycota	s_Torulaspora_delbrueckii(100)
F_Otu00031	4.301	0.193	unclassified	p_unclassified
F_Otu00032	2.151	0.179	Ascomycota	s_Penicillium_sp_BJ41(100)
F_Otu00033	13.441	0.168	Ascomycota	s_Pseudallescheria_africana(100)
F_Otu00034	15.054	0.165	Ascomycota	o_Eurotiales(100)
F_Otu00035	4.301	0.16	Ascomycota	s_Fusarium_proliferatum(100)
F_Otu00036	1.075	0.154	Basidiomycota	s_Rhodotorula_pinicola(100)
F_Otu00037	0.538	0.147	Ascomycota	g_Trichoderma(100)
F_Otu00038	10.215	0.142	Ascomycota	s_Penicillium_spinulosum(100)
F_Otu00039	4.301	0.131	Ascomycota	s_uncultured_Eurotium(100)
F_Otu00040	3.226	0.125	Zygomycota	s_Mucor_circinelloides_f._circinelloides(100)
F_Otu00041	8.065	0.122	Basidiomycota	s_Bjerkandera_adusta(100)
F_Otu00042	3.226	0.122	Zygomycota	s_Mucor_racemosus_f._racemosus(100)
F_Otu00043	2.151	0.117	Basidiomycota	s_Wallemia_sebi(100)
F_Otu00044	1.075	0.115	Ascomycota	s_Candida_glaebosa(100)
F_Otu00045	2.688	0.108	Basidiomycota	s_Malassezia_globosa(100)
F_Otu00046	4.301	0.103	Basidiomycota	s_Sporobolomyces_sp_JCM_11360(100)
F_Otu00047	1.075	0.084	Basidiomycota	s_Malasseziales_sp(100)
F_Otu00048	0.538	0.083	Basidiomycota	s_Hyphodontia_pallidula(100)
F_Otu00049	2.688	0.08	Ascomycota	s_Aspergillus_candidus(100)
F_Otu00050	2.688	0.079	Ascomycota	s_Taphrina_wiesneri(100)
F_Otu00051	0.538	0.079	Ascomycota	p_Ascomycota
F_Otu00052	1.075	0.075	Basidiomycota	s_Quambalaria_cyanescens(100)
F_Otu00053	0.538	0.073	Basidiomycota	s_Psilocybe_cubensis(100)
F_Otu00054	0.538	0.072	Ascomycota	s_Pseudorobillarda_sp(100)
F_Otu00055	6.989	0.068	Ascomycota	s_Alternaria_eichhorniae(100)
F_Otu00056	0.538	0.067	Basidiomycota	g_Mycena(100)
F_Otu00057	2.151	0.067	Ascomycota	f_Saccharomycetaceae(100)
F_Otu00058	2.688	0.066	Basidiomycota	s_Cryptococcus_sp_HD_40(100)
F_Otu00059	6.989	0.063	Ascomycota	g_Penicillium(100)
F_Otu00060	0.538	0.059	Basidiomycota	s_Acanthophysium_lividocaeruleum(100)
F_Otu00061	1.613	0.057	Ascomycota	s_Botryosphaeria_sp_BJ10200_X(100)
F_Otu00062	0.538	0.052	Basidiomycota	s_Resinicium_bicolor(100)
F_Otu00063	4.301	0.052	Ascomycota	s_Penicillium_bialowiezense(100)
F_Otu00064	11.828	0.051	Ascomycota	g_Aspergillus(100)
F_Otu00065	3.763	0.049	Ascomycota	s_Aspergillus_fumigatus(100)
F_Otu00066	2.151	0.048	Basidiomycota	s_Wallemia_sebi(100)
F_Otu00067	2.151	0.046	Zygomycota	s_Rhizopus_arrhizus_var._arrhizus(100)
F_Otu00068	4.301	0.046	Ascomycota	s_Exophiala_dermatitidis(100)
F_Otu00069	0.538	0.045	Basidiomycota	s_Boletus_pinophilus(100)
F_Otu00070	1.613	0.042	Basidiomycota	s_Cryptococcus_laurentii(100)
F_Otu00072	2.688	0.039	Ascomycota	g_Penicillium(100)
F_Otu00073	0.538	0.038	Basidiomycota	s_Fomitopsis_pinicola(100)
F_Otu00074	0.538	0.038	Ascomycota	o_Pleosporales(100)
F_Otu00075	4.301	0.038	Basidiomycota	s_Sporobolomyces_oryzicola(100)
F_Otu00076	0.538	0.037	Basidiomycota	p_Basidiomycota
F_Otu00077	1.075	0.035	Basidiomycota	s_Xerocomellus_pruinatus(100)
F_Otu00078	2.151	0.033	Basidiomycota	s_Guehomyces_pullulans(100)
F_Otu00079	0.538	0.033	Basidiomycota	c_Agaricomycetes(100)
F_Otu00080	3.226	0.033	Ascomycota	s_Aspergillus_flavus(100)
F_Otu00081	2.151	0.033	Ascomycota	f_Trichocomaceae(100)
F_Otu00082	3.226	0.033	Ascomycota	s_Candida_dubliniensis(100)
F_Otu00083	0.538	0.032	Basidiomycota	s_Ustilaginales_sp(100)
F_Otu00084	1.613	0.031	Basidiomycota	s_Cryptococcus_albidus(100)
F_Otu00085	1.075	0.029	Ascomycota	f_Trichocomaceae(100)
F_Otu00086	0.538	0.029	Ascomycota	f_Trichocomaceae(100)
F_Otu00087	0.538	0.029	Basidiomycota	s_Conocybe_dunensis(100)
F_Otu00088	0.538	0.029	Ascomycota	s_Microascaceae_sp(100)
F_Otu00089	2.151	0.028	Ascomycota	s_Protomyces_inouyei(100)
F_Otu00090	1.075	0.027	Ascomycota	s_Aspergillus_ibericus(100)
F_Otu00091	1.075	0.026	Zygomycota	s_Mucor_racemosus_f._racemosus(100)
F_Otu00092	1.075	0.023	unclassified	p_unclassified
F_Otu00093	4.301	0.023	Basidiomycota	s_Exobasidiomycetes_sp(100)
F_Otu00094	1.075	0.022	Ascomycota	s_Fusarium_tricinctum(85)
F_Otu00095	3.226	0.021	Ascomycota	g_Penicillium(100)
F_Otu00096	1.075	0.02	Basidiomycota	s_Coprinellus_micaceus(100)
F_Otu00097	2.688	0.02	Ascomycota	s_Candida_athensensis(100)
F_Otu00098	2.688	0.019	Basidiomycota	s_Stereum_hirsutum(100)
F_Otu00099	3.226	0.019	Ascomycota	f_Trichocomaceae(100)
F_Otu00100	1.075	0.019	Basidiomycota	s_Boletus_aff_edulis_HKAS47563(95)
F_Otu00101	2.151	0.019	Ascomycota	s_Wickerhamomyces_anomalus(100)
F_Otu00102	0.538	0.019	Basidiomycota	s_Rhodotorula_nothofagi(100)
F_Otu00103	3.226	0.017	Ascomycota	s_Aureobasidium_pullulans(100)
F_Otu00104	2.151	0.016	Basidiomycota	s_Coprinopsis_clastophylla(100)
F_Otu00105	1.613	0.016	Basidiomycota	s_Cryptococcus_magnus(100)
F_Otu00106	0.538	0.016	Ascomycota	f_Sporormiaceae(100)
F_Otu00107	1.613	0.016	Ascomycota	o_Hypocreales(100)
F_Otu00108	2.151	0.015	Ascomycota	f_Trichocomaceae(100)
F_Otu00109	0.538	0.015	Ascomycota	s_Podospora_decipiens(100)
F_Otu00110	2.688	0.015	Ascomycota	s_Aspergillus_subversicolor(90)
F_Otu00111	0.538	0.015	Basidiomycota	s_Tilletia_horrida(100)
F_Otu00112	2.151	0.015	Basidiomycota	s_Trametes_hirsuta(100)
F_Otu00113	2.151	0.014	Basidiomycota	s_Rhodotorula_aurantiaca(100)
F_Otu00114	1.075	0.014	Ascomycota	s_Candida_quercitrusa(100)
F_Otu00115	1.075	0.014	Ascomycota	g_Colletotrichum(100)
F_Otu00116	0.538	0.014	unclassified	p_unclassified
F_Otu00119	0.538	0.014	Basidiomycota	s_Wallemia_sebi(100)
F_Otu00120	0.538	0.014	Ascomycota	f_Nectriaceae(100)
F_Otu00121	1.613	0.013	Ascomycota	s_Aspergillus_penicillioides(100)
F_Otu00122	1.075	0.012	Basidiomycota	s_Cryptococcus_wieringae(100)
F_Otu00123	1.075	0.012	Ascomycota	s_Penicillium_charlesii(100)
F_Otu00124	0.538	0.011	Ascomycota	s_Candida_spencermartinsiae(100)
F_Otu00125	0.538	0.01	Basidiomycota	s_Coprinopsis_radiata(100)
F_Otu00126	1.075	0.01	Ascomycota	f_Nectriaceae(100)
F_Otu00127	0.538	0.01	Basidiomycota	s_Mrakiella_aquatica(100)
F_Otu00128	1.613	0.01	Ascomycota	s_Pichia_onychis(100)
F_Otu00129	1.075	0.01	Ascomycota	o_Hypocreales(100)
F_Otu00130	2.151	0.009	Basidiomycota	s_Udeniomyces_pannonicus(100)
F_Otu00131	0.538	0.009	Basidiomycota	s_Cryptococcus_laurentii(100)
F_Otu00132	0.538	0.009	Ascomycota	s_Microascaceae_sp(100)
F_Otu00133	0.538	0.009	Ascomycota	f_Chaetomiaceae(100)
F_Otu00134	0.538	0.009	Ascomycota	c_Sordariomycetes(100)
F_Otu00135	2.151	0.009	Ascomycota	f_Pleosporaceae(100)
F_Otu00136	0.538	0.009	Basidiomycota	g_Botryobasidium(100)
F_Otu00137	1.075	0.009	Basidiomycota	s_Polyporaceae_sp(100)
F_Otu00138	1.613	0.008	Ascomycota	s_Zygosaccharomyces_rouxii(100)
F_Otu00139	0.538	0.008	Ascomycota	f_Microascaceae(100)
F_Otu00140	1.075	0.008	Ascomycota	s_Aspergillus_aculeatus(100)
F_Otu00141	0.538	0.008	Ascomycota	o_Pleosporales(100)
F_Otu00142	2.151	0.008	Basidiomycota	s_Rhodotorula_sp_DT3(100)
F_Otu00143	1.075	0.008	Basidiomycota	s_Boletus_sp_5_ZLY_2012(100)
F_Otu00144	0.538	0.007	Basidiomycota	s_Cryptococcus_heveanensis(100)
F_Otu00145	1.075	0.007	Basidiomycota	s_Lycoperdon_pyriforme(100)
F_Otu00146	0.538	0.007	Basidiomycota	s_Polyporaceae_sp(100)
F_Otu00147	1.075	0.007	Basidiomycota	s_Phallus_impudicus(100)
F_Otu00148	0.538	0.007	Ascomycota	s_Diaporthaceae_sp(100)
F_Otu00149	0.538	0.007	unclassified	p_unclassified
F_Otu00150	1.613	0.007	Ascomycota	f_Trichocomaceae(100)
F_Otu00151	0.538	0.006	Ascomycota	o_Pleosporales(100)
F_Otu00152	1.075	0.006	Ascomycota	f_Trichocomaceae(100)
F_Otu00153	0.538	0.006	Ascomycota	o_Hypocreales(100)
F_Otu00154	3.226	0.006	Ascomycota	g_Debaryomyces(100)
F_Otu00155	0.538	0.006	Basidiomycota	s_Udeniomyces_pyricola(100)
F_Otu00156	1.075	0.006	Basidiomycota	s_Erythrobasidium_hasegawianum(100)
F_Otu00157	1.075	0.006	Ascomycota	c_Eurotiomycetes(100)
F_Otu00158	0.538	0.006	Basidiomycota	s_Cryptococcus_terreus(100)
F_Otu00159	0.538	0.006	Basidiomycota	f_Peniophoraceae(100)
F_Otu00160	0.538	0.006	Ascomycota	g_Acremonium(100)
F_Otu00161	1.075	0.006	Basidiomycota	s_Cystofilobasidium_infirmominiatum(100)
F_Otu00162	0.538	0.006	Ascomycota	s_Protomyces_inouyei(100)
F_Otu00163	1.613	0.006	Basidiomycota	s_Cryptococcus_magnus(100)
F_Otu00164	0.538	0.006	Ascomycota	s_Ampelomyces_sp_B34(100)
F_Otu00165	1.613	0.006	Basidiomycota	s_Rhodotorula_hinnulea(100)
F_Otu00166	1.075	0.006	Ascomycota	f_Trichocomaceae(100)
F_Otu00167	0.538	0.006	Basidiomycota	s_Lentinula_edodes(100)
F_Otu00168	0.538	0.006	Ascomycota	s_Kazachstania_psychrophila(100)
F_Otu00169	1.075	0.005	Ascomycota	o_Eurotiales(100)
F_Otu00170	1.075	0.005	Basidiomycota	s_Malassezia_restricta(100)
F_Otu00171	0.538	0.005	Ascomycota	s_Eremothecium_coryli(100)
F_Otu00172	1.075	0.005	Basidiomycota	s_Cryptococcus_friedmannii(100)
F_Otu00173	0.538	0.005	Ascomycota	s_Penicillium_sclerotiorum(100)
F_Otu00174	0.538	0.005	Basidiomycota	s_Cryptococcus_cyanovorans(100)
F_Otu00175	1.075	0.005	Ascomycota	s_Acremonium_alternatum(100)
F_Otu00176	0.538	0.005	Basidiomycota	s_Psathyrella_panaeoloides(100)
F_Otu00177	1.613	0.005	Ascomycota	s_Pichia_sp_JP_2008(100)
F_Otu00178	0.538	0.005	Basidiomycota	s_Ganoderma_adspersum(100)
F_Otu00179	1.075	0.005	Basidiomycota	c_Tremellomycetes(100)
F_Otu00180	0.538	0.005	Ascomycota	s_Exophiala_sp_CPC_12171(100)
F_Otu00181	0.538	0.005	Ascomycota	s_Halosphaeriaceae_sp(100)
F_Otu00182	1.075	0.005	Ascomycota	g_Penicillium(100)
F_Otu00183	0.538	0.005	Ascomycota	f_Gnomoniaceae(100)
F_Otu00184	0.538	0.005	Ascomycota	s_Aspergillus_caesiellus(100)
F_Otu00185	0.538	0.005	Basidiomycota	s_Clathrus_archeri(100)
F_Otu00186	0.538	0.005	Ascomycota	s_Kluyveromyces_marxianus(99)
F_Otu00187	0.538	0.005	Basidiomycota	o_Agaricales(100)
F_Otu00188	0.538	0.004	Ascomycota	s_Dothideomycetes_sp_11147(100)
F_Otu00189	1.613	0.004	Ascomycota	o_Eurotiales(100)
F_Otu00190	0.538	0.004	Basidiomycota	s_Brevicellicium_olivascens(100)
F_Otu00191	0.538	0.004	Ascomycota	p_Ascomycota
F_Otu00192	1.075	0.004	Ascomycota	f_Amphisphaeriaceae(100)
F_Otu00193	1.075	0.004	Basidiomycota	s_Boletus_edulis(100)
F_Otu00194	1.075	0.004	Basidiomycota	s_Ustilago_striiformis(100)
F_Otu00195	0.538	0.004	Ascomycota	g_Myceliophthora(100)
F_Otu00196	0.538	0.004	Basidiomycota	s_Chalciporus_piperatus(100)
F_Otu00197	0.538	0.004	unclassified	p_unclassified
F_Otu00198	0.538	0.004	Basidiomycota	s_Cystofilobasidiales_sp(100)
F_Otu00199	1.075	0.004	Ascomycota	s_Aspergillus_wentii(100)
F_Otu00200	1.075	0.004	Ascomycota	s_Ascosphaera_apis(100)
F_Otu00201	1.613	0.004	Ascomycota	f_Trichocomaceae(100)
F_Otu00202	1.613	0.004	Ascomycota	s_Candida_albicans(100)
F_Otu00203	0.538	0.004	Ascomycota	s_Gibberella_intricans(100)
F_Otu00204	1.075	0.004	Ascomycota	s_Exophiala_phaeomuriformis(100)
F_Otu00205	0.538	0.004	Basidiomycota	s_Sporobolomyces_ruberrimus(100)
F_Otu00206	0.538	0.004	Ascomycota	s_Aspergillus_terreus(100)
F_Otu00207	0.538	0.004	Basidiomycota	s_Skeletocutis_nivea(100)
F_Otu00208	1.075	0.003	unclassified	p_unclassified
F_Otu00209	0.538	0.003	Ascomycota	f_Xylariales_family_Incertae_sedis(100)
F_Otu00210	0.538	0.003	Basidiomycota	f_Agaricaceae(100)
F_Otu00211	0.538	0.003	Ascomycota	s_Acremonium_dichromosporum(100)
F_Otu00212	0.538	0.003	Ascomycota	g_Penicillium(100)
F_Otu00213	1.075	0.003	Ascomycota	s_Kazachstania_exigua(100)
F_Otu00214	0.538	0.003	unclassified	p_unclassified
F_Otu00215	1.075	0.003	Ascomycota	s_Candida_humilis(100)
F_Otu00216	0.538	0.003	Ascomycota	s_Kluyveromyces_lactis(100)
F_Otu00217	0.538	0.003	Basidiomycota	g_Pleurotus(100)
F_Otu00218	1.075	0.003	Basidiomycota	s_Sistotremastrum_sp(100)
F_Otu00219	0.538	0.003	Ascomycota	s_Penicillium_adametzoides(100)
F_Otu00220	0.538	0.003	Ascomycota	o_Pleosporales(100)
F_Otu00221	0.538	0.003	Ascomycota	g_Talaromyces(100)
F_Otu00222	0.538	0.003	Ascomycota	s_Phaeosphaeria_sp(100)
F_Otu00223	0.538	0.003	Basidiomycota	s_Rhodotorula_aurantiaca(100)
F_Otu00224	0.538	0.003	Basidiomycota	s_Trichosporon_ovoides(100)
F_Otu00225	0.538	0.003	Ascomycota	s_Scedosporium_prolificans(100)
F_Otu00226	0.538	0.003	Basidiomycota	s_Agrocybe_praecox(100)
F_Otu00227	1.075	0.003	Ascomycota	o_Eurotiales(100)
F_Otu00228	0.538	0.003	Ascomycota	s_Torula_caligans(100)
F_Otu00229	0.538	0.003	Basidiomycota	s_Cerinosterus_luteoalbus(100)
F_Otu00230	0.538	0.003	Basidiomycota	s_Cryptococcus_aff_amylolyticus_AS_22501(100)
F_Otu00231	0.538	0.002	Basidiomycota	s_uncultured_Erythrobasidiales(100)
F_Otu00232	0.538	0.002	Ascomycota	p_Ascomycota
F_Otu00233	1.075	0.002	Ascomycota	g_Lasiodiplodia(100)
F_Otu00234	0.538	0.002	Basidiomycota	g_Septobasidium(100)
F_Otu00235	0.538	0.002	Ascomycota	g_Talaromyces(100)
F_Otu00236	0.538	0.002	Basidiomycota	c_Tremellomycetes(100)
F_Otu00237	0.538	0.002	Basidiomycota	s_Melanopsichium_pennsylvanicum(99)
F_Otu00239	0.538	0.002	unclassified	p_unclassified
F_Otu00240	1.075	0.002	Ascomycota	o_Hypocreales(100)
F_Otu00241	0.538	0.002	Ascomycota	s_Fusarium_oxysporum_f_sp_lycopersici(97)
F_Otu00242	0.538	0.002	unclassified	p_unclassified_Fungi
F_Otu00243	0.538	0.002	Basidiomycota	s_Wallemia_sebi(100)
F_Otu00244	0.538	0.002	Ascomycota	s_Musicillium_theobromae(100)
F_Otu00245	0.538	0.002	Ascomycota	o_Pleosporales(100)
F_Otu00246	0.538	0.002	Basidiomycota	s_Sporobolomyces_ruberrimus(100)
F_Otu00247	0.538	0.002	Ascomycota	s_Acremonium_polychromum(100)
F_Otu00248	0.538	0.002	Ascomycota	s_Kazachstania_bulderi(100)
F_Otu00249	0.538	0.002	Basidiomycota	s_Kondoa_myxariophila(100)
F_Otu00251	0.538	0.002	Ascomycota	g_Phaeomoniella(100)
F_Otu00252	0.538	0.002	Basidiomycota	s_Wallemia_sebi(100)
F_Otu00253	0.538	0.002	Ascomycota	s_Candida_glaebosa(100)
F_Otu00254	0.538	0.002	Ascomycota	s_Microascaceae_sp(100)
F_Otu00255	0.538	0.002	Ascomycota	s_Microascaceae_sp(100)
F_Otu00256	0.538	0.002	Basidiomycota	s_Phlebia_uda(100)
F_Otu00257	1.075	0.002	Zygomycota	s_Mucor_piriformis(100)
