# Supplementary material for: Different host factors are associated with patterns in bacterial and fungal gut microbiota in Slovenian healthy cohort
Source: PLoS One. 2018 Dec 20;13(12):e0209209. doi: 10.1371/journal.pone.0209209 (PMC6301613; doi:10.1371/journal.pone.0209209)
Supplement: S1 Appendix — (ZIP) [file pone.0209209.s007.zip]

Archive with 8 entries (8 files):
- ITS2.fungi.contigs.ZP0177.fasta
- ITS2.fungi.contigs.ZP0180.fasta
- ITS2.fungi.contigs.ZP0195.fasta
- ITS2.fungi.contigs.ZP0205.fasta
- ITS2.fungi.contigs.ZP0289.fasta
- ITS2.fungi.contigs.ZP0297.fasta
- ITS2.fungi.contigs.ZP0303.fasta
- S3_Table.xlsx
