# Supplementary material for: Different host factors are associated with patterns in bacterial and fungal gut microbiota in Slovenian healthy cohort
Source: PLoS One. 2018 Dec 20;13(12):e0209209. doi: 10.1371/journal.pone.0209209 (PMC6301613; doi:10.1371/journal.pone.0209209)
Supplement: S1 Appendix — (ZIP) [file pone.0209209.s007.zip › ITS2.fungi.contigs.ZP0289.fasta]

>M01863_34_000000000-B4RYD_1_1101_14729_1190	
NNNNNNNNNNNNNNNNNNNNNNNNNNNNNNNNNNN
>M01863_34_000000000-B4RYD_1_1101_8122_1847	
NNNNNNNNNNNNNNNNNNNNNNNNNNNNNNNNNNN
>M01863_34_000000000-B4RYD_1_1101_19489_1892	
GTGAATCATCGAATCTTTGAACGCACATTGCGCCCCCTGGTATTCCGGGGGGCATGCCTGTCCGAGCGTCATTGCTGCCCTCAAGCACGGCTTGTGTGTTGGGCTTCCGTCCCTGGTAACGGGGACGGGCCCAAAAGGCAGTGGCGGCACCATGTCTGGTCCTCGAGCGTATGGGGCTTTGTCACCCGCTCCCGTAGGTCCAGCTGGCAGCTAGCCTCGCAACCAATCTTTTTAACCAGGTTGACCTCGGATCAGGTAGGGATACCCGCTGAACTTAAGCATATCAATAAGCGGAGGACTT
>M01863_34_000000000-B4RYD_1_1101_19956_1934	
TAGAGACTGGTGAATCATCGAATCTTTGAACGCACATTGCGCCCTTTGGTATTCCAAAGGGCATGCCTGTTCGAGCGTCATTTGTACCCTCAAGCTTTGCTTGGTGTTGGGCGTCTTGTCTCTAGCTTTGCTGGAGACTCGCCTTAAAGTAATTGGCAGCCGGCCTACTGGTTTCGGAGCGCAGCACAAGTCGCACTCTCTATCAGCAAAGGTCTAGCATCCATTAAGCCTTTTTTCAACTTTTGACCTCGGATCAGGTAGGGATACCCGCTGAACTTAAGCATATCAATAAGCCGGAGGA
>M01863_34_000000000-B4RYD_1_1101_18016_2002	
GTGAATCATCGAATCTTTGAACGCAAGTTGCGCCCGAAGCCATTAGGCCGAGGGCACGCCTGCCTGGGCGTCACACGTCGTTGCCCCCCCATCAACTCCTTCGGGATTGCGGGGGGCTGATGATGGCCTCCCGTGCGCCTCGCCGCGCGGTTGGCATAAATACCAAGTCCTCGGCGACGCACGCCACGACAATCGGTGGTTGCGAGACCTCGGTTGCCCGTCGTGTGCGTTCGTCGCGCATCGAGGGCTCGAAAAAATGCTCGGCTCCGGCTCGGCTTTCAACGCGACCCCAGGTCAGGCGGGGTTACCCGCTGAATTTAAGCATATCAATAAGCGGAGGA
>M01863_34_000000000-B4RYD_1_1101_9791_2509	
NNNNNNNNNNNNNNNNNNNNNNNNNNNNNNNNNNN
>M01863_34_000000000-B4RYD_1_1101_17958_2676	
CGGGTGAATCATCGAATCTTTGAACGCACATTGCGCCCCCTGGTATTCCGGGGGGCATGCCTGTCCGAGCGTCATTGCTGCCCTCAAGCACGGCTTGTGTGTTGGGCTTCCGTCCCTGGTAACGGGGACGGGCCCAAAAGGCAGTGGCGGCACCATGTCTGGTCCTCGAGCGTATGGGGCTTTGTCACCCGCTCCCGTAGGTCCAGCTGGCAGCTAGCCTCGCAACCAATCTTTTTAACCAGGTTGACCTCGGATCAGGTAGGGATACCCGCTGAACTTAAGCATATCAATAAGCGGAGGA
>M01863_34_000000000-B4RYD_1_1101_10368_3699	
NNNNNNNNNNNNNNNNNNNNNNNNNNNNNNNNNNN
>M01863_34_000000000-B4RYD_1_1101_19237_3735	
GTGAATCATCGAATCTTTGAATTGTATAATTCATCAACTGCAATTGAAAGAGGCTTTGGACATCTGATATCAATAAGCGGAGGA
>M01863_34_000000000-B4RYD_1_1101_16998_4004	
NNNNNNNNNNNNNNNNNNNNNNNNNNNNNNNNNNN
>M01863_34_000000000-B4RYD_1_1101_19013_4281	
GTGAATCATCGAGCAGGCCGTTTATTTGCAGGGAGCTTATGATCGGGAACGGATGTTAAAATGAGAATAGTGAATTGGTAAGAGCTGCCTTCGGGTAGCTCTTTTTAGATGGAGGAATATGAAAAATGGCGGCTACAAGACTAATTGCGCTGCATATCAATAAGCGGAGGACTGTCTCTTACACATCTCCGAGCCCACGAGACAGGCAGAAATCTCGTATGCCGTCTTCTGCTTGAAAAAAAAAAATACAAATAAAGTAACGAGTCAATAAAACAGAAGTCATCAAGAAGAAAACAGAGAA
>M01863_34_000000000-B4RYD_1_1101_15124_4715	
GTGAATCATCGAATCTTTGAACAGGCAGGACTGGAAGCAGATGATCTTCTTGGAACGATTTCTCATCAATGTGAAAAAGAGGGACTAGATGTCTCGATCATTTCAGGAGACCGTGATACACTTCAGCTTACCACGGAGCATATCAATAAGCGGAGGA
>M01863_34_000000000-B4RYD_1_1101_14665_4786	
GTGAATCATCGAATCTTTGAACGCACATTGCGCCCTCTGGTATTCCGGAGGGCATGCCTGTTTGAGCGTCGTTTCTCCCTCAAACCGCTGGGTTTGGTGTTGAGCAATACGACTTGGGTTTGCTTGAAAGACGGTAGTGGTAAGGCGGGATCGCTTTGACAATGGCTTAGGTCTAACCAAAAACATTGCTTGCGGCGGTAGCGTCTACCACGTATATCTTCAAACTTTGACCTCAAATCAGGTAGGACTACCCGCTGAACTTAAGCATATCAATAAGCGGAGGA
>M01863_34_000000000-B4RYD_1_1101_17973_4877	
CTTCTCTCACTCATGCTATTGTAGTGCTTATCAATTCCTGCGTCCACGCGGACCTCTATGTTGACCTTCATTTCACATATGTACGTTAGTTGCGACAACTCGTCTCCATCTACATTGTTTTGTAACACAGACCCATCTTTAGCTTATCCTTCGCTTTCTATTGATTTATCTTTGCTCCCCAGTCTTTTATCTGCTCTTTTTTTTTTTTTAATGATACGGCGACCACCGAGATCTACACCTCTCTATTCGTCGGCAGCGTCAGATGTGTTAAGAGACAGGTGAATCATCAACAAGCGGAGGANNNNNNNNNNNNNNNNNNNNNNNNNNNNNNNNNNN
>M01863_34_000000000-B4RYD_1_1101_25247_5751	
GTGAATCATCGAATCTTTGAACGCACATTGCGCCCCCTGGTATTCCGGGGGGCATGCCTGTCCGAGCGTCATTGCTGCCCTCAAGCACGGCTTGTGTGTTGGGCTTCCGTCCCTGGCAACGGGGACGGGCCCAAAAGGCAGTGGCGGCACCATGTCTGGTCCTCGAGCGTATGGGGCTTTGTCACCCGCTCCCGTAGGTCCAGCTGGCAGCTAGCCTCGCAACCAATCTTTTTAACCAGGTTGACCTCGGATCAGGTAGGGATACCCGCTGAACTTAAGCATATCAATAAGCGGAGGATG
>M01863_34_000000000-B4RYD_1_1101_24716_5763	
NNNNNNNNNNNNNNNNNNNNNNNNNNNNNNNNNNN
>M01863_34_000000000-B4RYD_1_1101_19430_6161	
NNNNNNNNNNNNNNNNNNNNNNNNNNNNNNNNNNN
>M01863_34_000000000-B4RYD_1_1101_7895_6427	
GTGAATCATCGAATCTTGAACAGATAACAGGCAATGAGAGTGAAGATGCACTTATATATGAGAAAGCATCAAAGATATCAATAAGCGGAGGA
>M01863_34_000000000-B4RYD_1_1101_8581_6773	
NNNNNNNNNNNNNNNNNNNNNNNNNNNNNNNNNNN
>M01863_34_000000000-B4RYD_1_1101_3207_7015	
GTGAATCATCGAATCTTTGAACGCACATTGCGCCCTCTGGTATTCCGGAGGGCATGCCTGTTTGAGCGTCGTTTCTCCCTCAAACCGCTGGGTTTGGTGTTGAGCAATACGACTTGGGTTTGCTTGAAAGACGGTAGTGGTAAGGCGGGATCGCTTTGACAATGGCTTAGGTCTAACCAAAAACATTGCTTGCGGCGGTAACGTCTACCACGTATATCTTCAAACTTTGACCTCAAATCAGGTAGGACTACCCGCTGAACTTAAGCATATCAATAAGCGGAGGA
>M01863_34_000000000-B4RYD_1_1101_9723_7096	
GTGAATCATCGAATCTTTGAACGCACATTGCGCCCCCTGGTATTCCGGGGGGCATGCCTGTCCGAGCGTCATTGCTGCCCTCAAGCACGGCTTGTGTGTTGGGCTTCCGTCCCTGGTAACGGGGACGGGCCCAAAAGGCAGTGGCGGCACCATGTCTGGTCCTCGAGCGTATGGGGCTTTGTCACCCGCTCCCGTAGGTCCAGCTGGCAGCTAGCCTCGCAACCAATCTTTTTAACCAGGTTGACCTCGGATCAGGTAGGGATACCCGCTGAACTTAAGCATATCAATAAGCGGAGGA
>M01863_34_000000000-B4RYD_1_1101_18619_7156	
GTGAATCATCGAATCTTTGAACGCACATTGCGCCCCTTGGTATTCCAGGGGGCATGCCTGTTTGAGCGTCATTTCCTTCTCAAACATTCTGTTTGGTAGTGAGTGATACTCTTTGGAGTTAACTTGAAATTGCTGGCCTTTTCATTGGATGTTTTTTTTTTCCAAAGAGAGGTTTCTCTGCGTGCTTGAGGTATAATGCAAGTACGGTCGTTTTAGGTTTTACCAACTGCGGCTAATCTTTTTTATACTGAGCGTATTGGAACGTTATCGATAAGAAGAGAGCGTCTAGGCGAACAATGTTCTTAAAGTTTGACCTCAAATCAGGTAGGAGTACCCGCTGAACTTAAGCATATCAATAAGCGGAGGA
>M01863_34_000000000-B4RYD_1_1101_9284_7458	
GTGAATCATCGAATCTTTGAACGCACATTGCGCCCTTTGGTATTCCAAAGGGCATGCCTGTTCGAGCGTCATTTGTACCCTCAAGCTTTGCTTGGTGTTGGGCGTCTTGTCTCTAGCTTTGCTGGAGACTCGCCTTAAAGTAATTGGCAGCCGGCCTACTGGTTTCGGAGCGCAGCACAAGTCGCACTCTCTATCAGCAAAGGTCTAGCATCCATTAAGCCTTTTTTCAACTTTTGACCTCGGATCAGGTAGGGATACCCGCTGAACTTAAGCATATCAATAAGCGGAGGA
>M01863_34_000000000-B4RYD_1_1101_13428_7693	
GTGAATCATCGAATCTTTGAACGCAAGTTGCGCCCGAAGCCATTAGGCCGAGGGCACGCCTGCCTGGGCGTCACACGTCGTTGCCCCCCCATCAACTCCTTCGGGATTGCGGGGGGCTGATGATGGCCTCCCGTGCGCCTCGCCGCGCGGTTGGCATAAATACCAAGTCCTCGGCGACGCACGCCACGACAATCGGTGGTTGCGAGACCTCGGTTGCCCGTCGTGTGCGTTCGTCGCGCATCGAGGGCTCGAAAAAATGCTCGGCTCCGGCTCGGCTTTCAACGCGACCCCAGGTCAGGCGGGGTTACCCGCTGAATTTAAGCATATCAATAAGCGGAGGA
>M01863_34_000000000-B4RYD_1_1101_22742_7760	
NNNNNNNNNNNNNNNNNNNNNNNNNNNNNNNNNNN
>M01863_34_000000000-B4RYD_1_1101_2961_7999	
GTGAATCATCGAATCTTTGAACGCACATTGCGCCCCTTGGTATTCCAGGGGGCATGCCTGTTTGAGCNTCATTTCCTTCTCAAACATTCTGTTTGGTAGTGAGTGATACTCTTTGGAGTTAACTTGAAATTGCTGGCCTTTTCATTGGATGTTTTTTTTTCCAAAGAGAGGTTTCTCTGCGTGCTTGAGGTATAATGCAAGTACGGTCGTTTTAGGTTTTACCAACTGCGGCTAATCTTTTTTTATACTGAGCGTATTGGAACGTTATCGATAAGAAGAGAGCGTCTAGGCGAACAATGTTCTTAAAGTTTGACCTCAAATCAGGTAGGAGTACCCGCTGAACTTAAGCATATCAATAAGCGGAGGA
>M01863_34_000000000-B4RYD_1_1101_9706_8001	
GTGAATCATCGAATCTTTGAACGCACATTGCGCCCCTTGGTATTCCAGGGGGCATGCCTGTTTGAGCGTCATTTCCTTCTCAAACATTCTGTTTGGTAGTGAGTGATACTCTTTGGAGTTAACTTGAAATTGCTGGCCTTTTCATTGGATGTTTTTTTTTCCAAAGAGAGGTTTCTCTGCGTGCTTGAGGTATAATGCAAGTACGGTCGTTTTAGGTTTTACCAACTGCGGCTAATCTTTTTTTATACTGAGCGTATTGGAACGTTATCGATAAGAAGAGAGCGTCTAGGCGAACAATGTTCTTAAAGTTTGACCTCAAATCAGGTAGGAGTACCCGCTGAACTTAAGCATATCAATAAGCGGAGGA
>M01863_34_000000000-B4RYD_1_1101_20361_8263	
NNNNNNNNNNNNNNNNNNNNNNNNNNNNNNNNNNN
>M01863_34_000000000-B4RYD_1_1101_24820_8770	
TTGCGTATAAGAGACAGGTGAATCATCGAATCTTTGAACGCACATTGCGCCCTCTGGTATTCCGGAGGGCATGCCTGTTTGAGCGTCGTTTCTCCCTCAAACCGCTGGGTTTGGTGTTGAGCAATACGACTTGGGTTTGCTTGAAAGACGGTAGTGGTAAGGCGGGATCGCTTTGACAATGGCTTAGGTCTAACCAAAAACATTGCTTGCGGCGGTAACGTCTACCACGTATATCTTCAAACTTTGACCTCAAATCAGGTAGGACTACCCGCTGAACTTAAGCATATCAATAAGCGGAGGA
>M01863_34_000000000-B4RYD_1_1101_22511_8771	
NNNNNNNNNNNNNNNNNNNNNNNNNNNNNNNNNNN
>M01863_34_000000000-B4RYD_1_1101_9834_9558	
TGGGTGAATCATCGAATCTTTGAACGCACATTGCGCCCCCTGGTATTCCGGGGGGCATGCCTGTCCGAGCGTCATTGCTGCCCTCAAGCACGGCTTGTGTGTTGGGCTTCCGTCCCTGGCAACGGGGACGGGCCCAAAAGGCAGTGGCGGCACCATGTCTGGTCCTCGAGCGTATGGGGCTTTGTCACCCGCTCCCGTAGGTCCAGCTGGCAGCTAGCCTCGCAACCAATCTTTTTAACCAGGTTGACCTCGGATCAGGTAGGGATACCCGCTGAACTTAAGCATATCAATAAGCGGAGGAATG
>M01863_34_000000000-B4RYD_1_1101_14380_9655	
GTGAATCTCGACCAGAAGACGGTGGATACAACAACGGAAGAGTGGCTGGATCAGATTGAAGAACGGCTGGAGTATCGAAAGTGGTATTGCGGACACTGGCATATCAATAAGCGGAGGA
>M01863_34_000000000-B4RYD_1_1101_19691_9700	
GTGAATCATCGAATCTTTGAACGCACATTGCGCCCCCTGGTATTCCGGGGGGCATGCCTGTCCGAGCGTCATTGCTGCCCTCAAGCACGGCTTGTGTGTTGGGCTTCCGTCCCTGGTAACGGGGACGGGCCCAAAAGGCAGTGGCGGCACCATGTCTGGTCCTCGAGCGTATGGGGCTTTGTCACCCGCTCCCGTAGGTCCAGCTGGCAGCTAGCCTCGCAACCAATCTTTTTAACCAGGTTGACCTCGGATCAGGTAGGGATACCCGCTGAACTTAAGCATATCAATAAGCGGAGGA
>M01863_34_000000000-B4RYD_1_1101_21597_9721	
NNNNNNNNNNNNNNNNNNNNNNNNNNNNNNNNNNN
>M01863_34_000000000-B4RYD_1_1101_26920_9774	
NNNNNNNNNNNNNNNNNNNNNNNNNNNNNNNNNNN
>M01863_34_000000000-B4RYD_1_1101_23696_9865	
GTGAATCATCGATCGGATCGGTACACTGGGCGACGCGCTGGAGGCACTGTACGGACAGATCGAACGGCGGCATGGATAGACATTGGCGGAGGGCGGGGGCTCTCCGCTTTTTTCATGCCGGCGCGCGGTTTTTCTTGAAAAACGGGGACTTCCATAGTATACTATCTTAGTTAAGGTATGCCAAAGTATAAGAGGTGACGCAGTTGTACTTAAAAGCACTTGAGATACAGGGGTTTAAGAGTTTCCCCGACAAGACGGTATTGAATTTCGGCNAGGACATNACCGNTATCGTGNGACCAAACGGGGCCGGCAAGCCCAACATCGCCGACGCCATACGCTGGGTCATGGGCGAGCAGAACAGCCGCCAGCTCCGCGGCGCCAAGATGGAGGACGGGATCTTCGGCGGTACGGAGAAGCGGAACCAGATGGGCTTTGCCCAGGTGACGCTGGTCATCGACAACACCGAGCATATCTTCCCCACCCGGGAGGAGGCAGAGGTGGCCGTGACACGGCGGTATTACCGCAGCGGTGAGTCGGAGTACTATATCAATAAGCGGAGGA
>M01863_34_000000000-B4RYD_1_1101_23420_10317	
TCAGAGACAGTGAATCATCGAATCTTTGAACGCACATTGCGCCCTTTGGTATTCCAAAGGGCATGCCTGTTCGAGCGTCATTTGTACCCTCAAGCTTTGCTTGGTGTTGGGCGTCTTGTCTCTAGCTTTGCTGGAGACTCGCCTTAAAGTAATTGGCAGCCGGCCTACTGGTTTCGGAGCGCAGCACAAGTCGCACTCTCTATCAGCAAAGGTCTAGCATCCATTAAGCCTTTTTTCAACTTTTGACCTCGGATCAGGTAGGGATACCCGCTGAACTTAAGCATATCAATAAGCGGAGGA
>M01863_34_000000000-B4RYD_1_1101_8283_10783	
NNNNNNNNNNNNNNNNNNNNNNNNNNNNNNNNNNN
>M01863_34_000000000-B4RYD_1_1101_25950_10809	
NNNNNNNNNNNNNNNNNNNNNNNNNNNNNNNNNNNGTGAATCATCAATAAGCGGAGGACTGTCTCTTAACAATCTCCGAGCCCACGAGACAGGCAGAAATCTCGTATGCCGTCTTCTGCTTGAAAAAAAAAAAGCAGAAGACCGAGACCAATACCAACGACTCTTCCAACCACACACAGAACATCGAACTGGCGAGCTACACGACGATTATAAATACTCTGTCGCATCTCTGTTCTCATGATATGCAGTACACGCCTCAGGCTCTTTTGTAGGGACTAGAAATCGTAGTTGGACATGTACAAGAGGAGTGGGTTGTTCAGCTCGGCGGACTATCAG
>M01863_34_000000000-B4RYD_1_1101_26839_11242	
GTGAATCATCGAATCTTTGAAGCCGGGAATGGAAACGGGGTTGAAAGAGATTGGTTATCATTATACCGTCTCTTTCGATATCAATAAGCGGAGGA
>M01863_34_000000000-B4RYD_1_1101_16503_11579	
NNNNNNNNNNNNNNNNNNNNNNNNNNNNNNNNNNNGTGAATCATCAATAAGCGGAGGACTGTCTCTTAACACATCTCCGAGCCCACGAGACAGGCAGAAATCTCGTATGCCGTCTTCTGCTTGAAAAAAAAAAAAAAAAAACATGACATAGAATAATACCCACACGTATTAGCACAATTGCAACTAATCAATACAACACTGATACCGTTGCAAGTCCTGCCGTCCCCACATCGATATATGACACATCTCTTCTATCTACAACACAAACTGTACTCCTAGGAGACCCTTCACAAAACTCACCCACAGAGCATAACGAACACCTCGCTCTACACCCAA
>M01863_34_000000000-B4RYD_1_1101_11674_11702	
NNNNNNNNNNNNNNNNNNNNNNNNNNNNNNNNNNN
>M01863_34_000000000-B4RYD_1_1101_14404_11806	
GTGAATCATCGAATCTTTGAACGCAAGTTGCGCCCGATGCCATTAGGTTGAGGGCACGTCTGCCTGGGTGTCACATATCGAAGCCCATTGCCGATTTCCTACTCGTAGGTGTTGTGCTGGGTGAATGATGGCTTCCCGTGAGCTTCTTTGTCTCATGGTTGGTTGAAAATTGAGACCATGGTAGGGTGTGCCATGATAGATGGTGGTTGTGTGTCGCACGAGACCAATCATGCGCTGCCCTATTGAATTTTGGCCTCTTGTACCCATTTGCGCTTCCAAACGCTCGTGATGAGACCTCAGGTCAGGCGGGGCTACCCGCTGAATTTAAGCATATCAATAAGCGGAGGA
>M01863_34_000000000-B4RYD_1_1101_22462_12215	
GTGAATCATCGAATCTTTGAGCAGGAGGCAGGATTGTTCGAGAAGATGGATGATGCGTTCGGTGCTTATGTGCGTGACGGAAGGCATATTATTGGAGAGCTTGCAAAGACAATTGGCAAGAAGACTATCGTTATCAATAATGGCGCGGGCATATCAATAAGCGGAGGA
>M01863_34_000000000-B4RYD_1_1101_4162_12376	
GTGAATCATCGAATCTTTGAGCAGGAGGCAGGATTGTTCGAGAAGATGGATGATGCGTTCGGTGCTTATGTGCGTGACGGAAGGCATATTATTGGAGAGCTTGCAAAGACAATTGGCAAGAAGACTATCGTTATCAATAATGGCGCGGGCATATCAATAAGCGGAGGA
>M01863_34_000000000-B4RYD_1_1101_4890_12401	
NNNNNNNNNNNNNNNNNNNNNNNNNNNNNNNNNNN
>M01863_34_000000000-B4RYD_1_1101_16018_12445	
GTGAATCATCGAATCTTTCGTAGTCAACCAGAACCGGTATAAAGGATACCAGCAGGCATATCAATAAGCGGAGGA
>M01863_34_000000000-B4RYD_1_1101_7443_12749	
CCGGTGAATCATCGAATCTTTGAACGCACATTGCGCCCCCTGGTATTCCGGGGGGCATGCCTGTCCGAGCGTCATTGCTGCCCTCAAGCACGGCTTGTGTGTTGGGCTTCCGTCCCTGGCAACGGGGACGGGCCCAAAAGGCAGTGGCGGCACCATGTCTGGTCCTCGAGCGTATGGGGCTTTGTCACCCGCTCCCGTAGGTCCAGCTGGCAGCTAGCCTCGCAACCAATCTTTTTAACCAGGTTGACCTCGGATCAGGTAGGGATACCCGCTGAACTTAAGCATATCAATAAGCGGAGGA
>M01863_34_000000000-B4RYD_1_1101_17864_12776	
NNNNNNNNNNNNNNNNNNNNNNNNNNNNNNNNNNN
>M01863_34_000000000-B4RYD_1_1101_8728_12910	
NNNNNNNNNNNNNNNNNNNNNNNNNNNNNNNNNNN
>M01863_34_000000000-B4RYD_1_1101_18617_12915	
GTGAATCATCGAATCTTTGAACAGGAGGCAGGATTGTTCGAGAAGATGGATGATGCGTTCGGTGCTTATGTGCGTGACGGAAGGCATATTATTGGAGAGCTTGCAAAGACAATTGGCAAGAAGACTATCGTTATCAATAATGGCGCGGGCATATCAATAAGCGGAGGA
>M01863_34_000000000-B4RYD_1_1101_7446_13304	
TACTTCTCGCATTAATCTCATCGCTATCCGATCCTCATCAAGGTTTGACGATTACTGACTGTCTTAGGTACGCGCATGGCACTAGCCTTGTATTCTTACTAGTCCCATACGTATCACTCTGCTCGCCACATACGCTCTTATTCTTTAACACATGTCGTTAATAGAATCTTCGACTTTTCCCAGTTTCTTACTTTTTTTTTTTTTAATGATACGGCGACCACCGAGATCTACACCTCTCTATTCGTCGGCAGCGTCAGTGTGTATAAGAGACAGGTGAATCATCGAATCAATAAGCGGAGGANNNNNNNNNNNNNNNNNNNNNNNNNNNNNNNNNNN
>M01863_34_000000000-B4RYD_1_1101_7901_13754	
GTGAATCATCGAATCTTTGAACGCACATTGCGCCCCTTGGTATTCCAGGGGGCATGCCTGTTTGAGCGTCATTTCCTTCTCAAACATTCTGTTTGGTAGTGAGTGATACTCTTTGGAGTTAACTTGAAATTGCTGGCCTTTTCATTGGATGTTTTTTTTTTCCAAAGAGAGGTTTCTCTGCGTGCTTGAGGTATAATGCAAGTACGGTCGTTTTAGGTTTTACCAACTGCGGCTAATCTTTTTTATACTGAGCGTATTGGAACGTTATCGATAAGAAGAGAGCGTCTAGGCGAACAATGTTCTTAAAGTTTGACCTCAAATCAGGTAGGAGTACCCGCTGAACTTAAGCATATCAATAAGCGGAGGA
>M01863_34_000000000-B4RYD_1_1101_6999_13852	
GTGAATCATCGAATCTTTGAACAGGCAGGACTGGAAGCAGATGATCTTCTTGGAACGATTTCTCATCAATGTGAAAAAGAGGGACTGGATGTCTCGATCATTTCAGGAGACCGTGATACACTTCAGCTTACCACGGAGCATATCAATAAGCGGAGGA
>M01863_34_000000000-B4RYD_1_1101_1870_13883	
GTGAATCATCGAATCTTTGAACGCAAGTTGCGCCCGATGCCATTAGGTTGAGGGCACGTCTGCCTGGGTGTCACATATCGAAGCCCATTGCCGATTNCCTACTCGTAGGTGTTGTGCTGGGTGAATGATGGCTTCCCGTGAGCTTCTTTGTCTCATGGTTGGTTGAAAATTGAGACCATGGTAGGGTGTGCCATGATAGATGGTGGTTGTGTGTCGCACGAGACCAATCATGCGCTGCCCTATTGAATTTTGGCCTCTTGTACCCATTTGCGCTTCCAAACGCTCGTGATGAGACCTCAGGTCAGGCGGGGCTACCCGCTGAATTTAAGCATATCAATAAGCGGAGG
>M01863_34_000000000-B4RYD_1_1101_3904_14320	
GTGAATCATCGAATCTTTCCGTCCAAAGCATGCAGATGTGCCGGAAAAAGTAGAAAAACAGCTCATCATCGACATGGACAGAGACTACAACAAGCTGGAAGCACCGGTTGTTCCGCATATCAATAAGCGGAGGA
>M01863_34_000000000-B4RYD_1_1101_23068_14713	
GTGAATCATCGAGGTAACGTAAAGGAAAGCGGATTTATGAAGAAGAACGGTCTCCAAATCATTACCCGCCGAATGGTGATTTTTAACACACCGTGTTGTATTTGGCAGCTTGTGGCACAGGTTGGCATATCAATAAGCGGAGGA
>M01863_34_000000000-B4RYD_1_1101_22084_14735	
NNNNNNNNNNNNNNNNNNNNNNNNNNNNNNNNNNN
>M01863_34_000000000-B4RYD_1_1101_27496_15444	
GTGAATCATCGAGGTAACGTAAAGGAAAGCGGATTTATGAAGAAGAACGGTCTCCAAATCATTACCCGCCGAATGGTGATTTTTAACACACCGTGTTGTATTTGGCAGCTTGTGGCACAGGTTGGCATATCAATAAGCGGAGGA
>M01863_34_000000000-B4RYD_1_1101_5382_15452	
GTGAATCATCGAATCTTGAACAGATAACAGGCAATGAGAGTGAAGATGCACTTATATATGAGAAAGCATCAAAGATATCAATAAGCGGAGGA
>M01863_34_000000000-B4RYD_1_1101_8043_15834	
GTGAATCATCGAATCTTTGAACGCACCTTGCGCTCCTTGGTATTCCGAGGAGCATGCCTGTTTGAGTCTCATGGAATTCTCAACCTTCGGCTTCATTGACGAAGGCTTGGACTTGGAGGTCGTGCCGGCTCTCGTAGTCGGCTCCTCTGAAATGCATTAGTGCGAACGTTACCGACCGCTTCAGCGTGATAATTATCTGCGTTGCTGTGGAGGGTATTCTAGTGTTCACGCTTCTAACCGTCTTCGGACAAATTTCTGAACTCTGAGCTCAAATCAGGTAGGACTACCCGCTGAACTTAAGCATATCAATAAGCGGAGGA
>M01863_34_000000000-B4RYD_1_1101_17886_15898	
GTGAATCATCGAATCTTTGAACGCACATTGCGCCCCCTGGTATTCCGGGGGGCATGCCTGTCCGAGCGTCATTGCTGCCCTCAAACACGGCTTGTGTGTTGGGCTTCCGTCCCTGGCAACGGGGACGGGCCCAAAAGGCAGTGGCGGCACCATGTCTGGTCCTCGAGCGTATGGGGCTTTGTCACCCGCTCCCGTAGGTCCAGCTGGCAGCTAGCCTCGCAACCAATCTTTTTAACCAGGTTGACCTCGGATCAGGTAGGGATACCCGCTGAACTTAAGCATATCAATAAGCGGAGGA
>M01863_34_000000000-B4RYD_1_1101_4504_15924	
GTGAATCATCGAATTTTGAACAGATAACAGGCAATGAGAGTGAAGATGCACTTATATATGAGAAAGCATCAAAGATATCAATAAGCGGAGGA
>M01863_34_000000000-B4RYD_1_1101_5680_16034	
GTGAATCATCGAATCTTTGAACAGGCAGGACTGGAAGCAGATGATCTTCTTGGAACGATTTCTCATCAATGTGAAAAAGAGGGACTGGATGTCTCGATCATTTCAGGAGACCGTGATACACTTCAGCTTACCACGGAGCATATCAATAAGCGGAGGA
>M01863_34_000000000-B4RYD_1_1101_5155_16065	
GTGAATCATCGAATCTTTGAACGCACCTTGCGCTCCTTGGTATTCCGAGGAGCATGCCTGTTTGAGTCTCATGGAATTCTCAACCTTCGGCTTCATTGACGAAGGCTTGGACTTGGAGGTCGTGCCGGCTCTCGTAGTCGGCTCCTCTGAAATGCATTAGTGCGAACGTTACCGACCGCTTCAGCGTGATAATTATCTGCGTTGCTGTGGAGGGTATTCTAGTGTTCACGCTTCTAACCGTCTTCGGACAAATTTCTGAACTCTGAGCTCAAATCAGGTAGGACTACCCGCTGAACTTAAGCATATCAATAAGCGGAGGA
>M01863_34_000000000-B4RYD_1_1101_9123_16158	
GTGAATCATCGAATCTTTGAACGCACATTGCGCCCTCTGGTATTCCGGAGGGCATGCCTGTTTGAGCGTCGTTTCTCCCTCAAACCGCTGGGTTTGGTGTTGAGCAATACGACTTGGGTTTGCTTGAAAGACGGTAGTGGTAAGGCGGGATCGCTTTGACAATGGCTTAGGTCTAACCAAAAACATTGCTTGCGGCGGTAACGTCTACCACGTATATCTTCAAACTTTGACCTCAAATCAGGTAGGACTACCCGCTGAACTTAAGCATATCAATAAGCGGAGGA
>M01863_34_000000000-B4RYD_1_1101_9017_16345	
GTGAATCATCGAATCTTTGAACGCACATTGCGCCCTTTGGTATTCCAAAGGGCATGCCTGTTCGAGCGTCATTTGTACCCTCAAGCTTTGCTTGGTGTTGGGCGTCTTGTCTCTAGCTTTGCTGGAGACTCGCCTTAAAGTAATTGGCAGCCGGCCTACTGGTTTCGGAGCGCAGCACAAGTCGCACTCTCTATCAGCAAAGGTCTAGCATCCATTAAGCCTTTTTTCAACTTTTGACCTCGGATCAGGTAGGGATACCCGCTGAACTTAAGCATATCAATAAGCGGAGGA
>M01863_34_000000000-B4RYD_1_1101_5476_16367	
NNNNNNNNNNNNNNNNNNNNNNNNNNNNNNNNNNNGTGAATCATCGAATCAATAAGCGGAGGACTGTCTCTTATACAATCTCCGAGCCCACGAGACAGGCAGAAGATCGTATGCCGTCTTCTGCTTGAAAAAAAAAAACAGGGAACAAGCAAGAAGGAGCGAACCGGCAAGAAGAATACACAAAGAAAAACTACAGGATGAGTCCGCTGTAGCGATAGCAAGAAAAAGGAGAAAGAGAGTGATACACGTTCCCAATATCTGCGCAAACTACACACGACTGAGTCGTATGCACGGGCAAGAACGGAGGCCGACACAAGTGACTGAGATGTAAAGAGG
>M01863_34_000000000-B4RYD_1_1101_11667_16581	
NNNNNNNNNNNNNNNNNNNNNNNNNNNNNNNNNNN
>M01863_34_000000000-B4RYD_1_1101_15456_17177	
NNNNNNNNNNNNNNNNNNNNNNNNNNNNNNNNNNN
>M01863_34_000000000-B4RYD_1_1101_16831_17276	
GTGAATCATCGAATCTTTGAACGCACATTGCGCCCTCTGGTATTCCAGAGGGCATGCCTGTTTGAGCGTCATTTCTCTCTCAAACCTTCGGGTTTGGTATTGAGTGATACTCTTAGTCGAACTAGGCGTTTGCTTGAAATGTATTGGCATGAGTGGTACTGGATAGTGCTATATGACTTTCAATGTATTAGGTTTATCCAACTCGTTGAATAGTTTAATGGTATATTTCTCGGTATTCTAGGCTCGGCCTTACAATATAACAAACAAGTTTGACCTCAAATCAGGTAGGATTACCCGCTGAACTTAAGCATATCAATAAGCGGAGGA
>M01863_34_000000000-B4RYD_1_1101_22468_17385	
NNNNNNNNNNNNNNNNNNNNNNNNNNNNNNNNNNN
>M01863_34_000000000-B4RYD_1_1101_13987_17546	
NNNNNNNNNNNNNNNNNNNNNNNNNNNNNNNNNNN
>M01863_34_000000000-B4RYD_1_1101_15744_17630	
GTGAATCATCGAATCTTTGAGCAGGAGGCAGGATTGTTCGAGAAGATGGATGATGCGTTCGGTGCTTATGTGCGTGACGGAAGGCATATTATTGGAGAGCTTGCAAAGACAATTGGCAAGAAGACTATCGTTATCAATAATGGCGCGGGCATATCAATAAGCGGAGGACTGTCTCTTATACCATCTCCGAGCCCACGAGACAGGCAGAAAGCTCGTATGCCGTCTTCTGCTTGAAAAAAAAAAGAAAAAAGAAGCACTGACAAGCTAACTCTGCTCCCGTAGATCAGTATACCTGGTGTTA
>M01863_34_000000000-B4RYD_1_1101_11856_17882	
GTGAATCATCGAATCGATGGGGAGAAAACTTCGTTTTGTGCCGGGGGCAAAACCATATTTTGTTTATCAATATACGGGTAATGTGCTTTCGGAGGCGGAAAAAATAGTAGATGAAATTCGTGCACTTAGCATATCAATAAGCGGAGGA
>M01863_34_000000000-B4RYD_1_1101_13287_18015	
GTGAATCATCGAATCTTTGAACGCACATTGCGCCCCCTGGTATTCCGGGGGGCATGCCTGTCCGAGCGTCATTGCTGCCCTCAAGCACGGCTTGTGTGTTGGGCTTCCGTCCCTGGCAACGGGGACGGGCCCAAAAGGCAGTGGCGGCACCATGTCTGGTCCTCGAGCGTATGGGGCTTTGTCACCCGCTCCCGTAGGTCCAGCTGGCAGCTAGCCTCGCAACCAATCTTTTTAACCAGGTTGACCTCGGATCAGGTAGGGATACCCGCTGAACTTAAGCATATCAATAAGCGGAGGA
>M01863_34_000000000-B4RYD_1_1101_23448_18321	
GTGAATCATCGAATCTTTGAACGCACATTGCGCCCCTTGGTATTCCAGGGGGCATGCCTGTTTGAGCGTCATTTCCTTCTCAAACATTCTGTTTGGTAGTGAGTGATACTCTTTGGAGTTAACTTGAAATTGCTGGCCTTTTCATTGGATGTTTTTTTTTTCCAAAGAGAGGTTTCTCTGCGTGCTTGAGGTATAATGCAAGTACGGTCGTTTTAGGTTTTACCAACTGCGGCTAATCTTTTTTATACTGAGCGTATTGGAACGTTATCGATAAGAAGAGAGCGTCTAGGCGAACAATGTTCTTAAAGTTTGACCTCAAATCAGGTAGGAGTACCCGCTGAACTTAAGCATATCAATAAGCGGAGGA
>M01863_34_000000000-B4RYD_1_1101_25130_18337	
GTGAATCATCGAATCTTTGAACGCACATTGCGCCCCCTGGTATTCCGGGGGGCATGCCTGTCCGAGCGTCATTGCTGCCCTCAAGCACGGCTTGTGTGTTGGGCTTCCGTCCCTGGCAACGGGGACGGGCCCAAAAGGCAGTGGCGGCACCATGTCTGGTCCTCGAGCGTATGGGGCTTTGTCACCCGCTCCCGTAGGTCCAGCTGGCAGCTAGCCTCGCAACCAATCTTTTTAACCAGGTTGACCTCGGATCAGGTAGGGATACCCGCTGAACTTAAGCATATCAATAAGCGGAGGA
>M01863_34_000000000-B4RYD_1_1101_25748_18358	
CCAGGTGAATCATCGAATCTTTGAACGCACATTGCGCCCCCTGGTATTCCGGGGGGCATGCCTGTCCGAGCGTCATTGCTGCCCTCAAGCACGGCTTGTGTGTTGGGCTTCCGTCCCTGGCAACGGGGACGGGCCCAAAAGGCAGTGGCGGCACCATGTCTGGTCCTCGAGCGTATGGGGCTTTGTCACCCGCTCCCGTAGGTCCAGCTGGCAGCTAGCCTCGCAACCAATCTTTTTAACCAGGTTGACCTCGGATCAGGTAGGGATACCCGCTGAACTTAAGCATATCAATAAGCGAGGACTGG
>M01863_34_000000000-B4RYD_1_1101_6065_18397	
GTGAATCATCGAATCTTTGAACGCACATTGCGCCCTCTGGTATTCCAGAGGGCATGCCTGTTTGAGCGTCATTTCTCTCTCAAACCTTCGGGTTTGGTATTGAGTGATACTCTTAGTCGAACTAGGCGTTTGCTTGAAATGTATTGGCATGAGTGGTACTGGATAGTGCTATATGACTTTCAATGTATTAGGTTTATCCAACTCGTTGAATAGTTTAATGGTATATTTCTCGGTATTCTAGGCTCGGCCTTACAATATAACAAACAAGTTTGACCTCAAATCAGGTAGGATTACCCGCTGAACTTAAGCATATCAATAAGCGGAGGA
>M01863_34_000000000-B4RYD_1_1101_11634_19020	
NNNNNNNNNNNNNNNNNNNNNNNNNNNNNNNNNNN
>M01863_34_000000000-B4RYD_1_1101_23011_19021	
GTGAATCATCGAATCTTTGAACGCAAGTTGCGCCCGAAGCCATTAGGCCGAGGGCACGCCTGCCTGGGCGTCACACGTCGTTGCCCCCCCATCAACTCCTTCGGGATTGCGGGGGGCGGATGATGGCCTCCCGTGCGCCTCGCCGCGCGGTTGGCATAAATACCAAGTCCTCGGCGACGCACGCCACGACAATCGGTGGTTGCGAGACCTCGGTTGCCCGTCGTGTGCGTTCGTCGCGCATCGAGGGCTCAAAAAAATGCTCGGCTCCGGCTCGGCTTTCAACGCGACCCCAGGTCAGGCGGGGTTACCCGCTGAATTTAAGCATATCAATAAGCGGAGGA
>M01863_34_000000000-B4RYD_1_1101_24232_19809	
AGGTGAATCATCGAATCTTTGAACGCACATTGCGCCCCCTGGTATTCCGGGGGGCATGCCTGTCCGAGCGTCATTGCTGCCCTCAAGCCCGGCTTGTGTGTTGGGTCTCGTCCTCCGATTCTGGAGGACGGGCCCGAAAGGCAGCGGCGGCACCGCGTCCGGTCCTCGAGCGTATGGGGCTTTGTCACCCGCTCTGTAGGCCCGGCCGGCGCTTGCCGATCAACCCAAATTTTTATCCAGGTTGACCTCGGATCAGGTAGGGATACCCGCTGAACTTAAGCATATCAATAAGCGGAGGA
>M01863_34_000000000-B4RYD_1_1101_27772_19833	
GTGAATCATCGAATCTTTGAGCAGGAGGCAGGATTGTTCGAGAAGATGGATGATGCGTTCGGTGCTTATGTGCGTGACGGAAGGCATATTATTGGAGAGCTTGCAAAGACAATTGGCAAGAAGACTATCGTTATCAATAATGGCGCGGGCATATCAATAAGCGGAGGA
>M01863_34_000000000-B4RYD_1_1101_17572_20155	
GTGAATCATCGAATCTTTGAGCAGGAGGCAGGATTGTTCGAGAAGATGGATGATGCGTTCGGTGCTTATGTGCGTGACGGAAGGCATATTATTGGAGAGCTTGCAAAGACAATTGGCAAGAAGACTATCGTTATCAATAATGGCGCGGGCATATCAATAAGCGGAGGA
>M01863_34_000000000-B4RYD_1_1101_8515_20278	
NNNNNNNNNNNNNNNNNNNNNNNNNNNNNNNNNNN
>M01863_34_000000000-B4RYD_1_1101_26662_20487	
GTGAATCATCGAATCTAAATATTTCTGTGGTAATTCCATATAAATCCTTTCCGTATCTGCTTTATATGTTAAAGCCGGCATTAATCACCGGCATATCAATAAGCGGAGGA
>M01863_34_000000000-B4RYD_1_1101_4165_20698	
GTGAATCATCGAATCTTTGAACGCAAGTTGCGCCCGAAGCCATTCGGCCGAGGGCACGTCTGCCTGGGTGTCACGCATCGTTGCCCCAACCCCAAACACTTCTTATGATGTGTGGGGTGCGGGGAAGACATTGGCCTCCCGTGTGCTTCTGCTCGCGGTTAGCCTAAAAGTGAGTCCTAGGCGACGAGCGCCACGACAATCGGTGGTTGAGAAACCCTCGTGACCCGTCGTGTGTTGCCCGTCGCTGTGAAGGTGCTCCTCGACCCTATTGCGTCGTTCCTGCGACTCTACCATCGCGACCCCAGGTCAGGCGGGATTACCCGCTGAATTTAAGCATATCAATAAGCGGAGGA
>M01863_34_000000000-B4RYD_1_1101_11882_20780	
NNNNNNNNNNNNNNNNNNNNNNNNNNNNNNNNNNN
>M01863_34_000000000-B4RYD_1_1101_20349_21680	
NNNNNNNNNNNNNNNNNNNNNNNNNNNNNNNNNNN
>M01863_34_000000000-B4RYD_1_1101_25603_21867	
NNNNNNNNNNNNNNNNNNNNNNNNNNNNNNNNNNN
>M01863_34_000000000-B4RYD_1_1101_16621_22404	
NNNNNNNNNNNNNNNNNNNNNNNNNNNNNNNNNNN
>M01863_34_000000000-B4RYD_1_1101_24821_22635	
NNNNNNNNNNNNNNNNNNNNNNNNNNNNNNNNNNNGTGAATCATCAATAAGCGGAGGACTGTCTCTTATAACATCTCCGAGCCCACGAGACAGGCAGAAAGCTCGTATGCCGTCTTCTGCTTGAAAACACAAATCATACGCAATGGACGGGACGGACACCGACAACGTATCCGCAAGTAACTACGGCTGGACAACGGCATAAAGACGGCCGGTGAAGCCAACGCCCGACGATATCGAACGGCAGTGGCGTGAAGACGCATAAACAAGACACAACGTCAACGGAGTCATCCGACCGCAGTAACACAACGCATAGCTTGTACCGGTAGTGAGGGAGCA
>M01863_34_000000000-B4RYD_1_1101_23286_22999	
NNNNNNNNNNNNNNNNNNNNNNNNNNNNNNNNNNN
>M01863_34_000000000-B4RYD_1_1101_15762_23282	
GTGAATCATCGAATCTTTGAACAGGCAGGACTGGAAGCAGATGATCTTCTTGGAACGATTTCTCATCAATGTGAAAAAGAGGGACTGGATGTCTCGATCATTTCAGGAGACCGTGATACACTTCAGCTTACCACGGAGCATATCAATAAGCGGAGGA
>M01863_34_000000000-B4RYD_1_1101_10929_23394	
NNNNNNNNNNNNNNNNNNNNNNNNNNNNNNNNNNN
>M01863_34_000000000-B4RYD_1_1101_13521_23806	
GTGAATCATCGAATCTTTGAAGCCGGGAATGGAAACGGGGTTGAAAGAGATTGGTTATCATTATACCGTCTCTTTCGATATCAATAAGCGGAGGA
>M01863_34_000000000-B4RYD_1_1101_11893_24316	
GTGAATCATCGAATCTTTCGTAGTCAACCAGAACCGGTATAAAGGATACCAGCAGGCATATCAATAAGCGGAGGA
>M01863_34_000000000-B4RYD_1_1101_19517_24377	
TGTGTGAATCATCGAATCTTTGAACGCACATTGCGCCCCCTGGTATTCCGGGGGGCATGCCTGTCCGAGCGTCATTGCTGCCCTCAAGCACGGCTTGTGTGTTGGGCTTCCGTCCCTGGCAACGGGGACGGGCCCAAAAGGCAGTGGCGGCACCATGTCTGGTCCTCGAGCGTATGGGGCTTTGTCACCCGCTCCCGTAGGTCCAGCTGGCAGCTAGCCTCGCAACCAATCTTTTTAACCAGGTTGACCTCGGATCAGGTAGGGATACCCGCTGAACTTAAGCATATCAATAAGCGGAGGA
>M01863_34_000000000-B4RYD_1_1101_13354_24465	
TATGTGTATAGAGACCAGTGAATCATCGAATCTTTGAACGCACATTGCGCCCTCTGGTATTCCGGAGGGCATGCCTGTTTGAGCGTCGTTTCTCCCTCAAACCGCTGGGTTTGGTGTTGAGCAATACGACTTGGGTTTGCTTGAAAGACGGTAGTGGTAAGGCGGGATCGCTTTGACAATGGCTTAGGTCTAACCAAAAACATTGCTTGCGGCGGTAACGTCTACCACGTATATCTTCAAACTTTGACCTCAAATCAGGTAGGACTACCCGCTGAACTTAAGCATATCAATAAGCGGAGGA
>M01863_34_000000000-B4RYD_1_1101_20894_24474	
NNNNNNNNNNNNNNNNNNNNNNNNNNNNNNNNNNN
>M01863_34_000000000-B4RYD_1_1102_13079_1329	
GTGAATCATCGAATCTTTGAACGCACATTGCGCCCCTTGGTATTCCAGGGGGCATGCCTGTTTGAGCGTCATTTCCTTCTCAAACATTCTGTTTGGTAGTGAGTGATACTCTTTGGAGTTAACTTGAAATTGCTGGCCTTTTCATTGGATGTTTTTTTTTTCCAAAGAGAGGTTTCTCTGCGTGCTTGAGGTATAATGCAAGTACGGTCGTTTTAGGTTTTACCAACTGCGGCTAATCTTTTTTATACTGAGCGTATTGGAACGTTATCGATAAGAAGAGAGCGTCTAGGCGAACAATGTTCTTAAAGTTTGACCTCAAATCAGGTAGGAGTACCCGCTGAACTTAAGCATATCAATAAGCGGAGGA
>M01863_34_000000000-B4RYD_1_1102_8871_1596	
CAAGGTGAATCATCGAATCTTTGAACGCACATTGCGCCCCCTGGTATTCCGGGGGGCATGCCTGTCCGAGCGTCATTGCTGCCCTCAAGCCCGGCTTGTGTGTTGGGTCTCGTCCTCCGATTCTGGAGGACGGGCCCGAAAGGCAGCGGCGGCACCGCGTCCGGTCCTCGAGCGTATGGGGCTTTGTCACCCGCTCTGTAGGCCCGGCCGGCGCTTGCCGATCAACCCAAATTTTTATCCAGGTTGACCTCGGATCAGGTAGGGATACCCGCTGAACTTAAGCATATCAATAAGCGGAGGACTGG
>M01863_34_000000000-B4RYD_1_1102_12120_2389	
CGAGTGAATCATCGAATCTTTGAACGCACATTGCGCCCCCTGGTATTCCGGGGGGCATGCCTGTCCGAGCGTCATTGCTGCCCTCAAGCACGGCTTGTGTGTTGGGCTTCCGTCCCTGGTAACGGGGACGGGCCCAAAAGGCAGTGGCGGCACCATGTCTGGTCCTCGAGCGTATGGGGCTTTGTCACCCGCTCCCGTAGGTCCAGCTGGCAGCTAGCCTCGCAACCAATCTTTTTAACCAGGTTGACCTCGGATCAGGTAGGGATACCCGCTGAACTTAAGCATATCAATAAGCGGAGGA
>M01863_34_000000000-B4RYD_1_1102_8356_2536	
GTGAATCATCGAATCTTTGAGAAGAAAGATATGGGTGTGAGGGTAGAACTTTTTGAGAAAAAAGGAGAATATCTGAGCTTTATAAATGATTATGGAATTTACGAGAGCCACTGGGAGCTGATAAGAGGAATCAATAAGCGGAGGA
>M01863_34_000000000-B4RYD_1_1102_11023_3130	
GTGAATCATCGAGCAGGCCGTTTATTTGCAGGGAGCTTATGATCGGGAACGGATGTTAAAATGAGAATAGTGAATTGGTAAGAGCTGCCTTCGGGTAGCTCTTTTTAGATGGAGGAATATGAAAAATGGCGGCTACAAGACTAATTGCGCTGCATATCAATAAGCGGAGGA
>M01863_34_000000000-B4RYD_1_1102_24351_3821	
NNNNNNNNNNNNNNNNNNNNNNNNNNNNNNNNNNN
>M01863_34_000000000-B4RYD_1_1102_19276_3969	
NNNNNNNNNNNNNNNNNNNNNNNNNNNNNNNNNNN
>M01863_34_000000000-B4RYD_1_1102_14538_4184	
GTGAATCATCGAATCTTTGAGCAGGAGGCAGGATTGTTCGAGAAGATGGATGATGCGTTCGGTGCTTATGTGCGTGACGGAAGGCATATTATTGGAGAGCTTGCAAAGACAATTGGCAAGAAGACTATCGTTATCAATAATGGCGCGGGCATATCAATAAGCGGAGGA
>M01863_34_000000000-B4RYD_1_1102_6022_5011	
NNNNNNNNNNNNNNNNNNNNNNNNNNNNNNNNNNN
>M01863_34_000000000-B4RYD_1_1102_4743_5359	
TGGTGAATAAGAGCCAGGTGAATCATCGAATCTTTGAACGCACATTGCGCCCTCTGGTATTCCGGAGGGCATGCCTGTTTGAGCGTCGTTTCTCCCTCAAACCGCTGGGTTTGGTGTTGAGCAATACGACTTGGGTTTGCTTGAAAGACGGTAGTGGTAAGGCGGGATCGCTTTGACAATGGCTTAGGTCTAACCAAAAACATTGCTTGCGGCGGTAACGTCTACCACGTATATCTTCAAACTTTGACCTCAAATCAGGTAGGACTACCCGCTGAACTTAAGCATATCAATAAGCGGAGGA
>M01863_34_000000000-B4RYD_1_1102_21388_6560	
GTGAATCATCGAATCTTTGAACGCAAGTTGCGCCCGAAGCCATTCGGCCGAGGGCACGTCTGCCTGGGTGTCACGCATCGTTGCCCCAACCCCAAACACTTCTTATGATGTGTGGGGTGCGGGGAAGACATTGGCCTCCCGTGTGCTTCTGCTCGCGGTTAGCCTAAAAGTGAGTCCTAGGCGACGAGCGCCACGACAATCGGTGGTTGAGAAACCCTCGTGACCCGTCGTGTGTTGCCCGTCGCTGTGAAGGTGCTCCTCGACCCTATTGCGTCGTTCCTGCGACTCTACCATCGCGACCCCAGGTCAGGCGGGATTACCCGCTGAATTTAAGCATATCAATAAGCGGAGGA
>M01863_34_000000000-B4RYD_1_1102_9055_6772	
GTGAATCATCGAATCTTTGAACGCACCTTGCGCTCCTTGGTATTCCGAGGAGCATGCCTGTTTGAGTCTCATGGAATTCTCAACCTTCGGCTTCATTGACGAAGGCTTGGACTTGGAGGTCGTGCCGGCTCTCGTAGTCGGCTCCTCTGAAATGCATTAGTGCGAACGTTACCGACCGCTTCAGCGTGATAATTATCTGCGTTGCTGTGGAGGGTATTCTAGTGTTCACGCTTCTAACCGTCTTCGGACAAATTTCTGAACTCTGAGCTCAAATCAGGTAGGACTACCCGCTGAACTTAAGCATATCAATAAGCGGAGGA
>M01863_34_000000000-B4RYD_1_1102_27657_6774	
NNNNNNNNNNNNNNNNNNNNNNNNNNNNNNNNNNN
>M01863_34_000000000-B4RYD_1_1102_22859_6905	
GTGAATCATCGAATCTTTGAACGCACATTGCGCCCCCTGGTATTCCGGGGGGCATGCCTGTCCGAGCGTCATTGCTGCCCTCAAGCACGGCTTGTGTGTTGGGCTTCCGTCCCTGGTAACGGGGACGGGCCCAAAAGGCAGTGGCGGCACCATGTCTGGTCCTCGAGCGTATGGGGCTTTGTCACCCGCTCCCGTAGGTCCAGCTGGCAGCTAGCCTCGCAACCAATCTTTTTAACCAGGTTGACCTCGGATCAGGTAGGGATACCCGCTGAACTTAAGCATATCAATAAGCGGAGGA
>M01863_34_000000000-B4RYD_1_1102_23561_7272	
GTGAATCATCGAATCTTTGCGGAAACGGTGCATATCAATAAGCGGAGGA
>M01863_34_000000000-B4RYD_1_1102_28233_7281	
GTGAATCATCGAATCTTTGAACGCACATTGCGCCCCTTGGTATTCCAGGGGGCATGCCTGTTTGAGCGTCATTTCCTTCTCAAACATTCTGTTTGGTAGTGAGTGATACTCTTTGGAGTTAACTTGAAATTGCTGGCCTTTTCATTGGATGTTTTTTTTTTCCAAAGAGAGGTTTCTCTGCGTGCTTGAGGTATAATGCAAGTACGGTCGTTTTAGGTTTTACCAACTGCGGCTAATCTTTTTTATACTGAGCGTATTGGAACGTTATCGATAAGAAGAGAGCGTCTAGGCGAACAATGTTCTTAAAGTTTGACCTCAAATCAGGTAGGAGTACCCGCTGAACTTAAGCATATCAATAAGCGGAGGA
>M01863_34_000000000-B4RYD_1_1102_18841_7692	
GTGAATCATCGAATCTTTGAACGCACATTGCGCCCCCTGGTATTCCGGGGGGCATGCCTGTCCGAGCGTCATTGCTGCCCTCAAGCACGGCTTGTGTGTTGGGCTTCCGTCCCTGGTAACGGGGACGGGCCCAAAAGGCAGTGGCGGCACCATGTCTGGTCCTCGAGCGTATGGGGCTTTGTCACCCGCTCCCGTAGGTCCAGCTGGCAGCTAGCCTCGCAACCAATCTTTTTAACCAGGTTGACCTCGGATCAGGTAGGGATACCCGCTGAACTTAAGCATATCAATAAGCGGAGGA
>M01863_34_000000000-B4RYD_1_1102_23267_7877	
GTGAATCATCGAATGTGCGCAGAAAACAGTTTAAAATATGAACATTTTCACAGTTGTGCATATCAATAAGCGGAGGA
>M01863_34_000000000-B4RYD_1_1102_23417_8139	
GTGAATCATCGAATCTTTGCGAGCATATCAATAAGCGGAGGA
>M01863_34_000000000-B4RYD_1_1102_20436_8249	
NNNNNNNNNNNNNNNNNNNNNNNNNNNNNNNNNNN
>M01863_34_000000000-B4RYD_1_1102_24273_8380	
NNNNNNNNNNNNNNNNNNNNNNNNNNNNNNNNNNN
>M01863_34_000000000-B4RYD_1_1102_9815_8472	
NNNNNNNNNNNNNNNNNNNNNNNNNNNNNNNNNNN
>M01863_34_000000000-B4RYD_1_1102_7757_8807	
TACTGAGAGATGTCTGCTTATGTCTCTCTGTGCTTGAGGCTCATCAATTTGAGCTGCAGTCCGCTTCATCGCCACTTTATTCATCGCGCACCATACTCTATTCTTCCCTTTCTGTTTTCTATCTTGTTTGCATGTTACGATTTGTACTGCTTCTTTTGTGTCATCTCTTCTGTTTCCCACTGTATTTTTTTTTTTTTTTTTTTTAATGATACGGCGACCACCGAGATCTACACCTCTCTATTCGTCGGCAGCGTCAGATGTGTTAAGAGACAGGTGAATCATCGAATCAATAAGCGGAGGANNNNNNNNNNNNNNNNNNNNNNNNNNNNNNNNNNN
>M01863_34_000000000-B4RYD_1_1102_20931_8901	
NNNNNNNNNNNNNNNNNNNNNNNNNNNNNNNNNNN
>M01863_34_000000000-B4RYD_1_1102_25306_8956	
GTGAATCATCGAATCTTTGAACGCACATTGCGCCCCCTGGTATTCCGGGGGGCATGCCTGTCCGAGCGTCATTGCTGCCCTCAAGCACGGCTTGTGTGTTGGGCTTCCGTCCCTGGTAACGGGGACGGGCCCAAAAGGCAGTGGCGGCACCATGTCTGGTCCTCGAGCGTATGGGGCTTTGTCACCCGCTCCCGTAGGTCCAGCTGGCAGCTAGCCTCGCAACCAATCTTTTTAACCAGGTTGACCTCGGATCAGGTAGGGATACCCGCTGAACTTAAGCATATCAATAAGCGGAGGA
>M01863_34_000000000-B4RYD_1_1102_16025_8965	
GTGAATCATCGAATCTTTGAACGCACATTGCGCCCTCTGGTATTCCGGAGGGCATGCCTGTTTGAGCGTCGTTTCTCCCTCAAACCGCTGGGTTTGGTGTTGAGCAATACGACTTGGGTTTGCTTGAAAGACGGTAGTGGTAAGGCGGGATCGCTTTGACAATGGCTTAGGTCTAACCAAAAACATTGCTTGCGGCTGTAACGTCTACCACGTATATCTTCAAACTTTGACCTCAAATCAGGTAGGACTACCCGCTGAACTTAAGCATATCAATAAGCGGAGGA
>M01863_34_000000000-B4RYD_1_1102_3651_9464	
GTGAATCATCGAATCTTTGGTCACTGGGGAACAGTTCCTGGACAGAACTTTATTTATGCTCACATGAACAGAGCTATCAATAAGCGGAGGA
>M01863_34_000000000-B4RYD_1_1102_7149_9865	
NNNNNNNNNNNNNNNNNNNNNNNNNNNNNNNNNNN
>M01863_34_000000000-B4RYD_1_1102_26989_10180	
GTGAATCATCGAATCTTTGAGAGTGAAAAGTATATGCGCTATCTGTCCGTCATGTCCCGCTTCCACCGCTATTCGGTAAACAACACCATGCTCATCTATATGCAGAAGCCGGACGCCACATTGGTAGCCGGATACAATAAGCGGAGGA
>M01863_34_000000000-B4RYD_1_1102_23269_10187	
GTGAATCATCGAATCTTTGAACGCACATTGCGCCCCCTGGTATTCCGGGGGGCATGCCTGTCCGAGCGTCATTGCTGCCCTCAAGCACGGCTTGTGTGTTGGGCTTCCGTCCCTGGCAACGGGGACGGGCCCAAAAGGCAGTGGCGGCACCATGTCTGGTCCTCGAGCGTATGGGGCTTTGTCACCCGCTCCCGTAGGTCCAGCTGGCAGCTAGCCTCGCAACCAATCTTTTTAACCAGGTTGACCTCGGATCAGGTAGGGATACCCGCTGAACTTAAGCATATCAATAAGCGGAGGA
>M01863_34_000000000-B4RYD_1_1102_3914_10281	
GTGAATCATCGAATCTTTGAACGCACATTGCGCCCCTTGGTATTCCAGGGGGCATGCCTGTTTGAGCGTCATTTCCTTCTCAAACATTCTGTTTGGTAGTGAGTGATACTCTTTGGGGTTAACTTGAAATTGCTGGCCTTTTCATTGGATGTTTTTTTTTTTCCAAAGAGAGGTTTCTCTGCGTGCTTGAGGTATAATGCAAGTAAGGTCGTTTTAGGTTTTACCAACTGCGGCTAATCTTTTTTATACTGAGCGTATTGGAACGTTATCGATAAGAAGAGAGCGTCTAGGCGAACAATGTTCTTAAAGTTTGACCTCAAATCAGGTAGGAGTACCCGCTGAACTTAAGCATATCAATAAGCGGAGGA
>M01863_34_000000000-B4RYD_1_1102_24963_10322	
NNNNNNNNNNNNNNNNNNNNNNNNNNNNNNNNNNN
>M01863_34_000000000-B4RYD_1_1102_20145_10449	
NNNNNNNNNNNNNNNNNNNNNNNNNNNNNNNNNNN
>M01863_34_000000000-B4RYD_1_1102_10046_10493	
GTGAATCATCGAATCTTTGAACGCACCTTGCGCTCCTTGGTATTCCGAGGAGCATGCCTGTTTGAGTCTCATGGAATTCTCAACCTTCGGCTTCATTGACGAAGGCTTGGACTTGGAGGTCGTGCCGGCTCTCGTAGTCGGCTCCTCTGAAATGCATTAGTGCGAACGTTACCGACCGCTTCAGCGTGATAATTATCTGCGTTGCTGTGGAGGGTATTCTAGTGTTCACGCTTCTAACCGTCTTCGGACAAATTTCTGAACTCTGAGCTCAAATCAGGTAGGACTACCCGCTGAACTTAAGCATATCAATAAGCGGAGGA
>M01863_34_000000000-B4RYD_1_1102_19010_10872	
NNNNNNNNNNNNNNNNNNNNNNNNNNNNNNNNNNN
>M01863_34_000000000-B4RYD_1_1102_14301_11257	
NNNNNNNNNNNNNNNNNNNNNNNNNNNNNNNNNNN
>M01863_34_000000000-B4RYD_1_1102_10495_11485	
NNNNNNNNNNNNNNNNNNNNNNNNNNNNNNNNNNN
>M01863_34_000000000-B4RYD_1_1102_19562_11598	
NNNNNNNNNNNNNNNNNNNNNNNNNNNNNNNNNNN
>M01863_34_000000000-B4RYD_1_1102_3269_11633	
GTGAATCATCGAATCTTTGAGCAGGAGGCAGGATTGTTCGAGAAGATGGATGATGCGTTCGGTGCTTATGTGCGTGACGGAAGGCATATTATTGGAGAGCTTGCAAAGACAATTGGCAAGAAGACTATCGTTATCAATAATGGCGCGGGCATATCAATAAGCGGAGGA
>M01863_34_000000000-B4RYD_1_1102_18783_12475	
GTGAATCATCGAATCTTTGAGCAGGAGGCAGGATTGTTCGAGAAGATGGATGATGCGTTCGGTGCTTATGTGCGTGACGGAAGGCATATTATTGGAGAGCTTGCAAAGACAATTGGCAAGAAGACTATCGTTATCAATAATGGCGCGGGCATATCAATAAGCGGAGGA
>M01863_34_000000000-B4RYD_1_1102_3435_13526	
GTGAATCATCGAATCTAAATATTTCTGTGGTAATTCCATATAAATCCTTTCCGTATCTGCTTTATATGTTAAAGCCGGCATTAATCACCGGCATATCAATAAGCGGAGGA
>M01863_34_000000000-B4RYD_1_1102_16996_13548	
GTGAATCATCGAATCTTTGAACAGGCAGGACTGGAAGCAGATGATCTTCTTGGAACGATTTCTCATCAATGTGAAAAAGAGGGACTGGATGTCTCGATCATTTCAGGAGACCGTGATACACTTCAGCTTACCACGGAGCATATCAATAAGCGGAGGA
>M01863_34_000000000-B4RYD_1_1102_20378_13736	
NNNNNNNNNNNNNNNNNNNNNNNNNNNNNNNNNNN
>M01863_34_000000000-B4RYD_1_1102_8404_14255	
NNNNNNNNNNNNNNNNNNNNNNNNNNNNNNNNNNN
>M01863_34_000000000-B4RYD_1_1102_25160_14447	
GTGAATCATCGAATCTTTGAACGCACATTGCGCCCCCTGGTATTCCGGGGGGCATGCCTGTCCGAGCGTCATTGCTGCCCTCAAGCACGGCTTGTGTGTTGGGCTTCCGTCCCTGGTAACGGGGACGGGCCCAAAAGGCAGTGGCGGCACCATGTCTGGTCCTCGAGCGTATGGGGCTTTGTCACCCGCTCCCGTAGGTCCAGCTGGCAGCTAGCCTCGCAACCAATCTTTTTAACCAGGTTGACCTCGGATCAGGTAGGGATACCCGCTGAACTTAAGCATATCAATAAGCGGAGGA
>M01863_34_000000000-B4RYD_1_1102_12320_15130	
GTGAATCATCGAGGTAACGTAAAGGAAAGCGGATTTATGAAGAAGAACGGTCTCCAAATCATTACCCGCCGAATGGTGATTTTTAACACACCGTGTTGTATTTGGCAGCTTGTGGCACAGGTTGGCATATCAATAAGCGGAGGA
>M01863_34_000000000-B4RYD_1_1102_18921_15974	
GTGAATCATCGAATCTTTGAACGCACATTGCGCCCTCTGGTATTCCGGAGGGCATGCCTGTTTGAGCGTCGTTTCTCCCTCAAACCGCTGGGTTTGGTGTTGAGCAATACGACTTGGGTTTGCTTGAAAGACGGTAGTGGTAAGGCGGGATCGCTTTGACAATGGCTTAGGTCTAACCAAAAACATTGCTTGCGGCGGTAACGTCTACCACGTATATCTTCAAACTTTGACCTCAAATCAGGTAGGACTACCCGCTGAACTTAAGCATATCAATAAGCGGAGGA
>M01863_34_000000000-B4RYD_1_1102_9021_16048	
NNNNNNNNNNNNNNNNNNNNNNNNNNNNNNNNNNN
>M01863_34_000000000-B4RYD_1_1102_20428_16476	
GTGAATCATCGAATCTTTGCATAACAGTGAGATACCGGCGGGGCAGTTGGAAGCGTACTGCATGCTGGATAGGAAAAAGAAGCAGTACTTAAAGCAGATCTATACGAGCCTGGATCTGAGCGCAAGGGCATATCAATAAGCGGAGGA
>M01863_34_000000000-B4RYD_1_1102_4480_17196	
NNNNNNNNNNNNNNNNNNNNNNNNNNNNNNNNNNN
>M01863_34_000000000-B4RYD_1_1102_22094_17208	
TTTGGTATAATAGACACGTGAATCATCGAATCTTTGAACGCACATTGCGCCCTCTGGTATTCCGGAGGGCATGCCTGTTTGAGCGTCGTTTCTCCCTCAAACCGCTGGGTTTGGTGTTGAGCAATACGACTTGGGTTTGCTTGAAAGACGGTAGTGGTAAGGCGGGATCGCTTTGACAATGGCTTAGGTCTAACCAAAAACATTGCTTGCGGCGGTAGCGTCTACCACGTATATCTTCAAACTTTGACCTCAAATCAGGTAGGACTACCCGCTGAACTTAAGCATATCAATAAGCGGAGGA
>M01863_34_000000000-B4RYD_1_1102_19977_17579	
NNNNNNNNNNNNNNNNNNNNNNNNNNNNNNNNNNN
>M01863_34_000000000-B4RYD_1_1102_28239_18060	
NNNNNNNNNNNNNNNNNNNNNNNNNNNNNNNNNNN
>M01863_34_000000000-B4RYD_1_1102_16230_18569	
GTGAATCATCGAATCTTGAACAGATAACAGGCAATGAGAGTGAAGATGCACTTATATATGAGAAAGCATCAAAGATATCAATAAGCGGAGGA
>M01863_34_000000000-B4RYD_1_1102_14906_18777	
AAGGTGAATCATCGAATCTTTGAACGCACATTGCGCCCCCTGGTATTCCGGGGGGCATGCCTGTCCGAGCGTCATTGCTGCCCTCAAGCACGGCTTGTGTGTTGGGCTTCCGTCCCTGGTAACGGGGACGGGCCCAAAAGGCAGTGGCGGCACCATGTCTGGTCCTCGAGCGTATGGGGCTTTGTCACCCGCTCCCGTAGGTCCAGCTGGCAGCTAGCCTCGCAACCAATCTTTTTAACCAGGTTGACCTCGGATCAGGTAGGGATACCCGCTGAACTTAAGCATATCAATAAGCGGAGGA
>M01863_34_000000000-B4RYD_1_1102_14608_18966	
NNNNNNNNNNNNNNNNNNNNNNNNNNNNNNNNNNN
>M01863_34_000000000-B4RYD_1_1102_6543_19229	
GTGAATCATCGAATCTTTGAACAGGCAGGACTGGAAGCAGATGATCTTCTTGGAACGATTTCTCATCAATGTGAAAAAGAGGGACTGGATGTCTCGATCATTTCAGGAGACCGTGATACACTTCAGCTTACCACGGAGCATATCAATAAGCGGAGGA
>M01863_34_000000000-B4RYD_1_1102_4314_19372	
NNNNNNNNNNNNNNNNNNNNNNNNNNNNNNNNNNN
>M01863_34_000000000-B4RYD_1_1102_27607_19591	
NNNNNNNNNNNNNNNNNNNNNNNNNNNNNNNNNNN
>M01863_34_000000000-B4RYD_1_1102_25089_19865	
GTGAATCATCGAATCTTTGCTGTCTGCCACCGTGGCCGATGGTGTGATAGGCGACAAACACGATTCCAACACGGAACTGATAGCACAAGGTGTTGCCAACATGGCTACCCCGCTGTTTGGCGGTATCCCTGCCACCGGAGCCATCGCGCGTACCATGGCAAATATCAATAAGCGGAGGA
>M01863_34_000000000-B4RYD_1_1102_14878_19866	
TATGGAACAGGTGAATCATCGAATCTTTGAACGCACATTGCGCCCTTTGGTATTCCAAAGGGCATGCCTGTTCGAGCGTCATTTGTACCCTCAAGCTTTGCTTGGTGTTGGGCGTCTTGTCTCTAGCTTTGCTGGAGACTCGCCTTAAAGTAATTGGCAGCCGGCCTACTGGTTTCGGAGCGCAGCACAAGTCGCACTCTCTATCAGCAAAGGTCTAGCATCCATTAAGCCTTTTTTCAACTTTTGACCTCGGATCAGGTAGGGATACCCGCTGAACTTAAGCATATCAATAAGCGGAGGA
>M01863_34_000000000-B4RYD_1_1102_6845_20102	
ACACCACACGCACATGTATGAACACGATATGACGCATGCAGCTAATCACTGTACTCAGCGCTGTGCGCACGTTACATCGCGCTGTGAGTCACCTCATGACCTACACCTGCTTTCACTTATTCCTTAGTCCACCCAGTATTCACGCTCTTCTCAGAATGTTCCCGTGCCATGCTTATGCAACCTCGTACCTCTATGTTTTTTTTTTTTTTAATGATACGGCGACCACCGAGATCTACACCTCTCTATTCGTCGGCAGCGTCAGATGTGATAAGAGACAGGTGAATCATCAATAAGCGGAGGANNNNNNNNNNNNNNNNNNNNNNNNNNNNNNNNNNN
>M01863_34_000000000-B4RYD_1_1102_23814_20107	
GTGAATCATCGAATCTTTGAACGCACATTGCGCCCCTTGGTATTCCAGGGGGCATGCCTGTTTGAGCGTCATTTCCTTCTCAAACATTCTGTTTGGTAGTGAGTGATACTCTTTGGAGTTAACTTGAAATTGCTGGCCTTTTCATTGGATGTTTTTTTTTTCCAAAGAGAGGTTTCTCTGCGTGCTTGAGGTATAATGCAAGTACGGTCGTTTTAGGTTTTACCAACTGCGGCTAATCTTTTTTATACTGAGCGTATTGGAACGTTATCGATAAGAAGAGAGCGTCTAGGCGAACAATGTTCTTAAAGTTTGACCTCAAATCAGGTAGGAGTACCCGCTGAACTTAAGCATATCAATAAGCGGAGGA
>M01863_34_000000000-B4RYD_1_1102_7743_20135	
NNNNNNNNNNNNNNNNNNNNNNNNNNNNNNNNNNN
>M01863_34_000000000-B4RYD_1_1102_23346_20149	
GTGAATCATCGAATCTTTGAACGCAAGTTGCGCCCGAAGCCATTCGGCCGAGGGCACGTCTGCCTGGGTGTCACGCATCGTTGCCCCAACCCCAAACACTTCTTATGATGTGTGGGGTGCGGGGAAGACATTGGCCTCCCGTGTGCTTCTGCTCGCGGTTAGCCTAAAAGTGAGTCCTAGGCGACGAGCGCCACGACAATCGGTGGTTGAGAAACCCTCGTGACCCGTCGTGTGTTGCCCGTCGCTGTGAAGGTGCTCCTCGACCCTATTGCGTCGTTCCTGCGACTCTACCATCGCGACCCCAGGTCAGGCGGGATTACCCGCTGAATTTAAGCATATCAATAAGCGGAGGA
>M01863_34_000000000-B4RYD_1_1102_24124_20403	
GTGAATCATCGAATCTTTGAACGCACATTGCGCCCCTTGGTATTCCAGGGGGCATGCCTGTTTGAGCGTCATTTCCTTCTCAAACATTCTGTTTGGTAGTGAGTGATACTCTTTGGAGTTAACTTGAAATTGCTGGCCTTTTCATTGGATGTTTTTTTTTTCCAAAGAGAGGTTTCTCTGCGTGCTTGAGGTATAATGCAAGTACGGTCGTTTTAGGTTTTACCAACTGCGGCTAATCTTTTTTATACTGAGCGTATTGGAACGTTATCGATAAGAAGAGAGCGTCTAGGCGAACAATGTTCTTAAAGTTTGACCTCAAATCAGGTAGGAGTACCCGCTGAACTTAAGCATATCAATAAGCGGAGGA
>M01863_34_000000000-B4RYD_1_1102_25209_20918	
TTTGGTATGAGGGACAGGTGAATCATCGAATCTTTGAACGCACATTGCGCCCTCTGGTATTCCGGAGGGCATGCCTGTTTGAGCGTCGTTTCTCCCTCAAACCGCTGGGTTTGGTGTTGAGCAATACGACTTGGGTTTGCTTGAAAGACGGTAGTGGTAAGGCGGGATCGCTTTGACAATGGCTTAGGTCTAACCAAAAACATTGCTTGCGGCGGTAACGTCTACCACGTATATCTTCAAACTTTGACCTCAAATCAGGTAGGACTACCCGCTGAACTTAAGCATATCAATAAGCGGAGGA
>M01863_34_000000000-B4RYD_1_1102_4825_21008	
GTGAATCATCGAATCTTTGAACGCACATTGCGCCCCTTGGTATTCCAGGGGGCATGCCTGTTTGAGCGTCATTTCCTTCTCAAACATTCTGTTTGGTAGTGAGTGATACTCTTTGGAGTTAACTTGAAATTGCTGGCCTTTTCATTGGATGTTTTTTTTTCCAAAGAGAGGTTTCTCTGCGTGCTTGAGGTATAATGCAAGTACGGTCGTTTTAGGTTTTACCAACTGCGGCTAATCTTTTTTTATACTGAGCGTATTGGAACGTTATCGATAAGAAGAGAGCGTCTAGGCGAACAATGTTCTTAAAGTTTGACCTCAAATCAGGTAGGAGTACCCGCTGAACTTAAGCATATCAATAAGCGGAGGA
>M01863_34_000000000-B4RYD_1_1102_21859_21079	
GTGAATCATCGAATCTTTGAACGCACATTGCGCCCCCTGGTATTCCGGGGGGCATGCCTGTCCGAGCGTCATTGCTGCCCTCAAGCACGGCTTGTGTGTTGGGCTTCCGTCCCTGGCAACGGGGACGGGCCCAAAAGGCAGTGGCGGCACCATGTCTGGTCCTCGAGCGTATGGGGCTTTGTCACCCGCTCCCGTAGGTCCAGCTGGCAGCTAGCCTCGCAACCAATCTTTTTAACCAGGTTGACCTCGGATCAGGTAGGGATACCCGCTGAACTTAAGCATATCAATAAGCGGAGGACAT
>M01863_34_000000000-B4RYD_1_1102_10600_21305	
GTGAATCATCGAATCTTTGAACGCACATTGCGCCCTTTGGTATTCCAAAGGGCATGCCTGTTCGAGCGTCATTTGTACCCTCAAGCTTTGCTTGGTGTTGGGCGTCTTGTCTCTAGCTTTGCTGGAGACTCGCCTTAAAGTAATTGGCAGCCGGCCTACTGGTTTCGGAGCGCAGCACAAGTCGCACTCTCTATCAGCAAAGGTCTAGCATCCATTAAGCCTTTTTTCAACTTTTGACCTCGGATCAGGTAGGGATACCCGCTGAACTTAAGCATATCAATAAGCGGAGGA
>M01863_34_000000000-B4RYD_1_1102_18494_22310	
NNNNNNNNNNNNNNNNNNNNNNNNNNNNNNNNNNN
>M01863_34_000000000-B4RYD_1_1102_7935_22627	
NNNNNNNNNNNNNNNNNNNNNNNNNNNNNNNNNNN
>M01863_34_000000000-B4RYD_1_1102_15876_23487	
NNNNNNNNNNNNNNNNNNNNNNNNNNNNNNNNNNN
>M01863_34_000000000-B4RYD_1_1102_22117_23554	
GTGAATCATCGAAGTGGGAGAAACCGAAGCAAGGGCAAATACGCAGACCGAGGCCGCCGAGCTGGTCCAGCAGCTTTTTCAGCATATCAATAAGCGGAGGA
>M01863_34_000000000-B4RYD_1_1102_13346_24336	
GTGAATCATCGAGGTAACGTAAAGGAAAGCGGATTTATGAAGAAGAACGGTCTCCAAATCATTACCCGCCGAATGGTGATTTTTAACACACCGTGTTGTATTTGGCAGCTTGTGGCACAGGTTGGCATATCAATAAGCGGAGGA
>M01863_34_000000000-B4RYD_1_1102_16341_24475	
GTGAATCATCGAATCTTTGAACAGGCAGGACTGGAAGCAGATGATCTTCTTGGAACGATTTCTCATCAATGTGAAAAAGAGGGACTGGATGTCTCGATCATTTCAGGAGACCGTGATACACTTCAGCTTACCACGGAGCATATCAATAAGCGGAGGA
>M01863_34_000000000-B4RYD_1_1102_15259_24909	
NNNNNNNNNNNNNNNNNNNNNNNNNNNNNNNNNNN
>M01863_34_000000000-B4RYD_1_1103_15191_1725	
NNNNNNNNNNNNNNNNNNNNNNNNNNNNNNNNNNN
>M01863_34_000000000-B4RYD_1_1103_15304_1749	
NNNNNNNNNNNNNNNNNNNNNNNNNNNNNNNNNNN
>M01863_34_000000000-B4RYD_1_1103_18463_2965	
GTGAATCATCGAATCTTTGAACGCACATTGCGCCCCTTGGTATTCCAGGGGGCATGCCTGTTTGAGCGTCATTTCCTTCTCAAACATTCTGTTTGGTAGTGAGTGATACTCTTTGGAGTTAACTTGAAATTGCTGGCCTTTTCATTGGATGTTTTTTTTTTCCAAAGAGAGGTTTCTCTGCGTGCTTGAGGTATAATGCAAGTACGGTCGTTTTAGGTTTTACCAGCTGCGGCTAATCTTTTTTATACTGAGCGTATTGGAACGTTATCGATAAGAAGAGAGCGTCTAGGCGAACAATGTTCTTAAAGTTTGACCTCAAATCAGGTAGGAGTACCCGCTGAACTTAAGCATATCAATAAGCGGAGGA
>M01863_34_000000000-B4RYD_1_1103_9066_3190	
TTGGGTATAAGAGACAGGTGAATCATCGAATCTTTGAACGCACATTGCGCCCTCTGGTATTCCGGAGGGCATGCCTGTTTGAGCGTCGTTTCTCCCTCAAACCGCTGGGTTTGGTGTTGAGCAATACGACTTGGGTTTGCTTGAAAGACGGTAGTGGTAAGGCGGGATCGCTTTGACAATGGCTTAGGTCTAACCAAAAACATTGCTTGCGGCGGTAGCGTCTACCACGTATATCTTCAAACTTTGACCTCAAATCAGGTAGGACTACCCGCTGAACTTAAGCATATCAATAAGCGGAGGA
>M01863_34_000000000-B4RYD_1_1103_12066_3321	
GTGAATCATCGAATCTTTGAACAGGCAGGACTGGAAGCAGATGATCTTCTTGGAACGATTTCTCATCAATGTGAAAAAGAGGGACTGGATGTCTCGATCATTTCAGGAGACCGTGATACACTTCAGCTTACCACGGAGCATATCAATAAGCGGAGGA
>M01863_34_000000000-B4RYD_1_1103_24178_4003	
GTGAATCATCGAATCTTTGAACGCACATTGCGCCCCTTGGTATTCCAGGGGGCATGCCTGTTTGAGCGTCATTTCCTTCTCAAACATTCTGTTTGGTAGTGAGTGATACTCTTTGGAGTTAACTTGAAATTGCTGGCCTTTTCATTGGATGTTTTTTTTTCCAAAGAGAGGTTTCTCTGCGTGCTTGAGGTATAATGCAAGTACGGTCGTTTTAGGTTTTACCAACTGCGGCTAATCTTTTTTTATACTGAGCGTATTGGAACGTTATCGATAAGAAGAGAGCGTCTAGGCGAACAATGTTCTTAAAGTTTGACCTCAAATCAGGTAGGAGTACCCGCTGAACTTAAGCATATCAATAAGCGGAGGA
>M01863_34_000000000-B4RYD_1_1103_11190_4037	
GTGAATCATCGAATCTTTGAACGCACATTGCGCCCCTTGGTATTCCAGGGGGCATGCCTGTTTGAGCGTCATTTCCTTCTCAAACATTCTGTTTGGTAGTGAGTGATACTCTTTGGAGTTAACTTGAAATTGCTGGCCTTTTCATTGGATGTTTTTTTTTCCAAAGAGAGGTTTCTCTGCGTGCTTGAGGTATAATGCAAGTACGGTCGTTTTAGGTTTTACCAACTGCGGCTAATCTTTTTTTATACTGAGCGTATTGGAACGTTATCGATAAGAAGAGAGCGTCTAGGCGAACAATGTTCTTAAAGTTTGACCTCAAATCAGGTAGGAGTACCCGCTGAACTTAAGCATATCAATAAGCGGAGGA
>M01863_34_000000000-B4RYD_1_1103_15567_4207	
NNNNNNNNNNNNNNNNNNNNNNNNNNNNNNNNNNN
>M01863_34_000000000-B4RYD_1_1103_16059_4485	
NNNNNNNNNNNNNNNNNNNNNNNNNNNNNNNNNNN
>M01863_34_000000000-B4RYD_1_1103_10520_4565	
NNNNNNNNNNNNNNNNNNNNNNNNNNNNNNNNNNN
>M01863_34_000000000-B4RYD_1_1103_9791_4807	
GTGAATCATCGAGGTAACGTAAAGGAAAGCGGATTTATGAAGAAGAACGGTCTCCAAATCATTACCCGCCGAATGGTGATTTTTAACACACCGTGTTGTATTTGGCAGCTTGTGGCACAGGTTGGCATATCAATAAGCGGAGGA
>M01863_34_000000000-B4RYD_1_1103_9419_4842	
TTGTGTATAAGAGACATGTGAATCATCGAATCTTTGAACGCACATTGCGCCCTCTGGTATTCCGGAGGGCATGCCTGTTTGAGCGTCGTTTCTCCCTCAAACCGCTGGGTTTGGTGTTGAGCAATACGACTTGGGTTTGCTTGAAAGACGGTAGTGGTAAGGCGGGATCGCTTTGACAATGGCTTAGGTCTAACCAAAAACATTGCTTGCGGCGGTAACGTCTACCACGTATATCTTCAAACTTTGACCTCAAATCAGGTAGGACTACCCGCTGAACTTAAGCATATCAATAAGCGGAGGA
>M01863_34_000000000-B4RYD_1_1103_21080_4902	
GTGAATCATCGAATCTTTGAACGCACCTTGCGCTCCTTGGTATTCCGAGGAGCATGCCTGTTTGAGTCTCATGGAATTCTCAACCTTCGGCTTCATTGACGAAGGCTTGGACTTGGAGGTCGTGCCGGCTCTCGTAGTCGGCTCCTCTGAAATGCATTAGTGCGAACGTTACCGACCGCTTCAGCGTGATAATTATCTTCGTTGCTGTGGAGGGTATTCTAGTGTTCACGCTTCTAACCGTCTTCGGACAAATTTCTGAACTCTGAGCTCAAATCAGGTAGGACTACCCGCTGAACTTAAGCATATCAATAAGCGGAGGA
>M01863_34_000000000-B4RYD_1_1103_26705_4951	
NNNNNNNNNNNNNNNNNNNNNNNNNNNNNNNNNNN
>M01863_34_000000000-B4RYD_1_1103_13669_5395	
GTGAATCATCGAATCTTTGAACGCACATTGCGCCCCTTGGTATTCCAGGGGGCATGCCTGTTTGAGCGTCATTTCCTTCTCAAACATTCTGTTTGGTAGTGAGTGATACTCTTTGGAGTCAACTTGAAATTGCTGGCCTTTTCATTGGATGTTTTTTTTTCCAAAGAGAGGTTTCTCTGCGTGCTTGAGGTATAATGCAAGTACGGTCGTTTTAGGTTTTACCAACTGCGGCTAATCTTTTTTTATACTGAGCGTATTGGAACGTTATCGATAAGAAGAGAGCGTCTAGGCGAACAATGTTCTTAAAGTTTGACCTCAAATCAGGTAGGAGTACCCGCTGAACTTAAGCATATCAATAAGCGGAGGA
>M01863_34_000000000-B4RYD_1_1103_8290_5718	
GTGAATCATCGAATCTTTGAACGCACATTGCGCCCTCTGGTATTCCAGAGGGCATGCCTGTTTGAGCGTCATTTCTCTCTCAAACCTTCGGGTTTGGTATTGAGTGATACTCTTAGTCGAACTAGGCGTTTGCTTGAAATGTATTGGCATGAGTGGTACTGGATAGTGCTATATGACTTTCAATGTATTAGGTTTATCCAACTCGTTGAATAGTTTAATGGTATATTTCTCGGTATTCTAGGCTCGGCCTTACAATATAACAAACAAGTTTGACCTCAAATCAGGTAGGATTACCCGCTGAACTTAAGCATATCAATAAGCGGAGGA
>M01863_34_000000000-B4RYD_1_1103_14586_5728	
GTGAATCATCGAATCTTTGAACGCAAGTTGCGCCCGAAGCCATTCGGCCGAGGGCACGTCTGCCTGGGTGTCACGCATCGTTGCCCCAACCCCAAACACTTCTTATGATGTGTGGGGTGCGGGGAAGACATTGGCCTCCCGTGTGCTTCTGCTCGCGGTTAGCCTAAAAGTGAGTCCTAGGCGACGAGCGCCACGACAATCGGTGGTTGAGAAACCCTCGTGACCCGTCGTGTGTTGCCCGTCGCTGTGAAGGTGCTCCTCGACCCTATTGCGTCGTTCCTGCGACTCTACCATCGCGACCCCAGGTCAGGCGGGATTACCCGCTGAATTTAAGCATATCAATAAGCGGAGGA
>M01863_34_000000000-B4RYD_1_1103_20820_5903	
NNNNNNNNNNNNNNNNNNNNNNNNNNNNNNNNNNN
>M01863_34_000000000-B4RYD_1_1103_16093_6259	
GTGAATCATCGAATCTTTGAAACAGGAAAACAGTCGCTGCCGATCATTGTTTGCACGATCGGCATATCAATAAGCGGAGGA
>M01863_34_000000000-B4RYD_1_1103_24871_6585	
GTGAATCATCGAATCTTTGAACGCACATTGCGCCCCCTGGTATTCCGGGGGGCATGCCTGTCCGAGCGTCATTGCTGCCCTCAAGCACGGCTTGTGTGTTGGGCTTCCGTCCCTGGCAACGGGGACGGGCCCAAAAGGCAGTGGCGGCACCATGTCTGGTCCTCGAGCGTATGGGGCTTTGTCACCCGCTCCCGTAGGTCCAGCTGGCAGCTAGCCTCGCAACCAATCTTTTTAACCAGGTTGACCTCGGATCAGGTAGGGATACCCGCTGAACTTAAGCATATCAATAAGCGGAGGA
>M01863_34_000000000-B4RYD_1_1103_4406_6652	
NNNNNNNNNNNNNNNNNNNNNNNNNNNNNNNNNNN
>M01863_34_000000000-B4RYD_1_1103_15829_6805	
GTGAATCATCGAATTTTGAACAGATAACAGGCAATGAGAGTGAAGATGCACTTATATATGAGAAAGCATCAAAGATATCAATAAGCGGAGGA
>M01863_34_000000000-B4RYD_1_1103_21536_6912	
NNNNNNNNNNNNNNNNNNNNNNNNNNNNNNNNNNN
>M01863_34_000000000-B4RYD_1_1103_23730_7040	
GTGAATCATCGAATCTTTGAACGCACATTGCGCCCTCTGGTATTCCGGAGGGCATGCCTGTTTGAGCGTCGTTTCTCCCTCAAACCGCTGGGTTTGGTGTTGAGCAATACGACTTGGGTTTGCTTGAAAGACGGTAGTGGTAAGGCGGGATCGCTTTGACAATGGCTTAGGTCTAACCAAAAACATTGCTTGCGGCGGTAGCGTCTACCACGTATATCTTCAAACTTTGACCTCAAATCAGGTAGGACTACCCGCTGAACTTAAGCATATCAATAAGCGGAGGA
>M01863_34_000000000-B4RYD_1_1103_13971_7169	
NNNNNNNNNNNNNNNNNNNNNNNNNNNNNNNNNNNGTGAATCATCGAATCTTTGAGGCAGCGTCAGATGTGTATAAGAGACAGTCTCCGCATATCAATAAGCGGAGGA
>M01863_34_000000000-B4RYD_1_1103_26656_7217	
GTGAATCATCGAATCTTTGCGAGCATATCAATAAGCGGAGGACTGTCTCTTATACACACTCCGAGCCCACGAGACAGGCAGAAATCTCGTATGCCGTCTTCTGCTTGAAAAAAAAAAAAAAATCGACATGTAATAAACTCAAATAGACAGATAAATGATCACAGAAAAATTAAGTTTTTGTACACGATAATAAATGTACTATATAATGTAGTATCTATACGAGATATCACTACGCTAATCTATAGTGCATTATGTATGTAGATGATGTACACATCATGTCATACAACACGAGCGCAGTTGA
>M01863_34_000000000-B4RYD_1_1103_14701_7564	
NNNNNNNNNNNNNNNNNNNNNNNNNNNNNNNNNNN
>M01863_34_000000000-B4RYD_1_1103_9227_8103	
GTGAATCATCGAATCTTTGAGGATTGCAGAATTCCAAAAGATGCTTTATTAGGACCTGAAGGAAAAGGTTTCCCAATCGCAATGCATATCAATAAGCGGAGGA
>M01863_34_000000000-B4RYD_1_1103_22240_8122	
GTGAATCATCGAATCTTTGAACAGGCAGGACTGGAAGCAGATGATCTTCTTGGAACGATTTCTCATCAATGTGAAAAAGAGGGACTGGATGTCTCGATCATTTCAGGAGACCGTGATACACTTCAGCTTACCACGGAGCATATCAATAAGCGGAGGA
>M01863_34_000000000-B4RYD_1_1103_16966_8275	
NNNNNNNNNNNNNNNNNNNNNNNNNNNNNNNNNNN
>M01863_34_000000000-B4RYD_1_1103_22630_8637	
NNNNNNNNNNNNNNNNNNNNNNNNNNNNNNNNNNN
>M01863_34_000000000-B4RYD_1_1103_6209_8975	
NNNNNNNNNNNNNNNNNNNNNNNNNNNNNNNNNNN
>M01863_34_000000000-B4RYD_1_1103_9250_8978	
GTGAATCATCGAATCCTTTGAACGCAAGTTGCGCCCGAAGCCATTAGGCCGAGGGCACGCCTGCCTGGGCGTCACACGTCGTTGCCCCCCCCATCTACTCCTTCGGGATTGCGGGGGGCGGATGATGGCCTCCCGTGCGCCTCGCCGCGCGGTTGGCATAAATACCAAGTCCTCGGCGACGCACGCCACGACAATCGGTGGTTGCGAGACCTCGGTTGCCCGTCGTGTGCGTTCGTCGCGCATCGAGGGCTCGAAAAAATGCTCGGCTCTGGCTCGGCTTTCAACGCGACCCCAGGTCAGGCGGGGTTACCCGCTGAATTTAAGCATATCAATAAGCGGAGGA
>M01863_34_000000000-B4RYD_1_1103_2908_9256	
NNNNNNNNNNNNNNNNNNNNNNNNNNNNNNNNNNN
>M01863_34_000000000-B4RYD_1_1103_6567_9317	
GTGAATCATCGAATCTTTGAACAGGCAGGACTGGAAGCAGATGATCTTCTTGGAACGATTTCTCATCAATGTGAAAAAGAGGGACTGGATGTCTCGATCATTTCAGGAGACCGTGATACACTTCAGCTTACCACGGAGCATATCAATAAGCGGAGGACTGTCTCTTAACACATCTCCGAGCCCACGAGACAGGCAGAAATCTCGTATGCCGTCTTCTGCTTGAAAAAAAAAAAAACATACAAATACATGAGAACGGACACACAAACAATACTACAAGCACAATGCACAACTCAAAGACAAA
>M01863_34_000000000-B4RYD_1_1103_21633_9510	
GTGAATCATCGAATCTTTGAACGCAAGTTGCGCCCGAAGCCATTAGGCCGAGGGCACGCCTGCCTGGGCGTCACACGTCGTTGCCCCCCCCATCTACTCCTTCGGGATTGCGGGGGGCGGATGATGGCCTCCCGTGCGCCTCGCCGCGCGGTTGGCATAAATACCAAGTCCTCGGCGACGCACGCCACGACAATCGGTGGTTGCGAGACCTCGGTTGCCCGTCGTGTGCGTTCGTCGCGCATCGAGGGCTCGAAAAAATGCTCGGCTCTGGCTCGGCTTTCAACGCGACCCCAGGTCAGGCGGGGTTACCCGCTGAATTTAAGCATATCAATAAGCGGAGGA
>M01863_34_000000000-B4RYD_1_1103_19483_9600	
TGAATCATCGAATCTTTGAACGCACATTGCGCCCCTGGTATTCCGGGGGGCATGCCTGTCCGAGCGTCTTTGCTGCCCTCAAGCACGGCTTGTGTGTTGGGCTTCCGTCCCTGGCAACGGGGACGGGCCCAAAAGGCAGTGGCGGCACCATGTCTGGTCCTCGAGCGTATGGGGCTTTGTCACCCGCTCCCGTAGGTCCAGCTGGCAGCTAGCCTCGCAACCAATCTTTTTAACCAGGTTGACCTCGGATCAGGTAGGGATACCCGCTGAACTTAAGCATATCAATAAGCGGAGGA
>M01863_34_000000000-B4RYD_1_1103_16574_9650	
NNNNNNNNNNNNNNNNNNNNNNNNNNNNNNNNNNN
>M01863_34_000000000-B4RYD_1_1103_16483_9700	
GTGAATCATCGAATCTTTGAACTCTAAAATCAAGGCCTTCCGTTCTCAACTACATGGGGTGTCAGATCTGCCATTCTTCATGTACCGTTTGTCGGTCTATCTTCGATAGCTCTGCCACGGAATTACGCCGCTGCCCCTTACTCTCCGAAAGCGCTACGCGATAACCGCAGGACAATAAGCGGAGGA
>M01863_34_000000000-B4RYD_1_1103_7788_9744	
GTGAATCATCGAATCCCGCGTCGCGGATTTTCTTCTTCGCCATCGCCAGAACGTATTTGTCGCGTCCCAGACGGTCGGTCTTCCACATGATGAGGGTATGAGGACGGATTTTTGCGACTTCCGACAGCATCTGCTGGAACCCCGGTCGTGCGTCCGTGGTGCCGGATATTGCCGCGTCCTCATACTCCTGCACGATTTTGAAGCCGTGCGCATCCGCCCATTCGTGGGCAAGCTCGCGCTGCTGGTCGATGCTTGCTTCGTTTTGCGAGTGGGACGAAAAGCGGTAGTACGCTAGCGCATGTACTAAGAAAGCCAGCCGACCCACAAGAGCGACGGGCTGGTTTACTGATCAGGCAGTGCTGGGCTGTTGCAAAAACGTCAGATACTGCTGATACTTGCGAAGCATCATGTTCTTGGCGTATTGCTCCATGTATTTGTAATCAGGCTCGCCGGAATCAGTGACGGGAAGCATAATTCGTAGTCGTTTTGCTCGCGGATTCGAAATTGAAAGTCCATGTCCAAAGAATCCATGTAATCCCGAAATGCATTTCGCAATAAACAACATAACAAATGCACTCATATCAATAAGCGGAGGA
>M01863_34_000000000-B4RYD_1_1103_28746_9747	
GTGAATCATCGAATCTTTGAACGCACATTGCGCCCCCTGGTATTCCGGGGGGCATGCCTGTCCGAGCGTCATTGCTGCCCTCAAGCACGGCTTGTGTGTTGGGCTTCCGTCCCTGGCAACGGGGACGGGCCCAAAAGGCAGTGGCGGCACCATGTCTGGTCCTCGAGCGTATGGGGCTTTGTCACCCGCTCCCGTAGGTCCAGATGGCAGCTAGCCTCGCAACCAATCTTTTTAACCAGGTTGACCTCGGATCAGGTAGGGATACCCGCTGAACTTAAGCATATCAATAAGCGGAGGA
>M01863_34_000000000-B4RYD_1_1103_11388_10278	
GTGAATCATCGAATCTTTGAACGCACATTGCGCCCCCTGGTATTCCGGGGGGCATGCCTGTCCGAGCGTCATTGCTGCCCTCAAGCACGGCTTGTGTGTTGGGCTTCCGTCCCTGGCAACGGGGACGGGCCCAAAAGGCAGTGGCGGCACCATGTCTGGTCCTCGAGCGTATGGGGCTTTGTCACCCGCTCCCGTAGGTCCAGCTGGCAGCTAGCCTCGCAACCAATCTTTTTAACCAGGTTGACCTCGGATCAGGTAGGGATACCCGCTGAACTTAAGCATATCAATAAGCGGAGGA
>M01863_34_000000000-B4RYD_1_1103_3266_10696	
NNNNNNNNNNNNNNNNNNNNNNNNNNNNNNNNNNN
>M01863_34_000000000-B4RYD_1_1103_15523_10823	
NNNNNNNNNNNNNNNNNNNNNNNNNNNNNNNNNNN
>M01863_34_000000000-B4RYD_1_1103_17977_11208	
NNNNNNNNNNNNNNNNNNNNNNNNNNNNNNNNNNN
>M01863_34_000000000-B4RYD_1_1103_4268_11296	
NNNNNNNNNNNNNNNNNNNNNNNNNNNNNNNNNNN
>M01863_34_000000000-B4RYD_1_1103_17251_11493	
NNNNNNNNNNNNNNNNNNNNNNNNNNNNNNNNNNN
>M01863_34_000000000-B4RYD_1_1103_29620_12422	
NNNNNNNNNNNNNNNNNNNNNNNNNNNNNNNNNNN
>M01863_34_000000000-B4RYD_1_1103_3346_12915	
TGTGATGCACATGCTGGAACCGTTTATACGACTAGACTACGGTTGTTCAGCGTAGCTAGACTCACATGTTGTCATACTACTTGTGTTGCTCACACAGCTGTAGACTCTATGAACGATGTCACGTGTAGTGCCATCTGATTGGATCTGCTGAGTGTTGCATTGCTCGGTACGTGTTTCTAACCATACCACATACTGTTTTTTTTTTTTAATGATACGGCGACCACCGAGATCTACACCTCTCTATTCGTCGGCAGCGTCAGATGTGTATAAGAGAACAGGTGAATCATCAATAAGCGGAGGANNNNNNNNNNNNNNNNNNNNNNNNNNNNNNNNNNN
>M01863_34_000000000-B4RYD_1_1103_2426_13302	
TTGTGTATAAGAGACAAGTGAATCATCGAATCTTTGAACGCACATTGCGCCCTCTGGTATTCCGGAGGGCATGCCTGTTTGAGCGTCGTTTCTCCCTCAAACCGCTGGGTTTGGTGTTGAGCAATACGACTTGGGTTTGCTTGAAAGACGGTAGTGGTAAGGCGGGATCGCTTTGACAATGGCTTAGGTCTAACCAAAAACATTGCTTGCGGCGGTAACGTCTACCACGTATATCTTCAAACTTTGACCTCAAATCAGGTAGGACTACCCGCTGAACTTAAGCATATCAATAAGCGGAGGA
>M01863_34_000000000-B4RYD_1_1103_11070_13514	
NNNNNNNNNNNNNNNNNNNNNNNNNNNNNNNNNNN
>M01863_34_000000000-B4RYD_1_1103_13579_13748	
GTGAATCATCGAATCTTTGAACGCACATTGCGCCCCCTGGTATTCCGGGGGGCATGCCTGTCCGAGCGTCATTGCTGCCCTCAAGCACGGCTTGTGTGTTGGGCTTCCGTCCCTGGCAACGGGGACGGGCCCAAAAGGCAGTGGCGGCACCATGTCTGGTCCTCGAGCGTATGGGGCTTTGTCACCCGCTCCCGTAGGTCCAGCTGGCAGCTAGCCTCGCAACCAATCTTTTTAACCAGGTTGACCTCGGATCAGGTAGGGATACCCGCTGAACTTAAGCATATCAATAAGCGGAGGA
>M01863_34_000000000-B4RYD_1_1103_25594_14122	
GTGAATCATCGAATCTTTGAACGCACATTGCGCCCTCTGGTATTCCGGAGGGCATGCCTGTTTGAGCGTCGTTTCTCCCTCAAACCGCTGGGTTTGGTGTTGAGCAATACGACTTGGGTTTGCTTGAAAGACGGTAGTGGTAAGGCGGGATCGCTTTGACAATGGCTTAGGTCTAACCAAAAACATTGCTTGCGGCGGTAGCGTCTACCACGTATATCTTCAAACTTTGACCTCAAATCAGGTAGGACTACCCGCTGAACTTAAGCATATCAATAAGCGGAGGA
>M01863_34_000000000-B4RYD_1_1103_20286_14499	
NNNNNNNNNNNNNNNNNNNNNNNNNNNNNNNNNNN
>M01863_34_000000000-B4RYD_1_1103_26392_14772	
GTGAATCATCGAATCTTTGAACGCACATTGCGCCCTTTGGTATTCCAAAGGGCATGCCTGTTCGAGCGTCATTTGTACCCTCAAGCTTTGCTTGGTGTTGGGCGTCTTGTCTCTAGCTTTGCTGGAGACTCGCCTTAAAGTAATTGGCAGCCGGCCTACTGGTTTCGGAGCGCAGCACAAGTCGCACTCTCTATCAGCAAAGGTCTAGCATCCATTAAGCCTTTTTTCAACTTTTGACCTCGGATCAGGTAGGGATACCCGCTGAACTTAAGCATATCAATAAGCGGAGGA
>M01863_34_000000000-B4RYD_1_1103_3791_15071	
NNNNNNNNNNNNNNNNNNNNNNNNNNNNNNNNNNN
>M01863_34_000000000-B4RYD_1_1103_19391_15103	
NNNNNNNNNNNNNNNNNNNNNNNNNNNNNNNNNNN
>M01863_34_000000000-B4RYD_1_1103_25292_15388	
GTGAATCATCGAATCTTTGAACGCACATTGCGCCCTTTGGTATTCCAAAGGGCATGCCTGTTCGAGCGTCATTTGTACCCTCAAGCTTTGCTTGGTGTTGGGCGTCTTGTCTCTAGCTTTGCTGGAGACTCGCCTTAAAGTAATTGGCAGCCGGCCTACTGGTTTCGGAGCGCAGCACAAGTCGCACTCTCTATCAGCAAAGGTCTAGCATCCATTAAGCCTTTTTTCAACTTTTGACCTCGGATCAGGTAGGGATACCCGCTGAACTTAAGCATATCAATAAGCGGAGGA
>M01863_34_000000000-B4RYD_1_1103_25926_15928	
GTGAATCATCGAATCTTTGAACGCACATTGCGCCCTTTGGTATTCCAAAGGGCATGCCTGTTCGAGCGTCATTTGTACCCTCAAGCTTTGCTTGGTGTTGGGCGTCTTGTCTCTAGCTTTGCTGGAGACTCGCCTTAAAGTAATTGGCAGCCGGCCTACTGGTTTCGGAGCGCAGCACAAGTCGCACTCTCTATCAGCAAAGGTCTAGCATCCATTAAGCCTTTTTTCAACTTTTGACCTCGGATCAGGTAGGGATACCCGCTGAACTTAAGCATATCAATAAGCGGAGGA
>M01863_34_000000000-B4RYD_1_1103_14651_15941	
GTGAATCATCGAATCTTTGAACGCACATTGCGCCCCTTGGTATTCCAGGGGGCATGCCTGTTTGAGCGTCATTTCCTTCTCAAACATTCTGTTTGGTAGTGAGTGATACTCTTTGGAGTTAACTTGAAATTGCTGGCCTTTTCATTGGATGTTTTTTTTTTCCAAAGAGAGGTTTCTCTGCGTGCTTGAGGTATAATGCAAGTACGGTCGTTTTAGGTTTTACCAACTGCGGCTAATCTTTTTTATACTGAGCGTATTGGAACGTTATCGATAAGAAGAGAGCGTCTAGGCGAACAATGTTCTTAAAGTTTGACCTCAAATCAGGTAGGAGTACCCGCTGAACTTAAGCATATCAATAAGCGGAGGA
>M01863_34_000000000-B4RYD_1_1103_24000_15992	
GTGAATCATCGAATCTTTGAGCAGGAGGCAGGATTGTTCGAGAAGATGGATGATGCGTTCGGTGCTTATGTGCGTGACGGAAGGCATATTATTGGAGAGCTTGCAAAGACAATTGGCAAGAAGACTATCGTTATCAATAATGGCGCGGGCATATCAATAAGCGGAGGA
>M01863_34_000000000-B4RYD_1_1103_19334_16187	
NNNNNNNNNNNNNNNNNNNNNNNNNNNNNNNNNNN
>M01863_34_000000000-B4RYD_1_1103_7941_16732	
GTGAATCATCGAATCTTTGAACAGGCAGGACTGGAAGCAGATGATCTTCTTGGAACGATTTCTCATCAATGTGAAAAAGAGGGACTGGATGTCTCGATCATTTCAGGAGACCGTGATACACTTCAGCTTACCACGGAGCATACAATAAGCGGAGGA
>M01863_34_000000000-B4RYD_1_1103_7412_16840	
NNNNNNNNNNNNNNNNNNNNNNNNNNNNNNNNNNN
>M01863_34_000000000-B4RYD_1_1103_7732_17187	
NNNNNNNNNNNNNNNNNNNNNNNNNNNNNNNNNNN
>M01863_34_000000000-B4RYD_1_1103_26266_17201	
NNNNNNNNNNNNNNNNNNNNNNNNNNNNNNNNNNN
>M01863_34_000000000-B4RYD_1_1103_10333_17351	
GTGAATCATCGAATCTTTGAACAGGCAGGACTGGAAGCAGATGATCTTCTTGGAACGATTTCTCATCAATGTGAAAAAGAGGGACTGGATGTCTCGATCATTTCAGGAGACCGTGATACACTTCAGCTTACCACGGAGCATATCAATAAGCGGAGGA
>M01863_34_000000000-B4RYD_1_1103_14791_17712	
TGGGGTATAAGAGACAGGTGAATCATCGAATCTTTGAACGCACATTGCGCCCTCTGGTATTCCGGAGGGCATGCCTGTTTGAGCGTCGTTTCTCCCTCAAACCGCTGGGTTTGGTGTTGAGCAATACGACTTGGGTTTGCTTGAAAGACGGTAGTGGTAAGGCGGGATCGCTTTGACAATGGCTTAGGTCTAACCAAAAACATTGCTTGCGGCGGTAACGTCTACCACGTATATCTTCAAACTTTGACCTCAAATCAGGTAGGACTACCCGCTGAACTTAAGCATATCAATAAGCGGAGGA
>M01863_34_000000000-B4RYD_1_1103_10949_17993	
GTGAATCATCGAATCTTTGAACGCAAGTTGCGCCCGAAGCCATTAGGCCGAGGGCACGCCTGCCTGGGCGTCACACGTCGTTGCCCCCCCCATCTACTCCTTCGGGATTGCGGGGGGCGGATGATGGCCTCCCGTGCGCCTCGCCGCGCGGTTGGCATAAATACCAAGTCCTCGGCGACGCACGCCACGACAATCGGTGGTTGCGAGACCTCGGTTGCCCGTCGTGTGCGTTCGTCGCGCATCGAGGGCTCGAAAAAATGCTCGGCTCTGGCTCGGCTTTCAACGCGACCCCAGGTCAGGCGGGGTTACCCGCTGAATTTAAGCATATCAATAAGCGGAGGA
>M01863_34_000000000-B4RYD_1_1103_11044_19112	
NNNNNNNNNNNNNNNNNNNNNNNNNNNNNNNNNNN
>M01863_34_000000000-B4RYD_1_1103_6528_19636	
GTGAATCATCGAATCTTTGAGCAGGAGGCAGGATTGTTCGAGAAGATGGATGATGCGTTCGGTGCTTATGTGCGTGACGGAAGGCATATTATTGGAGAGCTTGCAAAGACAATTGGCAAGAAGACTATCGTTATCAATAATGGCGCGGGCATATCAATAAGCGGAGGA
>M01863_34_000000000-B4RYD_1_1103_15236_19640	
GTGAATCATCGAATCTTTGAACGCACATTGCGCCCCCTGGTATTCCGGGGGGCATGCCTGTCCGAGCGTCATTGCTGCCCTCAAGCACGGCTTGTGTGTTGGGCTTCCGTCCCTGGCAACGGGGACGGGCCCAAAAGGCAGTGGCGGCACCATGTCTGGTCCTCGAGCGTATGGGGCTTTGTCACCCGCTCCCGTAGGTCCAGCTGGCAGCTAGCCTCGCAACCAATCTTTTTAACCAGGTTGACCTCGGATCAGGTAGGGATACCCGCTGAACTTAAGCATATCAATAAGCGGAGGACTT
>M01863_34_000000000-B4RYD_1_1103_14737_19664	
GTGAATCATCGAATCTTTGAACGCAAGTTGCGCCCGAAGCCATTCGGCCGAGGGCACGTCTGCCTGGGTGTCACGCATCGTTGCCCCAACCCCAAACACTTCTTATGATGTGTGGGGTGCGGGGAAGACATTGGCCTCCCGTGTGCTTCTGCTCGCGGTTAGCCTAAAAGTGAGTCCTAGGCGACGAGCGCCACGACAATCGGTGGTTGAGAAACCCTCGTGACCCGTCGTGTGTTGCCCGTCGCTGTGAAGGTGCTCCTCGACCCTATTGCGTCGTTCCTGCGACTCTACCATCGCGACCCCAGGTCAGGCGGGATTACCCGCTGAATTTAAGCATATCAATAAGCGGAGGA
>M01863_34_000000000-B4RYD_1_1103_17698_19733	
GTGAATCATCGAATCTAAATATTTCTGTGGTAATTCCATATAAATCCTTTCCGTATCTGCTTTATATGTTAAAGCCGGCATTAATCACCGGCATATCAATAAGCGGAGGA
>M01863_34_000000000-B4RYD_1_1103_25429_19946	
GTGAATCATCGAGCAGGCCGTTTATTTGCAGGGAGCTTATGATCGGGAACGGATGTTAAAATGAGAATAGTGAATTGGTAAGAGCTGCCTTCGGGTAGCTCTTTTTAGATGGAGGAATATGAAAAATGGCGGCTACAAGACTAATTGCGCTGCATATCAATAAGCGGAGGA
>M01863_34_000000000-B4RYD_1_1103_15152_19980	
GTGAATCATCGAATCTTTGAACGCACATTGCGCCCCCTGGTATTCCAGGGGGCATGCCTGTTTGAGCGTCATTTCTTTCTCAAACATTCGGTTTNGTTTTGAGTGATNCTCTTTGGTGTTACCANGCGTTTGCTGGCAATGTTTTGGATGTTTTGTNCTTGCTAGTGCGATNTNACTTTNAGTGTNTTAGGTTTATCNNANTNGTTGTNTNTTTGNTTGTATGATTTCGGTNTNNTNTNGGCNTCTGAGCGAAATATGNAANCAAGTTTGACCTCAAATCAGGTAGGAGTACCCGCTGAACTTAAGCATATCAATAAGCGGAGGA
>M01863_34_000000000-B4RYD_1_1103_21569_20156	
NNNNNNNNNNNNNNNNNNNNNNNNNNNNNNNNNNN
>M01863_34_000000000-B4RYD_1_1103_25775_20738	
GTGAATCATCGAATCTTTGAACGCACATTGCGCCCCCTGGTATTCCGGGGGGCATGCCTGTCCGAGCGTCATTGCTGCCCTCAAGCACGGCTTGTGTGTTGGGCTTCCGTCCCTGGCAACGGGGACGGGCCCAAAAGGCAGTGGCGGCACCATGTCTGGTCCTCGAGCGTATGGGGCTTTGTCACCCGCTCCCGTAGGTCCAGCTGGCAGCTAGCCTCGCAACCAATCTTTTTAACCAGGTTGACCTCGGATCAGGTAGGGATACCCGCTGAACTTAAGCATATCAATAAGCGGAGGA
>M01863_34_000000000-B4RYD_1_1103_23584_21045	
GTGAATCATCGAACTTTGAACGCACATTGCGCCCCTTGGTATTCCAGGGGGCATGCCTGTTTGAGCGTCATTTCCTTCTCAAACATTCTGTTTGGTAGTGAGTGATACTCTTTGGAGTTAACTTGAAATTGCTGGCCTTTTCATTGGATGTTTTTTTTTTCCAAAGAGAGGTTTCTCTGCGTGCTTGAGGTATAATGCAAGTACGGTCGTTTTAGGTTTTACCAACTGCGGCTAATCTTTTTTATACTGAGCGTATTGGAACGTTATCGATAAGAAGAGAGCGTCTAGGCGAACAATGTTCTTAAAGTTTGACCTCAAATCAGGTAGGAGTACCCGCTGAACTTAAGCATATCAATAAGCGGAGGA
>M01863_34_000000000-B4RYD_1_1103_19981_21632	
NNNNNNNNNNNNNNNNNNNNNNNNNNNNNNNNNNN
>M01863_34_000000000-B4RYD_1_1103_20443_21859	
GTGAATCATCGAATCTTTGAACGCACCTTGCGCTCCTTGGTATTCCGAGGAGCATGCCTGTTTGAGTCTCATGGAATTCTCAACCTTCGGCTTCATTGACGAAGGCTTGGACTTGGAGGTCGTGCCGGCTCTCGTAGTCGGCTCCTCTGAAATGCATTAGTGCGAACGTTACCGACCGCTTCAGCGTGATAATTATCTGCGTTGCTGTGGAGGGTATTCTAGTGTTCACGCTTCTAACCGTCTTCGGACAAATTTCTGAACTCTGAGCTCAAATCAGGTAGGACTACCCGCTGAACTTAAGCATATCAATAAGCGGAGGA
>M01863_34_000000000-B4RYD_1_1103_8197_21984	
GTGAATCATCGAATCTTTGAACGCACATTGCGCCCCTTGGTATTCCAGGGGGCATGCCTGTTTGAGCGTCATTTCCTTCTCAAACATTCTGTTTGGTAGTGAGTGATACTCTTTGGAGTTAACTTGAAATTGCTGGCCTTTTCATTGGATGTTTTTTTTTCCAAAGAGAGGTTTCTCTGCGTGCTTGAGGTATAATGCAAGTACGGTCGTTTTAGGTTTTACCAACTGCGGCTAATCTTTTTTTATACTGAGCGTATTGGAACGTTATCGATAAGAAGAGAGCGTCTAGGCGAACAATGTTCTTAAAGTTGACCTCAAATCAGGTAGGAGTACCCGCTGAACTTAAGCATATCAATAAGCGGAGGA
>M01863_34_000000000-B4RYD_1_1103_23208_22270	
GTGAATCATCGAATCTTTGAAGTCAGTAAGGAACTTTACGAGACATATTACAAAGGGCAGCGCAAGGAGAAATACTTTACCCATGATCTGAAGCAGGAACATACAAAGGTGGATAAGGAAACCGGAGAGATGATTGTCATTCCCAGCAGGGAAGATTCCTACGAGCGACTTTTGGAGGCAGAAAGCAGTTTGCATATCAATAAGCGGAGGA
>M01863_34_000000000-B4RYD_1_1103_16877_22411	
GTGAATCATCGAATCTTTGAGCAGGAGGCAGGATTGTTCGAGAAGATGGATGATGCGTTCGGTGCTTATGTGCGTGACGGAAGGCATATTATTGGAGAGCTTGCAAAGACAATTGGCAAGAAGACTATCGTTATCAATAATGGCGCGGGCATATCAATAAGCGGAGGA
>M01863_34_000000000-B4RYD_1_1103_21907_23316	
CTGGTGAATCATCGAATCTTTGAACGCACATTGCGCCCCCTGGTATTCCGGGGGGCATGCCTGTCCGAGCGTCATTGCTGCCCTCAAGCACGGCTTGTGTGTTGGGCTTCCGTCCCTGGCAACGGGGACGGGCCCAAAAGGCAGTGGCGGCACCATGTCTGGTCCTCGAGCGTATGGGGCTTTGTCACCCGCTCCCGTAGGTCCAGCTGGCAGCTAGCCTCGCAACCAATCTTTTTAACCAGGTTGACCTCGGATCAGGTAGGGATACCCGCTGAACTTAAGCATATCAATAAGCGGAGGA
>M01863_34_000000000-B4RYD_1_1103_20936_24068	
NNNNNNNNNNNNNNNNNNNNNNNNNNNNNNNNNNN
>M01863_34_000000000-B4RYD_1_1103_11896_24383	
GTGAATCATCGAATCTTTGAACGCACCTTGCGCTCCTTGGTATTCCGAGGAGCATGCCTGTTTGAGTCTCATGGAATTCTCAACCTTCGGCTTCATTGACGAAGGCTTGGACTTGGAGGTCGTGCCGGCTCTCGTAGTCGGCTCCTCTGAAATGCATTAGTGCGAACGTTACCGACCGCTTCAGCGTGATAATTATCTGCGTTGCTGTGGAGGGTATTCTAGTGTTCACGCTTCTAACCGTCTTCGGACAAATTTCTGAACTCTGAGCTCAAATCAGGTAGGACTACCCGCTGAACTTAAGCATATCAATAAGCGGAGGA
>M01863_34_000000000-B4RYD_1_1103_10211_24465	
GTGAATCATCGAATCTTTGAACAGGCAGGACTGGAAGCAGATGATCTTCTTGGAACGATTTCTCATCAATGTGAAAAAGAGGGACTGGATGTCTCGATCATTTCAGGAGACCGTGATACACTTCAGCTTACCACGGAGCATATCAATAAGCGGAGGA
>M01863_34_000000000-B4RYD_1_1103_19894_24632	
GTGAATCATCGAATCTTTGAACGCAAGTTGCGCCCGAAGCCATTAGGCCGAGGGCACGCCTGCCTGGGCGTCACACGTCGTTGCCCCCCCATCAACTCCTTCGGGATTGCGGGGGGCGGATGATGGCCTCCCGTGCGCCTCGCCGCGCGGTTGGCATAAATACCAAGTCCTCGGCGACGCACGCCACGACAATCGGTGGTTGCGAGACCTCGGTTGCCCGTCGTGTGCGTTCGTCGCGCATCGAGGGCTCAAAAAAATGCTCGGCTCCGGCTCGGCTTTCAACGCGACCCCAGGTCAGGCGGGGTTACCCGCTGAATTTAAGCATATCAATAAGCGGAGGA
>M01863_34_000000000-B4RYD_1_1104_15451_1281	
NNNNNNNNNNNNNNNNNNNNNNNNNNNNNNNNNNN
>M01863_34_000000000-B4RYD_1_1104_8734_1352	
GTGAATCATCGATCGGATCGGTACACTGGGCGACGCGCTGGAGGCACTGTACGGACAGATCGAACGGCGGCATGGATAGACATTGGCGGAGGGCGGGGGCTCTCCGCTTTTTTCATGCCGGCGCGCGGTTTTTCTTGAAAAACGGGGACTTCCATAGTATACTATCTTAGTTAAGGTATGCCAAAGTATAAGAGGTGACGCAGTTGTACTTAAAAGCACTTGAGATACAGGGGTTTAAGAGTTTCCCCGACACGACGGTATTGAATTTCGGCGAGGACATCACCGCTANCGTGGGACCAACCGGGTCCGGCAAGTCCACCACCTCCGACGCCGTACCCTGGGTCATGGGCGAGCAGAGCAGCCGCCAGCTCCGCGGCGCCAAGATGGAGGACGTGATCTTCGGCGGTACGGAGAAGCGGAACCAGATGGGCTTTGCCCAGGTGACGCTGGTCATCGACAACACCGAGCATATCTTCCCCACCCGGGAGGAGGCAGAGGTGGCCGTGACACGGCGGTATTACCGCAGCGGTGAGTCGGAGTACCATATCAATAAGCGGAGGA
>M01863_34_000000000-B4RYD_1_1104_16876_1998	
GTGAATCATCGAATCTTTGAGCAGGAGGCAGGATTGTTCGAGAAGATGGATGATGCGTTCGGTGCTTATGTGCGTGACGGAAGGCATATTATTGGAGAGCTTGCAAAGACAATTGGCAAGAAGACTATCGTTATCAATAATGGCGCGGGCATATCAATAAGCGGAGGA
>M01863_34_000000000-B4RYD_1_1104_21338_2213	
NNNNNNNNNNNNNNNNNNNNNNNNNNNNNNNNNNNGTGAATCATCAATAAGCGGAGGACTGTCTCTTATCACATCTCCGAGCCCACGAGACAGGCAGAAATCTCGTATGCCGTCTTCTGCTTGAAAAAAAAAAAAAAAATACAAAATAATACTAGCTGAGCATGATAAAATTAACACAAACAGTTAAAATGCGGCACAAGAAGAACGCTGGTAATGTACATAAAAGACGATAGTAGAACTATCAGACTACATACAGTACGACTAGCGAGACAGCAATCAGTATTAGACCGTCCTAGATGACAGGAGTAAGATGCTGAACGCGACTCTCACACGGTA
>M01863_34_000000000-B4RYD_1_1104_17463_2354	
NNNNNNNNNNNNNNNNNNNNNNNNNNNNNNNNNNN
>M01863_34_000000000-B4RYD_1_1104_19953_2678	
NNNNNNNNNNNNNNNNNNNNNNNNNNNNNNNNNNN
>M01863_34_000000000-B4RYD_1_1104_18002_3482	
GTGAATCATCGAATCTTTGAGCAGGAGGCAGGATTGTTCGAGAAGATGGATGATGCGTTCGGTGCTTATGTGCGTGACGGAAGGCATATTATTGGAGAGCTTGCAAAGACAATTGGCAAGAAGACTATCGTTATCAATAATGGCGCGGGCATATCAATAAGCGGAGGA
>M01863_34_000000000-B4RYD_1_1104_22807_3608	
GTGAATCATCGAATCTTTGAACGCACATTGCGCCCCCTGGTATTCCGGGGGGCATGCCTGTCCGAGCGTCATTGCTGNCCTCAAGCACGGCTTGTGTGTTGGGCTTCCGTCCCTGGCAACGGGGACGGGCCCAAAAGGCAGTGGCGGCACCATGTCTGGTCCTCGAGCGTATGGGGCTTTGTCACCCGCTCCCGTAGGTCCAGCTGGCAGCTAGCCTCGCAACCAATCTTTTTAACCAGGTTGACCTCGGATCAGGTAGGGATACCCGCTGAACTTAAGCATATCAATAAGCGGAGGA
>M01863_34_000000000-B4RYD_1_1104_25633_4274	
NNNNNNNNNNNNNNNNNNNNNNNNNNNNNNNNNNN
>M01863_34_000000000-B4RYD_1_1104_16631_4537	
GTGAATCATCGAATCTTTGAACGCACATTGCGCCCTCTGGTATTCCGGAGGGCATGCCTGTTTGAGCGTCGTTTCTCCCTCAAACCGCTGGGTTTGGTGTTGAGCAATACGACTTGGGTTTGCTTGAAAGACGGTAGTGGTAAGGCGGGATCGCTTTGACAATGGCTTAGGTCTAACCAAAAACATTGCTTGCGGCGGTAACGTCTACCACGTATATCTTCAAACTTTGACCTCAAATCAGGTAGGACTACCCGCTGAACTTAAGCATATCAATAAGCGGAGGA
>M01863_34_000000000-B4RYD_1_1104_21430_4618	
GTGAATCATCGAATCTTTGAGTCCAAGTTCGTGGATTCTTGCAATCAGTTTGTCAAGTCGTTCTTCTCTTTGACTTCCGCCAATAAGTTCGCCAATGCCAGGGACAAGCATATCAATAAGCGGAGGA
>M01863_34_000000000-B4RYD_1_1104_26049_5809	
GTGAATCATCGAATCTTTGAACGCACATTGCGCCCCTTGGTATTCCAGGGGGCATGCCTGTTTGAGCGTCATTTCCTTCTCAAACATTCTGTTTGGTAGTGAGTGATACTCTTTGGAGTTAACTTGAAATTGCTGGCCTTTTCATTGGATGTTTTTTTTTCCAAAGAGAGGTTTCTCTGCGTGCTTGAGGTATAATGCAAGTACGGTCGTTTTAGGTTTTACCAACTGCGGCTAATCTTTTTTTATACTGAGCGTATTGGAACGTTATCGATAAGAAGAGAGCGTCTAGGCGAACAATGTTCTTAAAGTTTGACCTCAAATCAGGTAGGAGTACCCGCTGAACTTAAGCATATCAATAAGCGGAGGA
>M01863_34_000000000-B4RYD_1_1104_9137_6065	
CCAGGTGAATCATCGAATCTTTGAACGCACATTGCGCCCCCTGGTATTCCGGGGGGCATGCCTGTCCGAGCGTCATTGCTGCCCTCAAGCCCGGCTTGTGTGTTGGGTCTCGTCCTCCGATTCTGGAGGACGGGCCCGAAAGGCAGCGGCGGCACCGCGTCCGGTCCTCGAGCGTATGGGGCTTTGTCACCCGCTCTGTAGGCCCGGCCGGCGCTTGCCGATCAACCCAAATTTTTATCCAGGTTGACCTCGGATCAGGTAGGGATACCCGCTGAACTTAAGCATATCAATAAGCGGAGGA
>M01863_34_000000000-B4RYD_1_1104_20583_6253	
NNNNNNNNNNNNNNNNNNNNNNNNNNNNNNNNNNN
>M01863_34_000000000-B4RYD_1_1104_7636_6404	
GTGAATCATCGAATCTTTGAACGCACATTGCGCCCTTTGGTATTCCAAAGGGCATGCCTGTTCGAGCGTCATTTGTACCCTCAAGCTTTGCTTGGTGTTGGGCGTCTTGTCTCTAGCTTTGCTGGAGACTCGCCTTAAAGTAATTGGCAGCCGGCCTACTGGTTTCGGAGCGCAGCACAAGTCGCACTCTCTATCAGCAAAGGTCTAGCATCCATTAAGCCTTTTTTCAACTTTTGACCTCGGATCAGGTAGGGATACCCGCTGAACTTAAGCATATCAATAAGCGGAGGA
>M01863_34_000000000-B4RYD_1_1104_9407_6551	
GTGAATCATCGAATCTTTGAAGTCAGTAAGGAACTTTACGAGACATATTACAAAGGGCAGCGCAAGGAGAAATACTTTACCCATGATCTGAAGCAGGAACATACAAAGGTGGATAAGGAAACCGGAGAGATGATTGTCATTCCCAGCAGGGAAGATTCCTACGAGCGACTTTTGGAGGCAGAAAGCAGTTTGCATATCAATAAGCGGAGGA
>M01863_34_000000000-B4RYD_1_1104_3609_6840	
NNNNNNNNNNNNNNNNNNNNNNNNNNNNNNNNNNN
>M01863_34_000000000-B4RYD_1_1104_9806_7135	
GTGAATCATCGAATCTTTGAACGCACATTGCGCCCCTTGGTATTCCAGGGGGCATGCCTGTTTGAGCGTCATTTCCTTCTCAAACATTCTGTTTGGTAGTGAGTGATACTCTTTGGAGTTAACTTGAAATTGCTGGCCTTTTCATTGGATGTTTTTTTTTCCAAAGAGAGGTTTCTCTGCGTGCTTGAGGTATAATGCAAGTACGGTCGTTTTAGGTTTTACCAACTGCGGCTAATCTTTTTTTATACTGAGCGTATTGGAACGTTATCGATAAGAAGAGAGCGTCTAGGCGAACAATGTTCTTAAAGTTTGACCTCAAATCAGGTAGGAGTACCCGCTGAACTTAAGCATATCAATAAGCGGAGGA
>M01863_34_000000000-B4RYD_1_1104_20998_7204	
GTGAATCATCAAGCAGGCCGTTTATTTGCAGGGAGCTTATGATCGGGAACGGATGTTAAAATGAGAATAGTGAATTGGTAAGAGCTGCCTTCGGGTAGCTCTTTTTAGATGGAGGAATATGAAAAATGGCGGCTACAAGACTAATTGCGCTGCATATCAATAAGCGGAGGA
>M01863_34_000000000-B4RYD_1_1104_28025_7252	
NNNNNNNNNNNNNNNNNNNNNNNNNNNNNNNNNNN
>M01863_34_000000000-B4RYD_1_1104_20640_7305	
CGGGTGAATCATCGAATCTTTGAACGCACATTGCGCCCCCTGGTATTCCGGGGGGCATGCCTGTCCGAGCGTCATTGCTGCCCTCAAGCACGGCTTGTGTGTTGGGCTTCCGTCCCTGGCAACGGGGACGGGCCCAAAAGGCAGTGGCGGCACCATGTCTGGTCCTCGAGCGTATGGGGCTTTGTCACCCGCTCCCGTAGGTCCAGCTGGCAGCTAGCCTCGCAACCAATCTTTTTAACCAGGTTGACCTCGGATCAGGTAGGGATACCCGCTGAACTTAAGCATATCAATAAGCGGAGGA
>M01863_34_000000000-B4RYD_1_1104_16320_7469	
NNNNNNNNNNNNNNNNNNNNNNNNNNNNNNNNNNN
>M01863_34_000000000-B4RYD_1_1104_26586_7502	
NNNNNNNNNNNNNNNNNNNNNNNNNNNNNNNNNNN
>M01863_34_000000000-B4RYD_1_1104_24119_8762	
GTGAATCATCGAATCTTTGAACGCACATTGCGCCCCCTGGTATTCCGGGGGGCATGCCTGTCCGAGCGTCATTGCTGCCCTCAAGCACGGCTTGTGTGTTGGGCTTCCGTCCCTGGCAACGGGGACGGGCCCAAAAGGCAGTGGCGGCACCATGTCTGGTCCTCGAGCGTATGGGGCTTTGTCACCCGCTCCCGTAGGTCCAGCTGGCAGCTAGCCTCGCAACCAATCTTTTTAACCAGGTTGACCTCGGATCAGGTAGGGATACCCGCTGAACTTAAGCATATCAATAAGCGGAGGA
>M01863_34_000000000-B4RYD_1_1104_5654_8829	
GTGAATCATCGAATCTTTGCGAGCATATCATAAGCGGAGGA
>M01863_34_000000000-B4RYD_1_1104_17478_9434	
GTGAATCATCGAATCTTTGAACAGGCAGGACTGGAAGCAGATGATCTTCTTGGAACGATTTCTCATCAATGTGAAAAAGAGGGACTGGATGTCTCGATCATTTCAGGAGACCGTGATACACTTCAGCTTACCACGGAGCATATCAATAAGCGGAGGA
>M01863_34_000000000-B4RYD_1_1104_3036_9558	
ACTCCACCTTCTCGACTCCCGCATGCAGCCTGTCTATCTGTGTATTTACTAGATTCATTCACTTCCTACCACGCTTCTGTGGTCTCTTTATTCAGTTTTCGACGCTTGTCGCGCCACCTTAGTATTTCCTTTGATACTATTTTTCTTTTTTTTTTAAGGATCCGGCGACCACCGAGATCTACACCTCTCTATTCGTCGGCAGCGTCAGATTGTATAAGAGACAGGTGAATCATCGAATCTTTCGTAGTCAACCAGAACCGGTATAAAGGATACCAGCAGGCATATCAATAAGCGGAGGA
>M01863_34_000000000-B4RYD_1_1104_13291_10279	
NNNNNNNNNNNNNNNNNNNNNNNNNNNNNNNNNNN
>M01863_34_000000000-B4RYD_1_1104_18489_10554	
NNNNNNNNNNNNNNNNNNNNNNNNNNNNNNNNNNN
>M01863_34_000000000-B4RYD_1_1104_25585_10595	
GTGAATCATCGAATCTTTGAACGCACATTGCGCCCTCTGGTATTCCAGAGGGCATGCCTGTTTGAGCGTCATTTCTCTCTCAAACCTTCGGGTTTGGTATTGAGTGATACTCTTAGTCGAACTAGGCGTTTGCTTGAAATGTATTGGCATGAGTGGTACTGGATAGTGCTATATGACTTTCAATGTATTAGGTTTATCCAACTCGTTGAATAGTTTAATGGTATATTTCTCGGTATTCTAGGCTCGGCCTTACAATATAACAAACAAGTTTGACCTCAAATCAGGTAGGATTACCCGCTGAACTTAAGCATATCAATAAGCGGAGGA
>M01863_34_000000000-B4RYD_1_1104_3675_10603	
NNNNNNNNNNNNNNNNNNNNNNNNNNNNNNNNNNN
>M01863_34_000000000-B4RYD_1_1104_25860_10901	
GTGAATCATCGAATCTTTGAACGCAAGTTGCGCCCGATGCCATTAGGTTGAGGGCACGTCTGCCTGGGTGTCACATATCGAAGCCCATTGCCGATTTCCTACTCGTAGGTGTTGTGCTGGGTGAATGATGGCTTCCCGTGAGCTTCTTTGTCTCATGGTTGGTTGAAAATTGAGACCATGGTAGGGTGTGCCATGATAGATGGTGGTTGTGTGTCGCACGAGACCAATCATGCGCTGCCCTATTGAATTTTGGCCTCTTGTACCCATTTGCGCTTCCAAACGCTCGTGATGAGACCTCAGGTCAGGCGGGGCTACCCGCTGAATTTAAGCATATCAATAAGCGGAGGA
>M01863_34_000000000-B4RYD_1_1104_18905_11073	
GTGAATCATCGAATCTTTGAGGATTGCAGAATTCCAAAAGATGCTTTATTAGGACCTGAAGGAAAAGGTTTCCCAATCGCAATGCATATCAATAAGCGGAGGACTGTCTCTTTACACATCTCCGAGCCCACGAGACAGGCAGAAATCTCGTATGCCGTCTTCTGCTTGAAAAAAAAAAAAAAAAAAAACAAATAAAAAAGAAAAAGATACCAAAAAAAGACACAAAAAAAAAATGTAAAGCAGTATACAAGACAATCAAACAATAAACTCAACATAGAATATTAACACATACAAGACAGAA
>M01863_34_000000000-B4RYD_1_1104_20530_11250	
NNNNNNNNNNNNNNNNNNNNNNNNNNNNNNNNNNN
>M01863_34_000000000-B4RYD_1_1104_18454_11341	
GTGAATCATCGAATCTTTGAACGCAAGTTGCGCCCGAAGCCATTAGGCCGAGGGCACGCCTGCCTGGGCGTCACACGTCGTTGCCCCCCCATCAACTCCTTCGGGATTGCGGGGGGCGGATGATGGCCTCCCGTGCGCCTCGCCGCGCGGTTGGCATAAATACCAAGTCCTCGGCGACGCACGCCACGACAATCGGTGGTTGCGAGACCTCGGTTGCCCGTCGTGTGCGTTCGTCGCGCATCGAGGGCTCAAAAAAATGCTCGGCTCCGGCTCGGCTTTCAACGCGACCCCAGGTCAGGCGGGGTTACCCGCTGAATTTAAGCATATCAATAAGCGGAGGA
>M01863_34_000000000-B4RYD_1_1104_26417_11387	
GTGAATCATCGAGGTAACGTAAAGGAAAGCGGATTTATGAAGAAGAACGGTCTCCAAATCATTACCCGCCGAATGGTGATTTTTAACACACCGTGTTGTATTTGGCAGCTTGTGGCACAGGTTGGCATATCAATAAGCGGAGGA
>M01863_34_000000000-B4RYD_1_1104_20893_12314	
GTGAATCATCGAATCTTTGAGCAGGAGGCAGGATTGTTCGAGAAGATGGATGATGCGTTCGGTGCTTATGTGCGTGACGGAAGGCATATTATTGGAGAGCTTGCAAAGACAATTGGCAAGAAGACTATCGTTATCAATAATGGCGCGGGCATATCAATAAGCGGAGGA
>M01863_34_000000000-B4RYD_1_1104_1825_12320	
GTGAATCATCGAATCTTTGAGTCCAAGTTCGTGGATTCTTGCAATCAGTTTGTCAAGTCGTTCTTCTCTTTGACTTCCGCCAATAAGTTCGCCAATGCCAGGGACAAGCATATCAATAAGCGGAGGA
>M01863_34_000000000-B4RYD_1_1104_25692_13092	
GTGAATCATCGAATCTTTGAACGCACATTGCGCCCCTTGGTATTCCAGGGGGCATGCCTGTTTGAGCGTCATTTCCTTCTCAAACATTCTGTTTGGTAGTGAGTGATACTCTTTGGAGTTAACTTGAAATTGCTGGCCTTTTCATTGGATGTTTTTTTTTCCAAAGAGAGGTTTCTCTGCGTGCTTGAGGTATAATGCAAGTACGGTCGTTTTAGGTTTTACCAACTGCGGCTAATCTTTTTTTATACTGAGCGTATTGGAACGTTATCGATAAGAAGAGAGCGTCTAGGCGAACAATGTTCTTAAAGTTTGACCTCAAATCAGGTAGGAGTACCCGCTGAACTTAAGCATATCAATAAGCGGAGGA
>M01863_34_000000000-B4RYD_1_1104_6727_13101	
NNNNNNNNNNNNNNNNNNNNNNNNNNNNNNNNNNN
>M01863_34_000000000-B4RYD_1_1104_22859_13237	
GTGAATCATCGAATCTTTGAACGCACATTGCGCCCTCTGGTATTCCGGAGGGCATGCCTGTTTGAGCGTCGTTTCTCCCTCAAACCGCTGGGTTTGGTGTTGAGCAATACGACTTGGGTTTGCTTGAAAGACGGTAGTGGTAAGGCGGGATCGCTTTGACAATGGCTTAGGTCTAACCAAAAACATTGCTTGCGGCGGTAACGTCTACCACGTATATCTTCAAACTTTGACCTCAAATCAGGTAGGACTACCCGCTGAACTTAAGCATATCAATAAGCGGAGGA
>M01863_34_000000000-B4RYD_1_1104_28815_14117	
GTGAATCATCGAATCTTTGAACGCAAGTTGCGCCCGATGCCATTAGGTTGAGGGCACGTCTGCCTGGGTGTCACATATCGAAGCCCATTGCCGATTTCCTACTCGTAGGTGTTGTGCTGGGTGAATGATGGCTTCCCGTGAGCTTCTTTGTCTCATGGTTGGTTGAAAATTGAGACCATGGTAGGGTGTGCCATGATAGATGGTGGTTGTGTGTCGCACGAGACCAATCATGCACTGCCCTATTGAATTTTGGCCTCTTGTACCCATTTGCGCTTCCAAACGCTCGTGATGAGACCTCAGGTCAGGCGGGGCTACCCGCTGAATTTAAGCATATCAATAAGCGGAGGA
>M01863_34_000000000-B4RYD_1_1104_15436_14133	
NNNNNNNNNNNNNNNNNNNNNNNNNNNNNNNNNNN
>M01863_34_000000000-B4RYD_1_1104_18640_14154	
NNNNNNNNNNNNNNNNNNNNNNNNNNNNNNNNNNN
>M01863_34_000000000-B4RYD_1_1104_18037_14296	
GTGAATCATCGAATTTTGAACAGATAACAGGCAATGAGAGTGAAGATGCACTTATATATGAGAAAGCATCAAAGATATCAATAAGCGGAGGA
>M01863_34_000000000-B4RYD_1_1104_18124_14385	
NNNNNNNNNNNNNNNNNNNNNNNNNNNNNNNNNNN
>M01863_34_000000000-B4RYD_1_1104_15168_14510	
GTGAATCATCGAATCTGAAACGGCAATATTCTGAATTTCTCGGGTTTAAGCTGAAAGTTCGTAAAAAGGGCAGGAAATACGTTGTTCGGTCTCACATGAGCAACAAAGCATATCAATAAGCGGAGA
>M01863_34_000000000-B4RYD_1_1104_27920_14588	
NNNNNNNNNNNNNNNNNNNNNNNNNNNNNNNNNNN
>M01863_34_000000000-B4RYD_1_1104_15012_14596	
GTGAATCATCGAATCTTTGAACGCACATTGCGCCCTTTGGTATTCCAAAGGGCATGCCTGTTCGAGCGTCATTTGTACCCTCAAGCTTTGCTTGGTGTTGGGCGTCTTGTCTCTAGCTTTGCTGGAGACTCGCCTTAAAGTAATTGGCAGCCGGCCTACTGGTTTCGGAGCGCAGCACAAGTCGCACTCTCTATCAGCAAAGGTCTAGCATCCATTAAGCCTTTTTTCAACTTTTGACCTCGGATCAGGTAGGGATACCCGCTGAACTTAAGCATATCAATAAGCGGAGGA
>M01863_34_000000000-B4RYD_1_1104_8670_14745	
GTGAATCATCGAATCTTGAACAGATAACAGGCAATGAGAGTGAAGATGCACTTATATATGAGAAAGCATCAAAGATATCAATAAGCGGAGGA
>M01863_34_000000000-B4RYD_1_1104_25595_15404	
GTGAATCATCGAATCTTTGAACGCACATTGCGCCCTCTGGTATTCCAGAGGGCATGCCTGTTTGAGCGTCATTTCTCTCTCAAACCTTCGGGTTTGGTATTGAGTGATACTCTTAGTCGAACTAGGCGTTTGCTTGAAATGTATTGGCATGAGTGGTACTGGATAGTGCTATATGACTTTCAATGTATTAGGTTTATCCAACTCGTTGAATAGTTTAATGGTATATTTCTCGGTATTCTAGGCTCGGCCTTACAATATAACAAACAAGTTTGACCTCAAATCAGGTAGGATTACCCGCTGAACTTAAGCATATCAATAAGCGGAGGA
>M01863_34_000000000-B4RYD_1_1104_8650_15743	
NNNNNNNNNNNNNNNNNNNNNNNNNNNNNNNNNNN
>M01863_34_000000000-B4RYD_1_1104_27839_16165	
GTGAATCATCGAATCTTTGAACGCACATTGCGCCCCTTGGTATTCCAGGGGGCATGCCTGTTTGAGCGTCATTTCCTTCTCAAACATTCTGTTTGGTAGTGAGTGATACTCTTTGGAGTTAACTTGAAATTGCTGGCCTTTTCATTGGATGTTTTTTTTTTCCAAAGAGAGGTTTCTCTGCGTGCTTGAGGTATAATGCAAGTACGGTCGTTTTAGGTTTTACCAACTGCGGCTAATCTTTTTTATACTGAGCGTATTGGAACGTTATCGATAAGAAGAGAGCGTCTAGGCGAACAATGTTCTTAAAGTTTGACCTCAAATCAGGTAGGAGTACCCGCTGAACTTAAGCATATCAATAAGCGGAGGA
>M01863_34_000000000-B4RYD_1_1104_4991_16231	
CGAGTGAATCATCGAATCTTTGAACGCACATTGCGCCCCCTGGTATTCCGGGGGGCATGCCTGTCCGAGCGTCATTGCTGCCCTCAAGCACGGCTTGTGTGTTGGGCTTCCGTCCCTGGTAACGGGGACGGGCCCAAAAGGCAGTGGCGGCACCATGTCTGGTCCTCGAGCGTATGGGGCTTTGTCACCCGCTCCCGTAGGTCCAGCTGGCAGCTAGCCTCGCAACCAATCTTTTTAACCAGGTTGACCTCGGATCAGGTAGGGATACCCGCTGAACTTAAGCATATCAATAAGCGGAGGA
>M01863_34_000000000-B4RYD_1_1104_3155_16345	
GTGAATCATCGAATCTTTGAATATCAATAAGCGGAGGA
>M01863_34_000000000-B4RYD_1_1104_9474_16410	
GTGAATCATCGAATCTTTGAACGCACATTGCGCCCTCTGGTATTCCGGAGGGCATGCCTGTTTGAGCGTCGTTTCTCCCTCAAACCGCTGGGTTTGGTGTTGAGCAATACGACTTGGGTTTGCTTGAAAGACGGTAGTGGTAAGGCGGGATCGCTTTGACAATGGCTTAGGTCTAACCAAAAACATTGCTTGCGGCGGTAACGTCTACCACGTATATCTTCAAACTTTGACCTCAAATCAGGTAGGACTACCCGCTGAACTTAAGCATATCAATAAGCGGAGGA
>M01863_34_000000000-B4RYD_1_1104_12543_16898	
NNNNNNNNNNNNNNNNNNNNNNNNNNNNNNNNNNN
>M01863_34_000000000-B4RYD_1_1104_16881_16959	
NNNNNNNNNNNNNNNNNNNNNNNNNNNNNNNNNNN
>M01863_34_000000000-B4RYD_1_1104_13343_17084	
NNNNNNNNNNNNNNNNNNNNNNNNNNNNNNNNNNN
>M01863_34_000000000-B4RYD_1_1104_25825_17190	
TTGTGTATAAGGGACAGGTGAATCATCGAATCTTTGAACGCACATTGCGCCCTCTGGTATTCCGGAGGGCATGCCTGTTTGAGCGTCGTTTCTCCCTCAAACCGCTGGGTTTGGTGTTGAGCAATACGACTTGGGTTTGCTTGAAAGACGGTAGTGGTAAGGCGGGATCGCTTTGACAATGGCTTAGGTCTAACCAAAAACATTGCTTGCGGCGGTAACGTCTACCACGTATATCTTCAAACTTTGACCTCAAATCAGGTAGGACTACCCGCTGAACTTAAGCATATCAATAAGCGGAGGA
>M01863_34_000000000-B4RYD_1_1104_26079_17496	
GTGAATCATCGAATCTTTGAACGCACATTGCGCCCTCTGGTATTCCAGAGGGCATGCCTGTTTGAGCGTCATTTCTCTCTCAAACCTTCGGGTTTGGTATTGAGTGATACTCTTAGTCGAACTAGGCGTTTGCTTGAAATGTATTGGCATGAGTGGTACTGGATAGTGCTATATGACTTTCAATGTATTAGGTTTATCCAACTCGTTGAATAGTTTAATGGTATATTTCTCGGTATTCTAGGCTCGGCCTTACAATATAACAAACAAGTTTGACCTCAAATCAGGTAGGATTACCCGCTGAACTTAAGCATATCAATAAGCGGAGGA
>M01863_34_000000000-B4RYD_1_1104_21623_17547	
GTGAATCATCGAAGTGGGAGAAACCGAAGCAAGGGCAAATACGCAGACCGAGGCCGCCGAGCTGGTCCAGCAGCTTTTTCAGCATATCAATAAGCGGAGGA
>M01863_34_000000000-B4RYD_1_1104_28650_17617	
GTGAATCATCGAATCTTTGAACGCAAGTTGCGCCCGAAGCCATTAGGCCGAGGGCACGCCTGCCTGGGCGTCACACGTCGTTGCCCCCCCATCAACTCCTTCGGGATTGCGGGGGGCTGATGATGGCCTCCCGTGCGCCTCGCCGCGCGGTTGGCATAAATACCAAGTCCTCGGCGACGCACGCCACGACAATCGGTGGTTGCGAGACCTCGGTTGCCCGTCGTGTGCGTTCGTCGCGCATCGAGGGCTCGAAAAAATGCTCGGCTCCGGCTCGGCTTTCAACGCGACCCCAGGTCAGGCGGGGTTACCCGCTGAATTTAAGCATATCAATAAGCGGAGGA
>M01863_34_000000000-B4RYD_1_1104_24490_17929	
NNNNNNNNNNNNNNNNNNNNNNNNNNNNNNNNNNNGTGAATATCAATAAGCGGAGGACTGTCTCTTAACACATCTCCGAGCCCACGAGACAGGCAGAAATCTCGTATGCCGTCTTCTGCTTGAAAAAAAAAAAAAAAAAAAAAACATAGACAGAACAGACACTCAGAATGAACACCAATAAAAATATACAAGATCGGAGAACAACACAGAGTTCTAAAATCGCGCAGAACAACAGCAATAAGTACGAACAAGGAGAGTCGTACGATATCTTAGATACACACACAGCAAACTGACACGCATGAGCACTATGGATATGTAGATGCGAAGATCATAGAG
>M01863_34_000000000-B4RYD_1_1104_11033_18297	
GTGAATCATCGAATTTTGAACAGATAACAGGCAATGAGAGTGAAGATGCACTTATATATGAGAAAGCATCAAAGATATCAATAAGCGGAGGA
>M01863_34_000000000-B4RYD_1_1104_20843_18332	
NNNNNNNNNNNNNNNNNNNNNNNNNNNNNNNNNNN
>M01863_34_000000000-B4RYD_1_1104_22399_18370	
GTGAATCATCGAATCTTTGAACGCACATTGCGCCCCCTGGTATTCCGGGGGGCATGCCTGTCCGAGCGTCATTGCTGCCCTCAAGCACGGCTTGTGTGTTGGGCTTCCGTCCCTGGTAACGGGGACGGGCCCAAAAGGCAGTGGCGGCACCATGTCTGGTCCTCGAGCGTATGGGGCTTTGTCACCCGCTCCCGTAGGTCCAGCTGGCAGCTAGCCTCGCAACCAATCTTTTTAACCAGGTTGACCTCGGATCAGGTAGGGATACCCGCTGAACTTAAGCATATCAATAAGCGGAGGA
>M01863_34_000000000-B4RYD_1_1104_6489_18378	
NNNNNNNNNNNNNNNNNNNNNNNNNNNNNNNNNNN
>M01863_34_000000000-B4RYD_1_1104_5807_18797	
NNNNNNNNNNNNNNNNNNNNNNNNNNNNNNNNNNN
>M01863_34_000000000-B4RYD_1_1104_21957_18923	
GTGAATCATCGAATCTTTGAGCAGGAGGCAGGATTGTTCGAGAAGATGGATGATGCGTTCGGTGCTTATGTGCGTGACGGAAGGCATATTATTGGAGAGCTTGCAAAGACAATTGGCAAGAAGACTATCGTTATCAATAATGGCGCGGGCATATCAATAAGCGGAGGA
>M01863_34_000000000-B4RYD_1_1104_21546_18961	
GTGAATCATCGAATCTTTGAACGCACCTTGCGCTCCTTGGTATTCCGAGGAGCATGCCTGTTTGAGTCTCATGGAATTCTCAACCTTCGGCTTCATTGACGAAGGCTTGGACTTGGAGGTCGTGCCGGCTCTCGTAGTCGGCTCCTCTGAAATGCATTAGTGCGAACGTTACCGACCGCTTCAGCGTGATAATTATCTGCGTTGCTGTGGAGGGTATTCTAGTGTTCACGCTTCTAACCGTCTTCGGACAAATTTCTGAACTCTGAGCTCAAATCAGGTAGGACTACCCGCTGAACTTAAGCATATCAATAAGCGGAGGA
>M01863_34_000000000-B4RYD_1_1104_18933_19484	
NNNNNNNNNNNNNNNNNNNNNNNNNNNNNNNNNNN
>M01863_34_000000000-B4RYD_1_1104_18607_19689	
GTGAATCATCGAATCTTTGAACGCACATTGCGCCCCCTGGTATTCCGGGGGGCATGCCTGTCCGAGCGTCATTGCTGCCCTCAAGCACGGCTTGTGTGTTGGGCTTCCGTCCCTGGCAACGGGGACGGGCCCAAAAGGCAGTGGCGGCACCATGTCTGGTCCTCGAGCGTATGGGGCTTTGTCACCCGCTCCCGTAGGTCCAGCTGGCAGCTAGCCTCGCAACCAATCTTTTTAACCAGGTTGACCTCGGATCAGGTAGGGATACCCGCTGAACTTAAGCATATCAATAAGCGGAGGA
>M01863_34_000000000-B4RYD_1_1104_12528_19739	
CGCCTTTACTGCTACAGCACACAGACCCCAATGATGGACCGCCGCGTTTACTCATCAGGCATTGCTGCGCTGTTGCAAAAACGTCAGATCCTGCTGATACTTGCGAAGCATCATGTTCTTGGCGTATTGCTCCATGTATTTGTAATCAGGCTCGCCGGAATCAGTGACGGGAAGCATAATTCGTAGTCGTTTTGCTCGCGGATTCGAAATTTAAAGTCCATGTCCAAAGAATCCATGTAATCCCGAAATGCATTTCGCAATAAACAACATAACAAATGCACTCATATCAATAAGCGGNGNATCATCGAATCCCGCGTCGCGGATTTTCTTCTTCGCCATCGCCAGAACGTATTTGTCGCGTCCCAGACGGTCGGTCTTCCACATGATGAGGGTATGAGGACGGATTTTTGCGACTTCCGACAGCATCTGCTGGAACCCCGGTCGTGCGTCCGTGGTGCCGGATATTGCCGCGTCCTCCTACTCCTGCACGATGTTGAAGCCGTGCGCATCCGCCCATTCGTGGGCAAGCTCGCGCTGCTGGTCGCTGCTTGCGTCGTTCTGCGAGTGGTACGATAAGCGATAGTACTGTGTCGCGAG
>M01863_34_000000000-B4RYD_1_1104_8678_20139	
NNNNNNNNNNNNNNNNNNNNNNNNNNNNNNNNNNN
>M01863_34_000000000-B4RYD_1_1104_8718_20372	
NNNNNNNNNNNNNNNNNNNNNNNNNNNNNNNNNNN
>M01863_34_000000000-B4RYD_1_1104_5938_20981	
GTGAATCATCGAATCTTTGAACGCACATTGCGCCCCTTGGTATTCCAGGGGGCATGCCTGTTTGAGCGTCATTTCCTTCTCAAACATTCTGTTTGGTAGTGAGTGATACTCTTTGGAGTTAACTTGAAATTGCTGGCCTTTTCATTGGATGTTTTTTTTTCCAAAGAGAGGTTTCTCTGCGTGCTTGAGGTATAATGCAAGTACGGTCGTTTTAGGTTTTACCAACTGCGGCTAATCTTTTTTTATACTGAGCGTATTGGAACGTTATCGATAAGAAGAGAGCGTCTAGGCGAACAATGTTCTTAAAGTTTGACCTCAAATCAGGTAGGAGTACCCGCTGAACTTAAGCATATCAATAAGCGGAGGA
>M01863_34_000000000-B4RYD_1_1104_15306_21084	
NNNNNNNNNNNNNNNNNNNNNNNNNNNNNNNNNNN
>M01863_34_000000000-B4RYD_1_1104_13561_21165	
NNNNNNNNNNNNNNNNNNNNNNNNNNNNNNNNNNN
>M01863_34_000000000-B4RYD_1_1104_12391_21398	
NNNNNNNNNNNNNNNNNNNNNNNNNNNNNNNNNNN
>M01863_34_000000000-B4RYD_1_1104_12671_21452	
CCGGTGAATCATCGAATCTTTGAACGCACATTGCGCCCCCTGGTATTCCGGGGGGCATGCCTGTCCGAGCGTCATTGCTGCCCTCAAGCACGGCTTGTGTGTTGGGCTTCCGTCCCTGGCAACGGGGACGGGCCCAAAAGGCAGTGGCGGCACCATGTCTGGTCCTCGAGCGTATGGGGCTTTGTCACCCGCTCCCGTAGGTCCAGCTGGCAGCTAGCCTCGCAACCAATCTTTTTAACCAGGTTGACCTCGGATCAGGTAGGGATACCCGCTGAACTTAAGCATATCAATAAGCGGAGGACTT
>M01863_34_000000000-B4RYD_1_1104_8603_21568	
TTGTGTATAAGAGCCAGGTGAATCATCGAATCTTTGAACGCACATTGCGCCCTCTGGTATTCCGGAGGGCATGCCTGTTTGAGCGTCGTTTCTCCCTCAAACCGCTGGGTTTGGTGTTGAGCAATACGACTTGGGTTTGCTTGAAAGACGGTAGTGGTAAGGCGGGATCGCTTTGACAATGGCTTAGGTCTAACCAAAAACATTGCTTGCGGCGGTAACGTCTACCACGTATATCTTCAAACTTTGACCTCAAATCAGGTAGGACTACCCGCTGAACTTAAGCATATCAATAAGCGGAGGA
>M01863_34_000000000-B4RYD_1_1104_22135_21899	
NNNNNNNNNNNNNNNNNNNNNNNNNNNNNNNNNNN
>M01863_34_000000000-B4RYD_1_1104_12676_22629	
GTGAATCATCGAATCTTTGAACGCAAGTTGCGCCCGAAGCCATTAGGCCGAGGGCACGCCTGCCTGGGCGTCACACGTCGTTGCCCCCCCCATCTACTCCTTCGGGATTGCGGGGGGCGGATGATGGCCTCCCGTGCGCCTCGCCGCGCGGTTGGCATAAATACCAAGTCCTCGGCGACGCACGCCACGACAATCGGTGGTTGCGAGACCTCGGTTGCCCGTCGTGTGCGTTCGTCGCGCATCGAGGGATCGAAAAAATGCTCGGCTCTGGCTCGGCTTTCAACGCGACCCCAGGTCAGGCGGGGTTACCCGCTGAATTTAAGCATATCAATAAGCGGAGGA
>M01863_34_000000000-B4RYD_1_1104_12000_23107	
GTGAATCATCGAATCTTTGAACGCACATTGCGCCCCTTGGTATTCCAGGGGGCATGCCTGTTTGAGCGTCATTTCCTTCTCAAACATTCTGTTTGGTAGTGAGTNATACTCTTTGGAGTTAACTTGAAATTGCTGGCCTTTTCATTGGATGTTTTTTTTTTTCCAAAGAGAGGTTTCTCTGCGTGCTTGAGGTATAATGCAAGTACGGTCGTTTTAGGTTTTACCAACTGCGGCTAATCTTTTTTATACTGAGCGTATTGGAACGTTATCGATANGAAGAGAGNGTCTAGGCGAACAATGTTCTTAAAGTTTGACCTCAAATCAGGTAGGAGTACCCGCTGAACTTAAGCATATCAATAAGCGGAGGA
>M01863_34_000000000-B4RYD_1_1104_9341_23317	
NNNNNNNNNNNNNNNNNNNNNNNNNNNNNNNNNNN
>M01863_34_000000000-B4RYD_1_1104_16024_24626	
GTGAATCATCGAATCTTTGGATAAAGAAATCCCAAACTATCCGGCTGCATATCAATAAGCGGAGGA
>M01863_34_000000000-B4RYD_1_1104_15881_24752	
GTGAATCATCGAATCTTTGAACGCACATTGCGCCCTCTGGTATTCCAGAGGGCATGCCTGTTTGAGCGTCATTTCTCTCTCAAACCTTCGGGTTTGGTATTGAGTGATACTCTTAGTCGAACTAGGCGTTTGCTTGAAATGTATTGGCATGAGTGGTACTGGATAGTGCTATATGACTTTCAATGTATTAGGTTTATCCAACTCGTTGAATAGTTTAATGGTATATTTCTCGGTATTCTAGGCTCGGCCTTACAATATAACAAACAAGTTTGACCTCAAATCAGGTAGGATTACCCGCTGAACTTAAGCATATCAATAAGCGGAGGA
>M01863_34_000000000-B4RYD_1_1104_16826_24834	
NNNNNNNNNNNNNNNNNNNNNNNNNNNNNNNNNNN
>M01863_34_000000000-B4RYD_1_1105_22281_1722	
NNNNNNNNNNNNNNNNNNNNNNNNNNNNNNNNNNN
>M01863_34_000000000-B4RYD_1_1105_23783_1759	
TGGGGTGAATCATCGAATCTTTGAACGCACATTGCGCCCCCTGGTATTCCGGGGGGCATGCCTGTCCGAGCGTCATTGCTGCCCTCAAGCACGGCTTGNGTGTTGGGCTTCCGTCCCTGGTAACGGGGACGGGCCCAAAAGGCAGTGGCGGCACCATGTCTGGTCCTCGAGCGTATGGGGCTTTGTCACCCGCTCCCGTAGGTCCAGCTGGCAGCTAGCCTCGCAACCAATCTTTTTAACCAGGTTGACCTCGGATCAGGTAGGGATACCCGCTGAACTTAAGCATATCAATAAGCGGAGGATT
>M01863_34_000000000-B4RYD_1_1105_19491_1828	
NNNNNNNNNNNNNNNNNNNNNNNNNNNNNNNNNNN
>M01863_34_000000000-B4RYD_1_1105_23406_1868	
NNNNNNNNNNNNNNNNNNNNNNNNNNNNNNNNNNN
>M01863_34_000000000-B4RYD_1_1105_21227_1984	
NNNNNNNNNNNNNNNNNNNNNNNNNNNNNNNNNNN
>M01863_34_000000000-B4RYD_1_1105_11440_2122	
GTGAATCATCGAATCTTTGAACGCACATTGCGCCCCCTGGTATTCCGGGGGGCATGCCTGTCCGAGCGTCATTGCTGCCCTCAAGCACGGCTTGTGTGTTGGGCTTCCGTCCCTGGCAACGGGGACGGGCCCAAAAGGCAGTGGCGGCACCATGTCTGGTCCTCGAGCGTATGGGGCTTTGTCACCCGCTCCCGTAGGTCCAGCTGGCAGCTAGCCTCGCAACCAATCTTTTTAACCAGGTTGACCTCGGATCAGGTAGGGATACCCGCTGAACTTAAGCATATCAATAAGCGGAGGA
>M01863_34_000000000-B4RYD_1_1105_18772_2192	
NNNNNNNNNNNNNNNNNNNNNNNNNNNNNNNNNNN
>M01863_34_000000000-B4RYD_1_1105_23427_2348	
NNNNNNNNNNNNNNNNNNNNNNNNNNNNNNNNNNN
>M01863_34_000000000-B4RYD_1_1105_15947_2983	
NNNNNNNNNNNNNNNNNNNNNNNNNNNNNNNNNNN
>M01863_34_000000000-B4RYD_1_1105_15251_3536	
NNNNNNNNNNNNNNNNNNNNNNNNNNNNNNNNNNN
>M01863_34_000000000-B4RYD_1_1105_9987_3762	
GTGAATCATCGAATCTTTGAACGCACATTGCGCCCTCTGGTATTCCGGAGGGCATGCCTGTTTGAGCGTCGTTTCTCCCTCAAACCGCTGGGTTTGGTGTTGAGCAATACGACTTGGGTTTGCTTGAAAGACGGTAGTGGTAAGGCGGGATCGCTTTGACAATGGCTTAGGTCTAACCAAAAACATTGCTTGCGGCGGTAACGTCTACCACGTATATCTTCAAACTTTGACCTCAAATCAGGTAGGACTACCCGCTGAACTTAAGCATATCAATAAGCGGAGGA
>M01863_34_000000000-B4RYD_1_1105_22079_3929	
GTGAATCATCGAATCTTTGAACGCACATTGCGCCCCTTGGTATTCCAGGGGGCATGCCTGTTTGAGCGTCATTTCCTTCTCAAACATTCTGTTTGGTAGTGAGTGATACTCTTTGGAGTTAACTTGAAATTGCTGGCCTTTTCATTGGATGTTTTTTTTTTCCAAAGAGAGGTTTCTCTGCGTGCTTGAGGTATAATGCAAGTACGGTCGTTTTAGGTTTTACCAACTGCGGCTAATCTTTTTTATACTGAGCGTATTGGAACGTTATCGATAAGAAGAGAGCGTCTAGGCGAACAATGTTCTTAAAGTTTGACCTCAAATCAGGTAGGAGTACCCGCTGAACTTAAGCATATCAATAAGCGGAGGA
>M01863_34_000000000-B4RYD_1_1105_14731_4014	
NNNNNNNNNNNNNNNNNNNNNNNNNNNNNNNNNNN
>M01863_34_000000000-B4RYD_1_1105_19243_4200	
NNNNNNNNNNNNNNNNNNNNNNNNNNNNNNNNNNN
>M01863_34_000000000-B4RYD_1_1105_9395_4401	
GTGAATCATCGAATCTTTGAACGCACATTGCGCCCCCTGGTATTCCGGGGGGCATGCCTGTCCGAGCGTCATTGCTGCCCTCAAGCACGGCTTGTGTGTTGGGCTTCCGTCCCTGGTAACGGGGACGGGCCCAAAAGGCAGTGGCGGCACCATGTCTGGTCCTCGAGCGTATGGGGCTTTGTCACCCGCTCCCGTAGGTCCAGCTGGCAGCTAGCCTCGCAACCAATCTTTTTAACCAGGTTGACCTCGGATCAGGTAGGGATACCCGCTGAACTTAAGCATATCAATAAGCGGAGGA
>M01863_34_000000000-B4RYD_1_1105_23299_4586	
GTGAATCATCGAATCTTTGAACAGGCAGGACTGGAAGCAGATGATCTTCTTGGAACGATTTCTCATCAATGTGAAAAAGAGGGACTAGATGTCTCGATCATTTCAGGAGACCGTGATACACTTCAGCTTACCACGGAGCATATCAATAAGCGGAGGA
>M01863_34_000000000-B4RYD_1_1105_19495_4960	
GTGAATCATCGAATCTTTGAACAGGCAGGACTGGAAGCAGATGATCTTCTTGGAACGATTTCTCATCAATGTGAAAAAGAGGGACTGGATGTCTCGATCATTTCAGGAGACCGTGATACACTTCAGCTTACCACGGAGCATATCAATAAGCGGAGGA
>M01863_34_000000000-B4RYD_1_1105_11113_5816	
NNNNNNNNNNNNNNNNNNNNNNNNNNNNNNNNNNN
>M01863_34_000000000-B4RYD_1_1105_22911_6135	
GTGAATCATCGAATCTTTGAACTCTAAAATCAAGGCCTTCCGTTCTCAACTACATGGGGTGTCAGATCTGCCATTCTTCATGTACCGTTTGTCGGTCTATCTTCGATAGCTCTGCCACGGAATTACGCCGCTGCCCCTTACTCTCCGAAAGCGCTACGCGATAACCGCAGGACAATAAGCGGAGGA
>M01863_34_000000000-B4RYD_1_1105_7649_6728	
GTGAATCATCGAATCTTTGATGAAGGCGGTGAAAGTTACAGTGCGATTGTAAACTATGCAAAGGCAGAATTTCAGATAGCGGAGGA
>M01863_34_000000000-B4RYD_1_1105_26251_6901	
NNNNNNNNNNNNNNNNNNNNNNNNNNNNNNNNNNN
>M01863_34_000000000-B4RYD_1_1105_23029_7379	
GTGAATCATCGAGGTAACGTAAAGGAAAGCGGATTTATGAAGAAGAACGGTCTCCAAATCATTACCCGCCGAATGGTGATTTTTAACACACCGTGTTGTATTTGGCAGCTTGTGGCACAGGTTGGCATATCAATAAGCGGAGGA
>M01863_34_000000000-B4RYD_1_1105_26150_7389	
GTGAATCATCGAATCTTTGAACGCAAGTTGCGCCCGAAGCCATTAGGCCGAGGGCACGCCTGCCTGGGCGTCACACGTCGTTGCCCCCCCCATCTACTCCTTCGGGATTGCGGGGGGCGGATGATGGCCTCCCGTGCGCCTCGCCGCGCGGTTGGCATAAATACCAAGTCCTCGGCGACGCACGCCACGACAATCGGTGGTTGCGAGACCTCGGTTGCCCGTCGTGTGCGTTCGTCGCGCATCGAGGGCTCGAAAAAATGCTCGGCTCTGGCTCGGCTTTCAACGCGACCCCAGGTCAGGCGGGGTTACCCGCTGAATTTAAGCATATCAATAAGCGGAGGA
>M01863_34_000000000-B4RYD_1_1105_5805_7393	
NNNNNNNNNNNNNNNNNNNNNNNNNNNNNNNNNNN
>M01863_34_000000000-B4RYD_1_1105_14029_7518	
GTGAATCATCGAATCTTTGCGAGCATATCAATAACGGAGGA
>M01863_34_000000000-B4RYD_1_1105_21337_7712	
NNNNNNNNNNNNNNNNNNNNNNNNNNNNNNNNNNN
>M01863_34_000000000-B4RYD_1_1105_20388_7835	
GTGAATCATCGAATCTTTGAACGCACATTGCGCCCCCTGGTATTCCGGGGGGCATGCCTGTCCGAGCGTCATTGCTGCCCTCAAGCACGGCTTGTGTGTTGGGCTTCCGTCCCTGGCAACGGGGACGGGCCCAAAAGGCAGTGGCGGCACCATGTCTGGTCCTCGAGCGTATGGGGCTTTGTCACCCGCTCCCGTAGGTCCAGCTGGCAGCTAGCCTCGCAACCAATCTTTTTAACCAGGTTGACCTCGGATCAGGTAGGGATACCCGCTGAACTTAAGCATATCAATAAGCGGAGGA
>M01863_34_000000000-B4RYD_1_1105_27884_8035	
NNNNNNNNNNNNNNNNNNNNNNNNNNNNNNNNNNN
>M01863_34_000000000-B4RYD_1_1105_7590_8108	
GTGAATCATCGAATCTGAAACGGCAATATTCTGAATTTCTCGGGTTTAAGCTGAAAGTTCGTAAAAAGGGCAGGAAATACGTTGTTCGGTCTCACATGAGCAACAAAGCATATCAATAAGCGGAGGA
>M01863_34_000000000-B4RYD_1_1105_23708_8310	
GTGAATCATCGAATCTTTGAAGTCAGTAAGGAACTTTACGAGACATATTACAAAGGGCAGCGCAAGGAGAAATACTTTACCCATGATCTGAAGCAGGAACATACAAAGGTGGATAAGGAAACCGGAGAGATGATTGTCATTCCCAGCAGGGAAGATTCCTACGAGCGACTTTTGGAGGCAGAAAGCAGTTTGCATATCAATAAGCGGAGGA
>M01863_34_000000000-B4RYD_1_1105_15465_8613	
GTGAATCATCGAATCTTTGCATAACAGTGAGATACCGGCGGGGCAGCTGGAAGCGTACTGCATGCTGGATAGGAAAAAGAAGCAGTACTTAAAGCAGATCTATACGAGCCTGGATCTGAGCGCAAGGGCATTTCAATAAGCGGAGGA
>M01863_34_000000000-B4RYD_1_1105_28366_8625	
NNNNNNNNNNNNNNNNNNNNNNNNNNNNNNNNNNN
>M01863_34_000000000-B4RYD_1_1105_15316_8687	
NNNNNNNNNNNNNNNNNNNNNNNNNNNNNNNNNNN
>M01863_34_000000000-B4RYD_1_1105_6415_9021	
GTGAATCATCGAATCTTTGAACGCACATTGCGCCCCCTGGTATTCCGGGGGGCATGCCTGTCCGAGCGTCATTGCTGCCCTCAAGCACGGCTTGTGTGTTGGGCTTCCGTCCCTGGCAACGGGGACGGGCCCAAAAGGCAGTGGCGGCACCATGTCTGGTCCTCGAGCGTATGGGGCTTTGTCACCCGCTCCCGTAGGTCCAGCTGGCAGCTAGCCTCGCAACCAATCTTTTTAACCAGGTTGACCTCGGATCAGGTAGGGATACCCGCTGAACTTAAGCATATCAATAAGCGGAGGA
>M01863_34_000000000-B4RYD_1_1105_11851_9451	
GTGAATCATCGAATCTTTGCTGTCTGCCACCGTGGCCGATGGTGTGATAGGCGACAAACACGATTCCAACACGGAACTGATAGCACAAGGTGTTGCCAACATGGCTACCCCGCTGTTTGGCGGTATCCCTGCCACCGGAGCCATCGCGCGTACCATGGCAAATATCAATAAGCGGAGGA
>M01863_34_000000000-B4RYD_1_1105_14628_9454	
GTGAATCATCGAATCTTTGAACAGGCAGGACTGGAAGCAGATGATCTTCTTGGAACGATTTCTCATCAATGTGAAAAAGAGGGACTGGATGTCTCGATCATTTCAGGAGACCGTGATACACTTCAGCTTACCACGGAGCATATCAATAAGCGGAGGA
>M01863_34_000000000-B4RYD_1_1105_6926_9702	
NNNNNNNNNNNNNNNNNNNNNNNNNNNNNNNNNNN
>M01863_34_000000000-B4RYD_1_1105_20225_9948	
GTGAATCATCGAATCTTTGAACGCACATTGCGCCCTCTGGTATTCCGGAGGGCATGCCTGTTTGAGCGTCGTTTCTCCCTCAAACCGCTGGGTTTGGTGTTGAGCAATACGACTTGGGTTTGCTTGAAAGACGGTAGTGGTAAGGCGGGATCGCTTTGACAATGGCTTAGGTCTAACCAAAAACATTGCTTGCGGCGGTAACGTCTACCACGTATATCTTCAAACTTTGACCTCAAATCAGGTAGGACTACCCGCTGAACTTAAGCATATCAATAAGCGGAGGA
>M01863_34_000000000-B4RYD_1_1105_24532_10049	
GTGAATCATCGAATCTTTGAACGCACATTGCGCCCCTTGGTATTCCAGGGGGCATGCCTGTTTGAGCGTCATTTCCTTCTCAAACATTCTGTTTGGTAGTGAGTGATACTCTTTGGAGTTAACTTGAAATTGCTGGCCTTTTCATTGGATGTTTTTTTTTTCCAAAGAGAGGTTTCTCTGCGTGCTTGAGGTATAATGCAAGTACGGTCGTTTTAGGTTTTACCAACTGCGGCTAATCTTTTTTATACTGAGCGTATTGGAACGTTATCGATAAGAAGAGAGCGTCTAGGCGAACAATGTTCTTAAAGTTTGACCTCAAATCAGGTAGGAGTACCCGCTGAACTTAAGCATATCAATAAGCGGAGGA
>M01863_34_000000000-B4RYD_1_1105_9644_10309	
GTGAATCATCGAATCTTTGAACGCACATTGCGCCCTTTGGTATTCCAAAGGGCATGCCTGTTCGAGCGTCATTTGTACCCTCAAGCTTTGCTTGGTGTTGGGCGTCTTGTCTCTAGCTTTGCTGGAGACTCGCCTTAAAGTAATTGGCAGCCGGCCTACTGGTTTCGGAGCGCAGCACAAGTCGCACTCTCTATCAGCAAAGGTCTAGCATCCATTAAGCCTTTTTTCAACTTTTGACCTCGGATCAGGTAGGGATACCCGCTGAACTTAAGCATATCAATAAGCGGAGGA
>M01863_34_000000000-B4RYD_1_1105_5782_10509	
GTGAATCATCGAATCTAAATATTTCTGTGGTAATTCCATATAAATCCTTTCCGTATCTGCTTTATATGTTAAAGCCGGCATTAATCACCGGCATATCAATAAGCGGAGGACTGTCTCTTATACAATCTCCGAGCCCACGAGACAGGCAGAAATCTCGTATGCCGTCTTCTGCTTGAAAAAAAAAAAAAAAACACAAAAAAAAACACATCAAACATGCGGAGACCATACTTGCACACACCAAGAGTCTAGTCTACTACGTGTAGTAAGGACACTACACTGTAATGCCTGAGAAGTATGAGC
>M01863_34_000000000-B4RYD_1_1105_18068_10547	
GTGAATCATCGTTGGATGAATTGAATCAGAGCGAATGGATGAGATCCCATGGATGGCATATCAATAAGCGGAGGA
>M01863_34_000000000-B4RYD_1_1105_26565_10699	
NNNNNNNNNNNNNNNNNNNNNNNNNNNNNNNNNNN
>M01863_34_000000000-B4RYD_1_1105_17347_10947	
GTGAATCATCGAATCTTTGAACGCAAGTTGCGCCCGATGCCATTAGGTTGAGGGCACGTCTGCCTGGGTGTCACATATCGAAGCCCATTGCCGATTTCCTACTCGTAGGTGTTGTGCTGGGTGAATGATGGCTTCCCGTGAGCTTCTTTGTCTCATGGTTGGTTGAAAATTGAGACCATGGTAGGGTGTGCCATGATAGATGGTGGTTGTGTGTCGCACGAGACCAATCATGCGCTGCCCTATTGAATTTTGGCCTCTTGTACCCATTTGCGCTTCCAAACGCTCGTGATGAGACCTCAGGTCAGGCGGGGCTACCCGCTGAATTTAAGCATATCAATAAGCGGAGGA
>M01863_34_000000000-B4RYD_1_1105_14323_11146	
NNNNNNNNNNNNNNNNNNNNNNNNNNNNNNNNNNN
>M01863_34_000000000-B4RYD_1_1105_24998_11224	
NNNNNNNNNNNNNNNNNNNNNNNNNNNNNNNNNNN
>M01863_34_000000000-B4RYD_1_1105_13901_11234	
NNNNNNNNNNNNNNNNNNNNNNNNNNNNNNNNNNN
>M01863_34_000000000-B4RYD_1_1105_29320_11405	
GTGAATCATCGAATCTTTGAACGCACATTGCGCCCTCTGGTATTCCAGAGGGCATGCCTGTTTGAGCGTCATTTCTCTCTCAAACCTTCGGGTTTGGTATTGAGTGATACTCTTAGTCGAACTAGGCGTTTGCTTGAAATGTATTGGCATGAGTGGTACTGGATAGTGCTATATGACTTTCAATGTATTAGGTTTATCCAACTCGTTGAATAGTTTAATGGTATATTTCTCGGTATTCTAGGCTCGGCCTTACAATATAACAAACAAGTTTGACCTCAAATCAGGTAGGATTACCCGCTGAACTTAAGCATATCAATAAGCGGAGGA
>M01863_34_000000000-B4RYD_1_1105_21864_11408	
NNNNNNNNNNNNNNNNNNNNNNNNNNNNNNNNNNN
>M01863_34_000000000-B4RYD_1_1105_26228_11751	
CAAACACAGTAGACACAGTCGGCTACTTGAGTCTCGAGACGCTTGAGTGATCTTTTCTGTGTGCAGTTGACGGTTGTACACACATAGAAATTGGACTGCTCCAGTATCTTGTTCTTGACTGAGTGTGTGCGTGTTCTTCTTATTAATTGTCCGACGTACACAGACATCACCGCCGCTTTCTTCGGCTGTACTCTAAGTTAAATTAAGTAATCCGTGAATCACTCGAGACAGGTANGACTGAGCATATCAATAAGCGGAGGACTGTCTCTTATCACATCTCCGACCCACGAGACTAAGGCGAATCTCGTATGCCGTCTTCTGCTTGAAAAAAAAAACAAAATAATGAACAAGAACACTAGAGACAAGTAGTGGAAGTCTATAAAAAATACATATTGGACGCGTCGTACGTATGTACTCTGTTCACTGATATCAGACACAGTTTTACATCTATGCTGTGAATTATGAGTGCTTAGCAGTAGTCTGGTATAAGAGAAAATGAATCTAGTATAGTAGAG
>M01863_34_000000000-B4RYD_1_1105_23495_11784	
NNNNNNNNNNNNNNNNNNNNNNNNNNNNNNNNNNN
>M01863_34_000000000-B4RYD_1_1105_28460_12248	
GTGAATCATCGAATCTTTGAACGCACATTGCGCCCCCTGGTATTCCGGGGGGCATGCCTGTCCGAGCGTCATTGCTGCCCTCAAGCACGGCTTGTGTGTTGGGCTTCCGTCCCTGGCAACGGGGACGGGCCCAAAAGGCAGTGGCGGCACCATGTCTGGTCCTCGAGCGTATGGGGCTTTGTCACCCGCTCCCGTAGGTCCAGCTGGCAGCTAGCCTCGCAACCAATCCTTTTAACCAGGTTGACCTCGGATCAGGTAGGGATACCCGCTGAACTTAAGCATATCAATAAGCGGAGGA
>M01863_34_000000000-B4RYD_1_1105_7216_12525	
NNNNNNNNNNNNNNNNNNNNNNNNNNNNNNNNNNN
>M01863_34_000000000-B4RYD_1_1105_24502_12565	
NNNNNNNNNNNNNNNNNNNNNNNNNNNNNNNNNNN
>M01863_34_000000000-B4RYD_1_1105_19854_13798	
GTGAATCATCGAATCTTTGAAAAGGGGAATAAGCGGAGGA
>M01863_34_000000000-B4RYD_1_1105_18948_14361	
GTGAATCATCGAATCTTTGAACGCACATTGCGCCCCCTGGTATTCCGGGGGGCATGCCTGTCCGAGCGTCATTGCTGCCCTCAAGCACGGCTTGTGTGTTGGGCTTCCGTCCCTGGTAACGGGGACGGGCCCAAAAGGCAGTGGCGGCACCATGTCTGGTCCTCGAGCGTATGGGGCTTTGTCACCCGCTCCCGTAGGTCCAGCTGGCAGCTAGCCTCGCAACCAATCTTTTTAACCAGGTTGACCTCGGATCAGGTAGGGATACCCGCTGAACTTAAGCATATCAATAAGCGGAGGA
>M01863_34_000000000-B4RYD_1_1105_4963_14419	
GTGAATCATCGAATCTTTGAACGCACCTTGCGCTCCTTGGTATTCCGAGGAGCATGCCTGTTTGAGTCTCATGGAATTCTCAACCTTCGGCTTCATTGACGAAGGCTTGGACTTGGAGGTCGTGCCGGCTCTCGTAGTCGGCTCCTCTGAAATGCATTAGTGCGAACGTTACCGACCGCTTCAGCGTGATAATTATCTGCGTTGCTGTGGAGGGTATTCTAGTGTTCACGCTTCTAACCGTCTTCGGACAAATTTCTGAACTCTGAGCTCAAATCAGGTAGGACTACCCGCTGAACTTAAGCATATCAATAAGCGGAGGA
>M01863_34_000000000-B4RYD_1_1105_27357_14469	
CCTGGTGAATCATCGAATCTTTGAACGCACATTGCGCCCCCTGGTATTCCGGGGGGCATGCCTGTCCGAGCGTCATTGCTGCCCTCAAGCACGGCTTGTGTGTTGGGCTTCCGTCCCTGGCAACGGGGACGGGCCCAAAAGGCAGTGGCGGCACCATGTCTGGTCCTCGAGCGTATGGGGCTTTGTCACCCGCTCCCGTAGGTCCAGCTGGCAGCTAGCCTCGCAACCAATCTTTTTAACCAGGTTGACCTCGGATCAGGTAGGGATACCCGCTGAACTTAAGCATATCAATAAGCGGAGGA
>M01863_34_000000000-B4RYD_1_1105_13149_14556	
GTGAATCATCGAATCTTTGAACGCAAGTTGCGCCCGATGCCATTAGGTTGAGGGCACGTCTGCCTGGGTGTCACATATCGAAGCCCATTGCCGATTTCCTACTCGTAGGTGTTGTGCTGGGTGAATGATGGCTTCCCGTGAGCTTCTTTGTCTCATGGTTGGTTGAAAATTGAGACCATGGTAGGGTGTGCCATGATAGATGGTGGTTGTGTGTCGCACGAGACCAATCATGCGCTGCCCTATTGAATTTTGGCCTCTTGTACCCATTTGCGCTTCCAAACGCTCGTGATGAGACCTCAGGTCAGGCGGGGCTACCCGCTGAATTTAAGCATATCAATAAGCGGAGGA
>M01863_34_000000000-B4RYD_1_1105_4182_15836	
GTGAATCATCGAATCTTTGCGAGCATATCAATAAGCGGAGGA
>M01863_34_000000000-B4RYD_1_1105_25470_16066	
GTGAATCATCGAATCTTTCCGTCCAAAGCATGCAGATGTGCCGGAAAAAGTAGAAAAACAGCTCATCATCGACATGGACAGAGACTACAACAAGCTGGAAGCACCGGTTGTTCCGCATATCAATAAGCGGAGGA
>M01863_34_000000000-B4RYD_1_1105_15772_16457	
NNNNNNNNNNNNNNNNNNNNNNNNNNNNNNNNNNN
>M01863_34_000000000-B4RYD_1_1105_3068_16509	
NNNNNNNNNNNNNNNNNNNNNNNNNNNNNNNNNNN
>M01863_34_000000000-B4RYD_1_1105_15548_16686	
NNNNNNNNNNNNNNNNNNNNNNNNNNNNNNNNNNN
>M01863_34_000000000-B4RYD_1_1105_6951_16737	
GTGAATCATCGAATCTTTGAACGCAAGTTGCGCCCGAAGCCATTAGGCCGAGGGCACGCCTGCCTGGGCGTCACACGTCGTTGCCCCCCCCATCTACTCCTTCGGGATTGCGGGGGGCGGATGATGGCCTCCCGTGCGCCTCGCCGCGCGGTTGGCATAAATACCAAGTCCTCGGCGACGCACGCCACGACAATCGGTGGTTGCGAGACCTCGGTTGCCCGTCGTGTGCGTTCGTCGCGCATCGAGGGCTCGAAAAAATGCTCGGCTCTGGCTCGGCTTTCAACGCGACCCCAGGTCAGGCGGGGTTACCCGCTGAATTTAAGCATATCAATAAGCGGAGGA
>M01863_34_000000000-B4RYD_1_1105_18910_17739	
GTGAATCATCGAATCTTTGAACGCACATTGCGCCCTTTGGTATTCCAAAGGGCATGCCTGTTCGAGCGTCATTTGTACCCTCAAGCTTTGCTTGGTGTTGGGCGTCTTGTCTCTAGCTTTGCTGGAGACTCGCCTTAAAGTAATTGGCAGCCGGCCTACTGGTTTCGGAGCGCAGCACAAGTCGCACTCTCTATCAGCAAAGGTCTAGCATCCATTAAGCCTTTTTTCAACTTTTGACCTCGGATCAGGTAGGGATACCCGCTGAACTTAAGCATATCAATAAGCGGAGGA
>M01863_34_000000000-B4RYD_1_1105_19998_17834	
NNNNNNNNNNNNNNNNNNNNNNNNNNNNNNNNNNN
>M01863_34_000000000-B4RYD_1_1105_7676_18670	
NNNNNNNNNNNNNNNNNNNNNNNNNNNNNNNNNNN
>M01863_34_000000000-B4RYD_1_1105_8538_19586	
GTGAATCATCGAATCTTTGAACGCAAGTTGCGCCCGAAGCCATTAGGCCGAGGGCACGCCTGCCTGGGCGTCACACGTCGTTGCCCCCCCATCAACTCCTTCGGGATTGCGGGGGGCGGATGATGGCCTCCCGTGCGCCTCGCCGCGCGGTTGGCATAAATACCAAGTCCTCGGCGACGCACGCCACGACAATCGGTGGTTGCGAGACCTCGGTTGCCCGTCGTGTGCGTTCGTCGCGCATCGAGGGCTCAAAAAAATGCTCGGCTCCGGCTCGGCTTTCAACGCGACCCCAGGTCAGGCGGGGTTACCCGCTGAATTTAAGCATATCAATAAGCGGAGGA
>M01863_34_000000000-B4RYD_1_1105_25659_20221	
TTGTGGCTATAGCTTCATTTCGTTACGCCGCTTCTCAGTGCTACAGGTCAGGTTCGTGTGTAGAGTCTTCTTTAGTTCTCTCTCGCTATATGTTTTTTTTTTTTTAATGACACGGCGACCACCGAGATCTACACCTCTCTATTCGTCGGCAGCGTCAGATGTTATAAGAGACAGGTGAATCATCGAATCTTTGAGTCCAAGTTCGTGGATTCTTGCAATCAGTTTGTCAAGTCGTTCTTCTCTTTGACTTCCGCCAATAAGTTCGCCAATGCCAGGGACAAGCATATCAATAAGCGGAGGA
>M01863_34_000000000-B4RYD_1_1105_11065_20746	
TGTGGGGTGGTGTGAGCGTAGGCGCTGGCTCTCGCACGCAATGTACGTCCTTCTGCGGCATGAGCGTGACTTGTGCACACGTGCGACAACAGTCTTGTGTTTTGATAGATACGTTGCTCACTTGAATCAGCGTTCTGGGTCTATGTGTGCTTGTTGTTCTCGTTGGTGCTAGATCTCATGCTGGGTTTGTCATATTTTTTTTTTTTTTTAATGATCCGGCGACCACCGAGATCTACACCTCTCTATTCGTCGGCAGCGTCAGTGTGTATAAGAGACAGGTGAATCATCAATAAGCGGAGGANNNNNNNNNNNNNNNNNNNNNNNNNNNNNNNNNNN
>M01863_34_000000000-B4RYD_1_1105_19220_21205	
GTGAATCATCGAATCTTTGAACGCACATTGCGCCCCCTGGTATTCCGGGGGGCATGCCTGTCCGAGCGTCATTGCTGCCCTCAAGCACGGCTTGTGTGTTGGGCTTCCGTCCCTGGCAACGGGGACGGGCCCAAAAGGCAGTGGCGGCACCATGTCTGGTCCTCGAGCGTATGGGGCTTTGTCACCCGCTCCCGTAGGTCCAGCTGGCAGCTAGCCTCGCAACCAATCTTTTTAACCAGGTTGACCTCGGATCAGGTAGGGATACCCGCTGAACTTAAGCATATCAATAAGCGGAGGA
>M01863_34_000000000-B4RYD_1_1105_4515_21427	
TATATGACAGTTACTCACGTTCGCGCTTGATTCCTACTTCGATCGCACAAGTATTCTGGATGTCAGTTTATTTCCTTACTCTCATGTACATATCATATTTTTTCTATTGATATATCGTCATGTGCTCCATCTACATCGCCCCTTATCACTATCCAGTCTCATACCTACACTGGTAACATTACTGTTTTCAGTAGACCTTTGTTAAGTTCGTCCTCTCTGCATAAACGTTTCACTTTCTTTTCTATGCTACTCCCCTGTACTCTTTTTTATCCTCTCCTTCCATCTGCCTTCACCTGTCGTGAATCATCGAATCTTTGATCGGCAGCGTCAGATGTGTATAAGAGACAGTCCTCCGCATATCAATAAGCGGAGGA
>M01863_34_000000000-B4RYD_1_1105_18198_21453	
GTGAATCATCGAATCTTTGAGCAGGAGGCAGGATTGTTCGAGAAGATGGATGATGCGTTCGGTGCTTATGTGCGTGACGGAAGGCATATTATTGGAGAGCTTGCAAAGACAATTGGCAAGAAGACTATCGTTATCAATAATGGCGCGGGCATATCAATAAGCGGAGGA
>M01863_34_000000000-B4RYD_1_1105_5392_21542	
TGTTGAACATAGGTCAGAAGCGGTGCTATAGTAGTGGGTGACTGGTGTATGGGAGAGGTAAGGTAGCACAGAGAGGTGAGGCGGTGCGTGACGGTGGATGGTAGGCTTGCGTGATGCTGGGTGTGGTGAGCGTTTTGTGTGGTATTCTTTTCTCCTGTTATTTGCATTATGAGTCCCCCTCTGATGAGGTGTGGTTTTTTTTTTTTTTAATGATACTCCTCCCACCTATATCTCCACCTCTCTATTCGTCTTCCCCTTCCTCTTTTTATAACATCCAAATCAATCATCAATAAGCGGAGGANNNNNNNNNNNNNNNNNNNNNNNNNNNNNNNNNNN
>M01863_34_000000000-B4RYD_1_1105_10677_21596	
GTGAATCATCGAATCTTTGAACGCACATTGCGCCCTTTGGTATTCCAAAGGGCATGCCTGTTCGAGCGTCATTTGTACCCTCAAGCTTTGCTTGGTGTTGGGCGTCTTGTCTCTAGCTTTGCTGGAGACTCGCCTTAAAGTAATTGGCAGCCGGCCTACTGGTTTCGGAGCGCAGCACAAGTCGCACTCTCTATCAGCAAAGGTCTAGCATCCATTAAGCCTTTTTTCAACTTTTGACCTCGGATCAGGTAGGGATACCCGCTGAACTTAAGCATATCAATAAGCGGAGGA
>M01863_34_000000000-B4RYD_1_1105_25057_21619	
NNNNNNNNNNNNNNNNNNNNNNNNNNNNNNNNNNN
>M01863_34_000000000-B4RYD_1_1105_14623_21704	
TGTGTCTATTTAGTTATACGACTAGTGGTAGTTGTTTGCTGACGATGTCTGTGATCAATAGATGTTTTGTTTATTTTTTTTTTTTTTAATGATACGGCGACCACCGAGATCTACACCTCTCTATTCGTCGGCAGCGTCAGATGTTATAAGAGACAGGTGAATCATCGAATCTTTGAGAAGAAAGATATGGGTGTGAGGGTAGAACTTTTTGAGAAAAAAGGAGAATATCTGAGCTTTATAAATGATTATGGAATTTACGAGAGCCACTGGGAGCTGATAAGAGGAATCAATAAGCGGAGGA
>M01863_34_000000000-B4RYD_1_1105_25332_22124	
TTGTGTCTAAGAGACAGGTGAATCATCGAATCTTTGAACGCACATTGCGCCCTCTGGTATTCCGGAGGGCATGCCTGTTTGAGCGTCGTTTCTCCCTCAAACCGCTGGGTTTGGTGTTGAGCAATACGACTTGGGTTTGCTTGAAAGACGGTAGTGGTAAGGCGGGATCGCTTTGACAATGGCTTAGGTCTAACCAAAAACATTGCTTGCGGCGGTAACGTCTACCACGTATATCTTCAAACTTTGACCTCAAATCAGGTAGGACTACCCGCTGAACTTAAGCATATCAATAAGCGGAGGA
>M01863_34_000000000-B4RYD_1_1105_6995_22180	
GTGAATCATCGAATCTTTGAACGCACATTGCGCCCTCTGGTATTCCAGAGGGCATGCCTGTTTGAGCGTCATTTCTCTCTCAAACCTTCGGGTTTGGTATTGAGTGATACTCTTAGTCGAACTAGGCGTTTGCTTGAAATGTATTGGCATGAGTGGTACTGGATAGTGCTATATGACTTTCAATGTATTAGGTTTATCCAACTCGTTGAATAGTTTAATGGTATATTTCTCGGTATTCTAGGCTCGGCCTTACAATATAACAAACAAGTTTGACCTCAAATCAGGTAGGATTACCCGCTGAACTTAAGCATATCAATAAGCGGAGGA
>M01863_34_000000000-B4RYD_1_1105_22775_22738	
GTGAATCATCGAATCTTTGAACGCAAGTTGCGCCCGATGCCATTAGGTTGTAGGGCACGTCTGCCTGGGTGTCACATATCGAAGCCCATTGCCGATTTCCTACTCGTAGGTGTTGTGCTGGGTGAATGATGGCTTCCCGTGAGCTTCTTTGTCTCATGGTTGGTTGAAAATTGAGACCATGGTAGGGTGTGCCATGATAGATGGTGGTTGTGTGTCGCACGAGACCAATCATGCGCTGCCCTATTGAATTTTGGCCTCTTGTACCCATTTGCGCTTCCAAACGCTCGTGATGAGACCTCAGGTCAGGCGGGGCTACCCGCTGAATTTAAGCATATCAATAAGCGGAGGA
>M01863_34_000000000-B4RYD_1_1105_23934_22995	
GTGAATCATCGAGGTAACGTAAAGGAAAGCGGATTTATGAAGAAGAACGGTCTCCAAATCATTACCCGCCGAATGGTGATTTTTAACACACCGTGTTGTATTTGGCAGCTTGTGGCACAGGTTGGCATATCAATAAGCGGAGGA
>M01863_34_000000000-B4RYD_1_1105_12587_23585	
NNNNNNNNNNNNNNNNNNNNNNNNNNNNNNNNNNN
>M01863_34_000000000-B4RYD_1_1105_11256_23613	
GTGAATCATCGAATCTTTGAAGCCGGGAATGGAAACGGGGTTGAAAGAGATTGGTTATCATTATACCGTCTCTTTCGATATCAATAAGCGGAGGA
>M01863_34_000000000-B4RYD_1_1105_15161_23772	
NNNNNNNNNNNNNNNNNNNNNNNNNNNNNNNNNNN
>M01863_34_000000000-B4RYD_1_1105_14360_24214	
NNNNNNNNNNNNNNNNNNNNNNNNNNNNNNNNNNN
>M01863_34_000000000-B4RYD_1_1106_17032_1321	
GTGAATCATCGAATCTTTGAAACAGGAAAACAGTCGCTGCCGATCATTGTTTGCACGATCGGCATATCAATAAGCGGGGA
>M01863_34_000000000-B4RYD_1_1106_15383_1879	
GTGAATCATCGAGGTAACGTAAAGGAAAGCGGATTTATGAAGAAGAACGGTCTCCAAATCATTACCCGCCGAATGGTGATTTTTAACACACCGTGTTGTATTTGGCAGCTTGTGGCACAGGTTGGCATATCAATAAGCGGAGGA
>M01863_34_000000000-B4RYD_1_1106_14627_2615	
GTGAATCATCGAATCTTTGAACGCACATTGCGCCCCCTGGTATTCCGGGGGGCATGCCTGTCCGAGCGTCATTGCTGCCCTCAAGCACGGCTTGTGTGTTGGGCTTCCGTCCCTGGTAACGGGGACGGGCCCAAAAGGCAGTGGCGGCACCATGTCTGGTCCTCGAGCGTATGGGGCTTTGTCACCCGCTCCCGTAGGTCCAGCTGGCAGCTAGCCTCGCAACCAATCTTTTTAACCAGGTTGACCTCGGATCAGGTAGGGATACCCGCTGAACTTAAGCATATCAATAAGCGGAGGACTT
>M01863_34_000000000-B4RYD_1_1106_5766_3579	
TAGTGGAATCATCGAATCTTTGAACGCACATTGCGCCCCCTGGTATTCCGGGGGGNATGCCTGTCCGAGCGTCATTGCTGCCCTCAAGCACGGCTTGTGTGTTGGGCTTCCGTCCCTGGCAACGGGGACGGGCCCAAAAGGCAGTGGCGGCACCATGTCTGGTCCTCGAGCGTATGGGGCGTTGTCACCCGCTCCCGTAGGTCCAGCTGGCAGCTAGCCTCGCAACCAATCTTTTTAACCAGGTTGACCTCGGATCAGGTAGGGATACCCGCTGAACTTAAGCATATCAATAAGCGGAGGA
>M01863_34_000000000-B4RYD_1_1106_8133_3611	
GTGAATCATCGAATTTTGAACAGATAACAGGCAATGAGAGTGAAGATGCACTTATATATGAGAAAGCATCAAAGATATCAATAAGCGGAGGA
>M01863_34_000000000-B4RYD_1_1106_15838_3666	
NNNNNNNNNNNNNNNNNNNNNNNNNNNNNNNNNNN
>M01863_34_000000000-B4RYD_1_1106_5862_3979	
NNNNNNNNNNNNNNNNNNNNNNNNNNNNNNNNNNN
>M01863_34_000000000-B4RYD_1_1106_16962_4066	
GTGAATCATCGAATCTTTGAGTCCAAGTTCGTGGATTCTTGCAATCAGTTTGTCAAGTCGTTCTTCTCTTTGACTTCCGCCAATAAGTTCGCCAATGCCAGGGACAAGCATACAATAAGCGGAGGACTGTCTCTTAACACATCTCCGAGCCCACGAGACAGGCAGAAATCTCGTATGCCGTCTTCTGCTTGAAAAAAAAAAAAAAAATATGCCAGCAACGAACGACAATTGTACTGATCCGACTCTCATTAAGTTCATTCGTCGTACGCAGTACCAAGACTGCCAACTCTCCGCTGTATA
>M01863_34_000000000-B4RYD_1_1106_22111_4360	
GTGAATCATCGAATCTTTGAAGCACGGTTTAGACTCGATACTTTTAGCGGTCGCCGTCATAGTTTCCTGCACACTGCTAGGGCTGTTGCTATTGATGAACTCAATGGGAAAGGGGTATGCCTCTAAAGCCAATGAAGGGGCAATAGCAGCTTACACATCAATAGCGGAGGACTGTCTCTTAACACATCTCCGAGCCCACGAGACAGGCAGAAATCTCGTATGCCGTCTTCTGCTTGAAAAAAAAATATTATATTTTATATTATCACTTATTCTTTATTAGTCATATTTATAACCGCATGAG
>M01863_34_000000000-B4RYD_1_1106_15304_4464	
GTGAATCATCGAGGTAACGTAAAGGAAAGCGGATTTATGAAGAAGAACGGTCTCCAAATCATTACCCGCCGAATGGTGATTTTTAACACACCGTGTTGTATTTGGCAGCTTGTGGCACAGGTTGGCATATCAATAAGCGGAGGA
>M01863_34_000000000-B4RYD_1_1106_4370_5197	
NNNNNNNNNNNNNNNNNNNNNNNNNNNNNNNNNNN
>M01863_34_000000000-B4RYD_1_1106_24775_5273	
GTGAATCATCGAATCTTTGAACGCACATTGCGCCCTCTGGTATTCCAGAGGGCATGCCTGTTTGAGCGTCATTTCTCTCTCAAACCTTCGGGTTTGGTATTGAGTGATACTCTTAGTCGAACTAGGCGTTTGCTTGAAATGTATTGGCATGAGTGGTACTGGATAGTGCTATATGACTTTCAATGTATTAGGTTTATCCAACTCGTTGAATAGTTTAATGGTATATTTCTCGGTATTCTAGGCTCGGCCTTACAATATAACAAACAAGTTTGACCTCAAATCAGGTAGGATTACCCGCTGAACTTAAGCATATCAATAAGCGGAGGA
>M01863_34_000000000-B4RYD_1_1106_10662_5280	
GTGAATCATCGAATCTTTGAACGCACATTGCGCCCCTTGGTATTCCAGGGGGCATGCCTGTTTGAGCGTCATTTCCTTCTCAAACATTCTGTTTNGTAGTGAGTGATACTCTTTGGNNTTAACTTGAAATTGCTGGCCTTTTCATTGGATGTTTTTTTTTTCCAAAGAGAGGTTTCTCTGCGTGCTTGAGGTATAATGCAAGTACGGTCGTTTTAGGTTTTACCAACTGCGGCTAATCTTTTTTATACTGAGCGTATTGGAACGTTATCGATAAGAAGAGAGCGTCTAGGCGAACAATGTTCTTAAAGTTTGACCTCAAATCAGGTAGGAGTACCCGCTGAACTTAAGCATATCAATAAGCGGAGGA
>M01863_34_000000000-B4RYD_1_1106_20303_5676	
NNNNNNNNNNNNNNNNNNNNNNNNNNNNNNNNNNN
>M01863_34_000000000-B4RYD_1_1106_20056_5782	
NNNNNNNNNNNNNNNNNNNNNNNNNNNNNNNNNNN
>M01863_34_000000000-B4RYD_1_1106_20669_5936	
NNNNNNNNNNNNNNNNNNNNNNNNNNNNNNNNNNN
>M01863_34_000000000-B4RYD_1_1106_18792_5937	
GTGAATCATCGAATCTTTGAACGCACATTGCGCCCCCTGGTATTCCGGGGGGCATGCCTGTCCGAGCGTCATTGCTGCCCTCAAGCACGGCTTGTGTGTTGGGCTTCCGTCCCTGGCAACGGGGACGGGCCCAAAAGGCAGTGGCGGCACCATGTCTGGTCCTCGAGCGTATGGGGCTTTGTCACCCGCTCCCGTAGGTCCAGCTGGCAGCTAGCCTCGCAACCAATCTTTTTAACCAGGTTGACCTCGGATCAGGTAGGGATACCCGCTGAACTTAAGCATATCAATAAGCGGAGGA
>M01863_34_000000000-B4RYD_1_1106_14768_6164	
GTGAATCATCGAATCTTTGAACGCACCTTGCGCTCCTTGGTATTCCGAGGAGCATGCCTGTTTGAGTCTCATGGAATTCTCAACCTTCGGCTTCATTGACGAAGGCTTGGACTTGGAGGTCGTGCCGGCTCTCGTAGTCGGCTCCTCTGAAATGCATTAGTGCGAACGTTACCGACCGCTTCAGCGTGATAATTATCTGCGTTGCTGTGGAGGGTATTCTAGTGTTCACGCTTCTAACCGTCTTCGGACAAATTTCTGAACTCTGAGCTCAAATCAGGTAGGACTACCCGCTGAACTTAAGCATATCAATAAGCGGAGGA
>M01863_34_000000000-B4RYD_1_1106_6756_6354	
NNNNNNNNNNNNNNNNNNNNNNNNNNNNNNNNNNN
>M01863_34_000000000-B4RYD_1_1106_16547_6543	
NNNNNNNNNNNNNNNNNNNNNNNNNNNNNNNNNNN
>M01863_34_000000000-B4RYD_1_1106_25389_6840	
NNNNNNNNNNNNNNNNNNNNNNNNNNNNNNNNNNN
>M01863_34_000000000-B4RYD_1_1106_5044_6882	
NNNNNNNNNNNNNNNNNNNNNNNNNNNNNNNNNNN
>M01863_34_000000000-B4RYD_1_1106_26590_6997	
NNNNNNNNNNNNNNNNNNNNNNNNNNNNNNNNNNN
>M01863_34_000000000-B4RYD_1_1106_16634_7022	
NNNNNNNNNNNNNNNNNNNNNNNNNNNNNNNNNNN
>M01863_34_000000000-B4RYD_1_1106_10693_7386	
TAAGAGACCAGTGAATCATCGAATCTTTGAACGCACATTGCGCCCTTTGGTATTCCAAAGGGCATGCCTGTTCGAGCGTCATTTGTACCCTCAAGCTTTGCTTGGTGTTGGGCGTCTTGTCTCTAGCTTTGCTGGAGACTCGCCTTAAAGTAATTGGCAGCCGGCCTACTGGTTTCGGAGCGCAGCACAAGTCGCACTCTCTATCAGCAAAGGTCTAGCATCCATTAAGCCTTTTTTCAACTTTTGACCTCGGATCAGGTAGGGATACCCGCTGAACTTAAGCATATCAATAAGCGGAGGA
>M01863_34_000000000-B4RYD_1_1106_28524_8142	
NNNNNNNNNNNNNNNNNNNNNNNNNNNNNNNNNNN
>M01863_34_000000000-B4RYD_1_1106_14860_8683	
CCAGGTGAATCATCGAATCTTTGAACGCACATTGCGCCCCCTGGTATTCCGGGGGGCATGCCTGTCCGAGCGTCATTGCTGCCCTCAAGCCCGGCTTGTGTGTTGGGTCTCGTCCTCCGATTCTGGAGGACGGGCCCGAAAGGCAGCGGCGGCACCGCGTCCGGTCCTCGAGCGTATGGGGCTTTGTCACCCGCTCTGTAGGCCCGGCCGGCGCTTGCCGATCAACCCAAATTTTTATCCAGGTTGACCTCGGATCAGGTAGGGATACCCGCTGAACTTAAGCATATCAATAAGCGGAGGA
>M01863_34_000000000-B4RYD_1_1106_26751_8747	
GTGAATCATCGAATCTTTGAACGCAAGTTGCGCCCGAAGCCATTAGGCCGAGGGCACGCCTGCCTGGGCGTCACACGTCGTTGCCCCCCCATCAACTCCTTCGGGATTGCGGGGGGCGGATGATGGCCTCCCGTGCGCCTCGCCGCGCGGTTGGCATAAATACCAAGTCCTCGGCGACGCACGCCACGACAATCGGTGGTTGCGAGACCTCGGTTGCCCGTCGTGTGCGTTCGTCGCGCATCGAGGGCTCAAAAAAATGCTCGGCTCCGGCTCGGCTTTCAACGCGACCCCAGGTCAGGCGGGGTTACCCGCTGAATTTAAGCATATCAATAAGCGGAGGA
>M01863_34_000000000-B4RYD_1_1106_12391_8850	
NNNNNNNNNNNNNNNNNNNNNNNNNNNNNNNNNNN
>M01863_34_000000000-B4RYD_1_1106_17943_8865	
NNNNNNNNNNNNNNNNNNNNNNNNNNNNNNNNNNN
>M01863_34_000000000-B4RYD_1_1106_23785_9155	
GTGAATCATCGATCGGATCGGTACACTGGGCGACGCGCTGGAGGCACTGTACGGACAGATCGAACGGCGGCATGGATAGACATTGGCGGAGGGCGGGGGCTCTCCGCTTTTTTCATGCCGGCGCGCGGTTTTTCTTGAAAAACGGGGACTTCCATAGTATACTATCTTAGTTAAGGTATGCCAAAGTATAAGAGGTGACGCAGTTGTACTTAAAAGCACTTGAGATACAGGGGTTTAAGAGTTTCCCCGACAAGACGGTATTGAATTTCGNCGAGGACATCACCGCTATCGTGGGACCAAACGGGTCCGGCAAGTCCAACATCGCCGACGCCATACGCTGGGTCATGGGCGAGCAGAACAGCCGCCAGCTCCGCGGCGCCAAGATGGAGGACGTGATCGTCGGCGGTACGGAGAAGCGGAACCAGATGGGCTTTGCCCAGGTGACGCTGGTCATCGACAACACCGAGCATATCTTCCCCACCCGGGAGGAGGCAGAGGTGGCCGTGACACGGCGGTATTACCGCAGCGGTGAGTCGGAGTACTATATCAATAAGCGGAGGA
>M01863_34_000000000-B4RYD_1_1106_3017_9301	
GTGAATCATCGAATCTTTGAGTCCAAGTTCGTGGATTCTTGCAATCAGTTTGTCAAGTCGTTCTTCTCTTTGACTTCCGCCAATAAGTTCGCCAATGCCAGGGACAAGCATATCAATAAGCGGAGGA
>M01863_34_000000000-B4RYD_1_1106_15296_9335	
GTGAATCATCGAATCTTTGAACGCAAGTTGCGCCCGAAGCCATTAGGCCGAGGGCACGCCTGCCTGGGCGTCACACGTCGTTGCCCCCCCATCAACTCCTTCGGGATTGCGGGGGGCGGATGATGGCCTCCCGTGCGCCTCGCCGCGCGGTTGGCATAAATACCAAGTCCTCGGCGACGCACGCCACGACAATCGGTGGTTGCGAGACCTCGGTTGCCCGTCGTGTGCGTTCGTCGCGCATCGAGGGCTCAAAAAAATGCTCGGCTCCGGCTCGGCTTTCAACGCGACCCCAGGTCAGGCGGGGTTACCCGCTGAATTTAAGCATATCAATAAGCGGAGGA
>M01863_34_000000000-B4RYD_1_1106_10169_9753	
NNNNNNNNNNNNNNNNNNNNNNNNNNNNNNNNNNN
>M01863_34_000000000-B4RYD_1_1106_27747_9973	
GTGAATCATCGAATCTTTGAACGCACATTGCGCCCCCTGGTATTCCGGGGGGCATGCCTGTCCGAGCGTCATTGCTGCCCTCAAGCACGGCTTGTGTGTTGGGCTTCCGTCCCTGGTAACGGGGACGGGCCCAAAAGGCAGTGGCGGCACCATGTCTGGTCCTCGAGCGTATGGGGCTTTGTCACCCGCTCCCGTAGGTCCAGCTGGCAGCTAGCCTCGCAACCAATCTTTTTAACCAGGTTGACCTCGGATCAGGTAGGGATACCCGCTGAACTTAAGCATATCAATAAGCGGAGGA
>M01863_34_000000000-B4RYD_1_1106_28852_9986	
GTGAATCATCGAATCTTTGAACGCACATTGCGCCCTCTGGTATTCCAGAGGGCATGCCTGTTTGAGCGTCATTTCTCTCTCAAACCTTCGGGTTTGGTATTGAGTGATACTCTTAGTCGAACTAGGCGTTTGCTTGAAATGTATTGGCATGAGTGGTACTGGATAGTGCTATATGACTTTCAATGTATTAGGTTTATCCAACTCGTTGAATAGTTTAATGGTATATTTCTCGGTATTCTAGGCTCGGCCTTACAATATAACAAACAAGTTTGACCTCAAATCAGGTAGGATTACCCGCTGAACTTAAGCATATCAATAAGCGGAGGA
>M01863_34_000000000-B4RYD_1_1106_3532_10009	
NNNNNNNNNNNNNNNNNNNNNNNNNNNNNNNNNNN
>M01863_34_000000000-B4RYD_1_1106_14258_10012	
TTAAGGGACAGGTGAATCATCGAATCTTTGAACGCACATTGCGCCCTTTGGTATTCCAAAGGGCATGCCTGTTCGAGCGTCATTTGTACCCTCAAGCTTTGCTTGGTGTTGGGCGTCTTGTCTCTAGCTTTGCTGGAGACTCGCCTTAAAGTAATTGGCAGCCGGCCTACTGGTTTCGGAGCGCAGCACAAGTCGCACTCTCTATCAGCAAAGGTCTAGCATCCATTAAGCCTTTTTTCAACTTTTGACCTCGGATCAGGTAGGGATACCCGCTGAACTTAAGCATATCATAAGCGGAGGA
>M01863_34_000000000-B4RYD_1_1106_16859_10461	
GTGAATCATCGAATCTTTGAACGCACATTGCGCCCCCTGGTATTCCGGGGGGCATGCCTGTCCGAGCGTCATTGCTGCCCTCAAGCACGGCTTGTGTGTTGGGCTTCCGTCCCTGGCAACGGGGACGGGCCCAAAAGGCAGTGGCGGCACCATGTCTGGTCCTCGAGCGTATGGGGCTTTGTCACCCGCTCCCGTAGGTCCAGCTGGCAGCTAGCCTCGCAACCAATCTTTTTAACCAGGTTGACCTCGGATCAGGTAGGGATACCCGCTGAACTTAAGCATATCAATAAGCGGAGGA
>M01863_34_000000000-B4RYD_1_1106_3297_10481	
GTGAATCATCGAATCTGAAACGGCAATATTCTGAATTTCTCGGGTTTAAGCTGAAAGTTCGTAAAAAGGGCAGGAAATACGTTGTTCGGTCTCACATGAGCAACAAAGCATATCAATAAGCGGAGGA
>M01863_34_000000000-B4RYD_1_1106_12868_10509	
GTGAATCATCGAATCTTTGCGGAAACGGTGCATATCAATAAGCGGAGGA
>M01863_34_000000000-B4RYD_1_1106_9679_10807	
GTGAATCATCGAATCTTGAACAGATAACAGGCAATGAGAGTGAAGATGCACTTATATATGAGAAAGCATCAAAGATATCAATAAGCGGAGGA
>M01863_34_000000000-B4RYD_1_1106_15898_10847	
GTGAATCATCGAATCTTTGAACGCACCTTGCGCTCCTTGGTATTCCGAGGAGCATGCCTGTTTGAGTCTCATGGAATTCTCAACCTTCGGCTTCATTGACGAAGGCTTGGACTTGGAGGTCGTGCCGGCTCTCGTAGTCGGCTCCTCTGAAATGCATTAGTGCGAACGTTACCGACCGCTTCAGCGTGATAATTATCTGCGTTGCTGTGGAGGGTATTCTAGTGTTCACGCTTCTAACCGTCTTCGGACAAATTTCTGAACTCTGAGCTCAAATCAGGTAGGACTACCCGCTGAACTTAAGCATATCAATAAGCGGAGGA
>M01863_34_000000000-B4RYD_1_1106_9505_10989	
GTGAATCATCGAATCTTTGAACGCACATTGCGCCCCCTGGTATTCCGGGGGGCATGCCTGTCCGAGCGTCATTGCTGCCCTCAAGCACGGCTTGTGTGTTGGGCTTCCGTCCCTGGCAACGGGGACGGGCCCAAAAGGCAGTGGCGGCACCATGTCTGGTCCTCGAGCGTATGGGGCTTTGTCACCCGCTCCCGTAGGTCCAGCTGGCAGCTAGCCTCGCAACCAATCTTTTTAACCAGGTTGACCTCGGATCAGGTAGGGATACCCGCTGAACTTAAGCATATCAATAAGCGGAGGA
>M01863_34_000000000-B4RYD_1_1106_19696_11272	
NNNNNNNNNNNNNNNNNNNNNNNNNNNNNNNNNNNGTGAATCATCAATAAGCGGAGGACTGTCTCTTATACACACTCCGAGCCCACGAGACAGGCAGAAATCTCGTATGCCGTCTTCTGCTTGAAAAAAAAAAAATACAGGGGAGTAAAGTCCGCCACCTGAGGAAGTAGCAACAGCCCAAAATGATACAGCACGGCCAGCTCCGCGCCAGGAGACGCAGTAATACGGATGTACTAGGCGTAAATCGAGCGTACGTGGCTGAATAAGTACGCAGGCGGAGTGTGAGGTGCTACTAGAAGACCGCTTGCGCGACCTGTGCACTACATGTTGTCCGTG
>M01863_34_000000000-B4RYD_1_1106_6289_11698	
NNNNNNNNNNNNNNNNNNNNNNNNNNNNNNNNNNN
>M01863_34_000000000-B4RYD_1_1106_20949_12016	
GTGAATCATCGAGGTAACGTAAAGGAAAGCGGATTTATGAAGAAGAACGGTCTCCAAATCATTACCCGCCGAATGGTGATTTTTAACACACCGTGTTGTATTTGGCAGCTTGTGGCACAGGTTGGCATATCAATAAGCGGAGGA
>M01863_34_000000000-B4RYD_1_1106_8396_12321	
TATCTCGTCCTCTAAGTGACCTTGCTATCAGTGACTGTGAGATAGTCTACACGACATTTAGCCGTGAGTGCTTGGCAGCGTCGCACCACTGTGTTGTCTCGTGTCTATTTCTCTCTGTCCTTCGATGCTCGTGTGTTGTTGTCTTTATTTGTTATGTCATTTGCTGTGATATATACTCCATTTTTGTTCTTCTTTTGTTTTTTTTTTTTAATGATACGGCGACCACCGAGATCTACACCTCTCTATTCGTCGGCAGCGTCAGATGTGTTAAGAGACAGGTGAATCATCAATAAGCGGAGGANNNNNNNNNNNNNNNNNNNNNNNNNNNNNNNNNNN
>M01863_34_000000000-B4RYD_1_1106_8348_12890	
GTGGATCATCGAATCTTTGAACGCACATTGCGCCCCCTGGTATTCCGGGGGGCATGCCTGTCCGAGCGTCATTGCTGCCCTCAAGCACGGCTTGTGTGTTGGGCTTCCGTCCCTGGCAACGGGGACGGGCCCAAAAGGCAGTGGCGGCACCATGTCTGGTCCTCGAGCGTATGGGGCTTTGTCACCCGCTCCCGTAGGTCCAGCTGGCAGCTAGCCTCGCAACCAATCTTTTTAACCAGGTTGACCTCGGATCAGGTAGGGATACCCGCTGAACTTAAGCATATCAATAAGCGGAGGA
>M01863_34_000000000-B4RYD_1_1106_25674_12988	
GTGAATCATCGAATCTTTGAACGCACATTGCGCCCCTTGGTATTCCAGGGGGCATGCCTGTTTGAGCGTCATTTCCTTCTCAAACATTCTGTTTGGTAGTGAGTGATACTCTTTGGAGTTAACTTGAAATTGCTGGCCTTTTCATTGGATGTTTTTTTTTCCAAAGAGAGGTTTCTCTGCGTGCTTGAGGTATAATGCAAGTACGGTCGTTTTAGGTTTTACCAACTGCGGCTAATCTTTTTTTATACTGAGCGTATTGGAACGTTATCGATAAGAAGAGAGCGTCTAGGCGAACAATGTTCTTAAAGTTTGACCTCAAATCAGGTAGGAGTACCCGCTGAACTTAAGCATATCAATAAGCGGAGGA
>M01863_34_000000000-B4RYD_1_1106_22391_13433	
GATAACAATACAATATGCAGCAATAATAAGAGCACAAAAGATAATGTATGTTAAAGACAAGGAAGAAATGATTAAGGAATTAAAGAAATATGAAAGCACAGAAAATGGTGAGAAGATAGAGTATGAATTTCAATTTGCATGGGATAGGCAAGCATCTTTTCTTAATGCACAGAGTAGAGCAATGAGTGAACTTAGAAGTTTAATTAAACAGTATGATGAAATGATTCATAAGGATTGGAATTTGGCTACAGAGGAGCAGAAAACAAGAGTTGAGAAGTTGAAATGTGAAGTTGATAACCTATGTAAAGATGATATTGGAGATGATGAGTTGAAAATAAGTGTAGATTATGG
>M01863_34_000000000-B4RYD_1_1106_28193_13757	
GTGAATCATCGAATCTTTGAACGCACCTTGCGCTCCTTGGTATTCCGAGGAGCATGCCTGTTTGAGTCTCATGGAATTCTCAACCTTCGGCTTCATTGACGAAGGCTTGGACTTGGAGGTCGTGCCGGCTCTCGTAGTCGGCTCCTCTGAAATGCATTAGTGCGAACGTTACCGACCGCTTCAGCGTGATAATTATCTGCGTTGCTGTGGAGGGTATTCTAGTGTTCACGCTTCTAACCGTCTTCGGACAAATTTCTGAACTCTGAGCTCAAATCAGGTAGGACTACCCGCTGAACTTAAGCATATCAATAAGCGGAGGA
>M01863_34_000000000-B4RYD_1_1106_27182_13928	
GTGAATCATCGATCGGATCGGTACACTGGGCGACGCGCTGGAGGCACTGTACGGACAGATCGAACGGCGGCATGGATAGACATTGGCGGAGGGCGGGGGCTCTCCGCTTTTTTCATGCCGGCGCGCGGTTTTTCTTGAAAAACGGGGACTTCCATAGTATACTATCTTAGTTAAGGTATGCCAAAGTATAAGAGGTGACGCAGTTGTACTTAAAAGCACTTGAGATACAGGGGTTTAAGAGTTTCCCCGACAAGACGGTATTGAATTTCGGCGAGGACATCACCGCTATCGTGGGACCAAACGGGTCCGGCAAGTCCAACATCTCCGACGCCATACGCTGGGTCATGGGCGAGCAGAACAGCCGCCAGCTCCGCGGCGCCAAGATGGAGGACGTGATCTTCGGCGGTACGGAGAAGCGGAACCAGATGGGCTTTGCCCAGGTGACGCTGGTCATCGACAACACCGAGCATATCTTCCCCACCCGGGAGGAGGCAGAGGTGGCCGTGACACGGCGGTATTACCGCAGCGGTGAGTCGGAGTACTATATCAATAAGCGGAGGA
>M01863_34_000000000-B4RYD_1_1106_16935_13944	
GTGAATCATCGAATCTTTGAACGCACATTGCGCCCCTTGGTATTCCAGGGGGCATGCCTGTTTGAGCGTCATTTCCTTCTCAAACATTCTGTTTGGTAGTGAGTGATACTCTTTGGAGTTAACTTGAAATTGCTGGCCTTTTCATTGGATGTTTTTTTTTTCCAAAGAGAGGTTTCTCTGCGTGCTTGAGGTATAATGCAAGTACGGTCGTTTTAGGTTTTACCAACTGCGGCTAATCTTTTTTATACTGAGCGTATTGGAACGTTATCGATAAGAAGAGAGCGTCTAGGCGAACAATGTTCTTAAAGTTTGACCTCAAATCAGGTAGGAGTACCCGCTGAACTTAAGCATATCAATAAGCGGAGG
>M01863_34_000000000-B4RYD_1_1106_23665_13968	
NNNNNNNNNNNNNNNNNNNNNNNNNNNNNNNNNNN
>M01863_34_000000000-B4RYD_1_1106_5656_14138	
GTGAATCATCGAATCTTTGAACGCACATTGCGCCCCTTGGTATTCCAGGGGGCATGCCTGTTTGAGCGTCATTTCCTTCTCAAACATTCTGTTTGGTAGTGAGTGATACTCTTTGGAGTTAACTTGAAATTGCTGGCCTTTTCATTGGATGTTTTTTTTTTCCAAAGAGAGGTTTCTCTGCGTGCTTGAGGTATAATGCAAGTACGGTCGTTTTAGGTTTTACCAACTGCGGCTAATCTTTTTTATACTGAGCGTATTGGAACGTTATCGATAAGAAGAGAGCGTCTAGGCGAACAATGTTCTTAAAGTTTGACCTCAAATCAGGTAGGAGTACCCGCTGAACTTAAGCATATCAATAAGCGGAGGA
>M01863_34_000000000-B4RYD_1_1106_8472_14213	
GTGAATCATCGAATCTTTGAGGATTGCAGAATTCCAAAAGATGCTTTATTAGGACCTGAAGGAAAAGGTTTCCCAATCGCAATGCATATCAATAAGCGGAGGA
>M01863_34_000000000-B4RYD_1_1106_25347_14307	
GTGAATCATCGAATCTTTGAACTCTAAAATCAAGGCCTTCCGTTCTCAACTACATGGGGTGTCAGATCTGCCATTCTTCATGTACCGTTTGTCGGTCTATCTTCGATAGCTCTGCCACGGAATTACGCCGCTGCCCCTTACTCTCCGAAAGCGCTACGCGATAACCGCAGGACAATAAGCGGAGGA
>M01863_34_000000000-B4RYD_1_1106_3622_14755	
GTGAATCATCGAATCTTTGACGAAAAATGTAGGGTTATGGATGGGTTAACAGTTCCGTTTCGACTGCATCAGGAGGATTTTTCGCAGGCCATGGGCATATCAATAAGCGGAGGA
>M01863_34_000000000-B4RYD_1_1106_10044_14778	
GTGAATCATCGAATCTTTGAACGCACATTGCGCCCTCTGGTATTCCAGAGGGCATGCCTGTTTGAGCGTCATTTCTCTCTCAAACCTTCGGGTTTGGTATTGAGTGATACTCTTAGTCGAACTAGGCGTTTGCTTGAAATGTATTGGCATGAGTGGTACTGGATAGTGCTATATGACTTTCAATGTATTAGGTTTATCCAACTCGTTGAATAGTTTAATGGTATATTTCTCGGTATTCTAGGCTCGGCCTTACAATATAACAAACAAGTTTGACCTCAAATCAGGTAGGATTACCCGCTGAACTTAAGCATATCAATAAGCGGAGGA
>M01863_34_000000000-B4RYD_1_1106_3426_14859	
NNNNNNNNNNNNNNNNNNNNNNNNNNNNNNNNNNN
>M01863_34_000000000-B4RYD_1_1106_28762_15483	
NNNNNNNNNNNNNNNNNNNNNNNNNNNNNNNNNNN
>M01863_34_000000000-B4RYD_1_1106_5923_15725	
ACCGGTGAATCATCGAATCTTTGAACGCACATTGCGCCCCCTGGTATTCCGGGGGGCATGCCTGTCCGAGCGTCATTGCTGCCCTCAAGCCCGGCTTGTGTGTTGGGTCTCGTCCTCCGATTCTGGAGGACGGGCCCGAAAGGCAGCGGCGGCACCGCGTCCGGTCCTCGAGCGTATGGGGCTTTGTCACCCGCTCTGTAGGCCCGGCCGGCGCTTGCCGATCAACCCAAATTTTTATCCAGGTTGACCTCGGATCAGGTAGGGATACCCGCTGAACTTAAGCATATCAATAAGCGGAGGA
>M01863_34_000000000-B4RYD_1_1106_7857_15734	
GTGAATCATCGAATCTTTGAACGCACCTTGCGCTCCTTGGTATTCCGAGGAGCATGCCTGTTTGAGTCTCATGGAATTCTCAACCTTCGGCTTCATTGACGAAGGCTTGGACTTGGAGGTCGTGCCGGCTCTCGTAGTCGGCTCCTCTGAAATGCATTAGTGCGAACGTTACCGACCGCTTCAGCGTGATAATTATCTGCGTTGCTGTGGAGGGTATTCTAGTGTTCACGCTTCTAACCGTCTTCGGACAAATTTCTGAACTCTGAGCTCAAATCAGGTAGGACTACCCGCTGAACTTAAGCATATCAATAAGCGGAGGA
>M01863_34_000000000-B4RYD_1_1106_4006_15860	
NNNNNNNNNNNNNNNNNNNNNNNNNNNNNNNNNNN
>M01863_34_000000000-B4RYD_1_1106_16358_15915	
NNNNNNNNNNNNNNNNNNNNNNNNNNNNNNNNNNN
>M01863_34_000000000-B4RYD_1_1106_10518_16559	
NNNNNNNNNNNNNNNNNNNNNNNNNNNNNNNNNNNGTGAATCATCAATAAGCGGAGCACTGTCTCTTATAACATCTCCGAGCCCACGAGACAGGCAGAAATCTCGTATGCCGTCTTCTGCTTGAAAAAAAAAAACAATACCGACAAAACCAAGGACGTAGGCTAAAGTAGATCACACATCAACGAAAGCACAGGGGCGAGGAGCTTGCACGCAGAAGTGCCGGGTAAGTGCATCGACAAGTGACGAGTGGCACTCACGGTGCAACGCAAGTCGAAGGATCAAAGAGACAGCGACTACGTCTAGTAGCAGTCACAAAGATAGGATGTAATACACCTT
>M01863_34_000000000-B4RYD_1_1106_13240_16681	
GTGAATCATCGAATCTTTGAACGCACATTGCGCCCTCTGGTATTCCAGAGGGCATGCCTGTTTGAGCGTCATTTCTCTCTCAAACCTTCGGGTTTGGTATTGAGTGATACTCTTAGTCGAACTAGGCGTTTGCTTGAAATGTATTGGCATGAGTGGTACTGGATAGTGCTATATGACTTTCAATGTATTAGGTTTATCCAACTCGTTGAATAGTTTAATGGTATATTTCTCGGTATTCTAGGCTCGGCCTTACAATATAACAAACAAGTTTGACCTCAAATCAGGTAGGATTACCCGCTGAACTTAAGCATATCAATAAGCGGAGGA
>M01863_34_000000000-B4RYD_1_1106_23836_16815	
GTGAATCATCGAATCTTTGAACAGGCAGGACTGGAAGCAGATGATCTTCTTGGAACGATTTCTCATCAATGTGAAAAAGAGGGACTGGATGTCTCGATCATTTCAGGAGACCGTGATACACTTCAGCTTACCACGGAGCATATCAATAAGCGGAGGA
>M01863_34_000000000-B4RYD_1_1106_20730_16871	
NNNNNNNNNNNNNNNNNNNNNNNNNNNNNNNNNNNGTGAATATCAATAAGCGGAGGACTGTCTCTTATACACACTCCGAGCCCACGAGACAGGCAGAAATCTCGTATGCCGTCTTCTGCTTGAAAAAAAAAAAACAAAAAAACATAAACGATAAAAGACTCAAACCTACATACCTCAAGCACACATAATGCGATATCTCAGAGAACTACTAGAACAAGCGTACTTAAACTGGTGTGTTCCAGTCAAGAACTGAAGGACAGTAAACTCACGCGTCACGTCACATATGAGCTAGTCTAGATTATGATACAATATGTACACATTACTAACGCATCCACA
>M01863_34_000000000-B4RYD_1_1106_20731_17072	
GTGAATCATCGAATCTTTGAGCAGGAGGCAGGATTGTTCGAGAAGATGGATGATGCGTTCGGTGCTTATGTGCGTGACGGAAGGCATATTATTGGAGAGCTTGCAAAGACAATTGGCAAGAAGACTATCGTTATCAATAATGGCGCGGGCATATCAATAAGCGGAGGA
>M01863_34_000000000-B4RYD_1_1106_28820_17181	
GTGAATCATCGAATCTTTGAACGCACATTGCGCCCTTTGGTATTCCAAAGGGCATGCCTGTTCGAGCGTCATTTGTACCCTCAAGCTTTGCTTGGTGTTGGGCGTCTTGTCTCTAGCTTTGCTGGAGACTCGCCTTAAAGTAATTGGCAGCCGGCCTACTGGTTTCGGAGCGCAGCACAAGTCGCACTCTCTATCAGCAAAGGTCTAGCATCCATTAAGCCTTTTTTCAACTTTTGACCTCGGATCAGGTAGGGATACCCGCTGAACTTAAGCATATCAATAAGCGGAGGA
>M01863_34_000000000-B4RYD_1_1106_14789_17197	
NNNNNNNNNNNNNNNNNNNNNNNNNNNNNNNNNNN
>M01863_34_000000000-B4RYD_1_1106_21357_17429	
CCAGGTGAATCATCGAATCTTTGAACGCACATTGCGCCCCCTGGTATTCCGGGGGGCATGCCTGTCCGAGCGTCATTGCTGCCCTCAAGCCCGGCTTGTGTGTTGGGTCTCGTCCTCCGATTCTGGAGGACGGGCCCGAAAGGCAGCGGCGGCACCGCGTCCGGTCCTCGAGCGTATGGGGCTTTGTCACCCGCTCTGTAGGCCCGGCCGGCGCTTGCCGATCAACCCAAATTTTTATCCAGGTTGACCTCGGATCAGGTAGGGATACCCGCTGAACTTAAGCATATCAATAAGCGGAGGA
>M01863_34_000000000-B4RYD_1_1106_15395_17620	
GTGAATCATCGAATCTTTGCACCACATTTCTTTCATCTCAAATGGAACTAAAGATGGTTCTATAGACTTAATCTTATGTCCTGCTTGCTTTGCAAGTGTATATCCCGATCCATTGGAACCGGTAGAAGCGTAGGAAAAGCCGCCGCAGGCAAGGATAACAGAATCTCCCATCATTTTCTTTCCGTCAGACAAAAGTACACCGACACAGTTTTCTTTTTCTTCATCAATAAGGGAGGA
>M01863_34_000000000-B4RYD_1_1106_7237_17881	
GTGAATCATCGAATCTTTGAGTCCAAGTTCGTGGATTCTTGCAATCAGTTTGTCAAGTCGTTCTTCTCTTTGACTTCCGCCAATAAGTTCGCCAATGCCAGGGACAAGCATATCAATAAGCGGAGGA
>M01863_34_000000000-B4RYD_1_1106_24246_18078	
NNNNNNNNNNNNNNNNNNNNNNNNNNNNNNNNNNN
>M01863_34_000000000-B4RYD_1_1106_13463_18306	
GTGAATCATCGAATCTTTGAACGCACNTTGCGCCCTCTGGTATTCCAGAGGGCATGCCTGTTTGAGCGTCATTTCTCTCTCAAACCTTCGGGTTTGGTATTGAGTGATACTCTTAGTCGAACTAGGCGTTTGCTTGAAATGTATTGGCATGAGTGGTACTGGATAGTGCTATATGACTTTCAATGTATTAGGTTTATCCAACTCGTTGAATAGTTTAATGGTATATTTCTCGGTATTCTAGGCTCGGCCTTACAATATAACAAACAAGTTTGACCTCAAATCAGGTAGGATTACCCGCTGAACTTAAGCATATCAATAAGCGGAGGA
>M01863_34_000000000-B4RYD_1_1106_27280_18337	
GTGAATCATCGAATCTTTGAACGCAAGTTGCGCCCGAAGCCATTAGGCCGAGGGCACGCCTGCCTGGGCGTCACACGTCGTTGCCCCCCCATCAACTCCTTCGGGATTGCGGGGGGCGGATGATGGCCTCCCGTGCGCCTCGCCGCGCGGTTGGCATAAATACCAAGTCCTCGGCGACGCACGCCACGACAATCGGTGGTTGCGAGACCTCGGTTGCCCGTCGTGTGCGTTCGTCGCGCATCGAGGGCTCAAAAAAATGCTCGGCTCCGGCTCGGCTTTCAACGCGACCCCAGGTCAGGCGGGGTTACCCGCTGAATTTAAGCATATCAATAAGCGGAGGA
>M01863_34_000000000-B4RYD_1_1106_5342_18340	
GTAAATCATCGAATCTTTGAACGCACATTGCGCCCCTTGGTATTCCAGGGGGCATGCCTGTTTGAGCGTCATTTCCTTCTCAAACATTCTGTTTGGTAGTGAGTGATACTCTTTGGAGTTAACTTGAAATTGCTGGCCTTTTCATTGGATGTTTTTTTTTCCAAAGAGAGGTTTCTCTGCGTGCTTGAGGTATAATGCAAGTACGGTCGTTTTAGGTTTTACCAACTGCGGCTAATCTTTTTTTATACTGAGCGTATTGGAACGTTATCGATAAGAAGAGAGCGTCTAGGCGAACAATGTTCTTAAAGTTTGACCTCAAATCAGGTAGGAGTACCCGCTGAACTTAAGCATATCATAAGCGGAGGA
>M01863_34_000000000-B4RYD_1_1106_14578_18439	
NNNNNNNNNNNNNNNNNNNNNNNNNNNNNNNNNNN
>M01863_34_000000000-B4RYD_1_1106_27880_18684	
GTGAATCATCGAATCTTTGAACGCACATTGCGCCCCCTGGTATTCCGGGGGGCATGCCTGTCCGAGCGTCATTGCTGCCCTCAAGCACGGCTTGTGTGTTGGGCTTCCGTCCCTGGTAACGGGGACGGGCCCAAAAGGCAGTGGCGGCACCATGTCTGGTCCTCGAGCGTATGGGGCTTTGTCACCCGCTCCCGTAGGTCCAGCTGGCAGCTAGCCTCGCAACCAATCTTTTTAACCAGGTTGACCTCGGATCAGGTAGGGATACCCGCTGAACTTAAGCATATCAATAAGCGGAGGA
>M01863_34_000000000-B4RYD_1_1106_11698_18867	
GTGAATCATCGAATCTTTCGTAGTCAACCAGAACCGGTATAAAGGATACCAGCAGGCATATCAATAAGCGGAGGA
>M01863_34_000000000-B4RYD_1_1106_20955_18980	
GTGAATCATCGAATCTTTGAACAGGCAGGACTGGAAGCAGATGATCTTCTTGGAACGATTTCTCATCAATGTGAAAAAGAGGGACTGGATGTCTCGATCATTTCAGGAGACCGTGATACACTTCAGCTTACCACGGAGCATATCAATAAGCGGAGGA
>M01863_34_000000000-B4RYD_1_1106_12830_19093	
NNNNNNNNNNNNNNNNNNNNNNNNNNNNNNNNNNN
>M01863_34_000000000-B4RYD_1_1106_21481_19367	
GTGAATCATCGAATCTTTGAACGCACATTGCGCCCTTTGGTATTCCAAAGGGCATGCCTGTTCGAGCGTCATTTGTACCCTCAAGCTTTGCTTGGTGTTGGGCGTCTTGTCTCTAGCTTTGCTGGAGACTCGCCTTAAAGTAATTGGCAGCCGGCCTACTGGTTTCGGAGCGCAGCACAAGTCGCACTCTCTATCAGCAAAGGTCTAGCATCCATTAAGCCTTTTTTGAACTTTTGACCTCGGATCAGGTAGGGATACCCGCTGAACTTAAGCATATCAATAAGCGGAGGA
>M01863_34_000000000-B4RYD_1_1106_14765_19473	
TTGTCATCAGACGAATGAGTCCGCTGCAGTGCGTCTACTAAGATATTTACAAGCAGGTGATGCCCATATGTAACAGCGCGCTCTGGCGGTATTGCAGTCGTAAATAGCGTGGACTATGTTTGGTATCTGTACCCATTCTCGGCAGGCTTCCGATGCTTAGCTTGTTACAATATTCACCCGGCCAGTATTTATTTTTTTTTTTTTAATGATACGGCGACCACCGAGATCTACACCTCTCTATTCGTCGGCAGCGTCAGTGTGTATAAGAGACAGGTGAATCATCGAATCAATAAGCGGAGGANNNNNNNNNNNNNNNNNNNNNNNNNNNNNNNNNNN
>M01863_34_000000000-B4RYD_1_1106_25369_19634	
NNNNNNNNNNNNNNNNNNNNNNNNNNNNNNNNNNN
>M01863_34_000000000-B4RYD_1_1106_21282_19808	
TGGTGAATCATCGAATCTTTGACAATCCACTCACCAAACAGTTGAATGACCGGTTCATAGCAGACTTGCCCCGGCATCATCAACAGATGCCCGACATCATCTGCCTTTATAATTCTTGCATCAAAATGTGCTTCAATATAATTTAAAACCGCACTTTTTCCGGAACCAACTCCACCGGTTACCCCTATTACTCTCATACCACTTTCCCCTTTCGTACGTTATGATTCATCTTGTATTTTTTCCAGGTTTTTATTTCGCCTCATACCAGTTTGTTCCGGTATGCATATCAATAAGCGGAGGA
>M01863_34_000000000-B4RYD_1_1106_16510_20038	
TCAGTGAATCATCGAATCTTTGAACGCACATTGCGCCCCCTGGTATTCCGGGGGGCATGCCTGTCCGAGCGTCATTGCTGCCCTCAAGCACGGCTTGTGTGTTGGGCTTCCGTCCCTGGCAACGGGGACGGGCCCAAAAGGCAGTGGCGGCACCATGTCTGGTCCTCGAGCGTATGGGGCTTTGTCACCCGCTCCCGTAGGTCCAGCTGGCAGCTAGCCTCGCAACCAATCTTTTTAACCAGGTTGACCTCGGATCAGGTAGGGATACCCGCTGAACTTAAGCATATCAATAAGCGGAGGACTT
>M01863_34_000000000-B4RYD_1_1106_15274_20121	
CCGGTGAATCATCGAATCTTTGAACGCACATTGCGCCCCCTGGTATTCCGGGGGGCATGCCTGTCCGAGCGTCATTGCTGCCCTCAAGCACGGCTTGTGTGTTGGGCTTCCGTCCCTGGTAACGGGGACGGGCCCAAAAGGCAGTGGCGGCACCATGTCTGGTCCTCGAGCGTATGGGGCTTTGTCACCCGCTCCCGTAGGTCCAGCTGGCAGCTAGCCTCGCAACCAATCTTTTTAACCAGGTTGACCTCGGATCAGGTAGGGATACCCGCTGAACTTAAGCATATCAATAAGCGGAGGA
>M01863_34_000000000-B4RYD_1_1106_19586_20253	
GTGAATCATCGAATCTTTGAACGCACCTTGCGCTCCTTGGTATTCCGAGGAGCATGCCTGTTTGAGTCTCATGGAATTCTCAACCTTCGGCTTCATTGACGAAGGCTTGGACTTGGAGGTCGTGCCGGCTCTCGTAGTCGGCTCCTCTGAAATGCATTAGTGCGAACGTTACCGACCGCTTCAGCGTGATAATTATCTGCGTTGCTGTGGAGGGTATTCTAGTGTTCACGCTTCTAACCGTCTTCGGACAAATTTCTGAACTCTGAGCTCAAATCAGGTAGGACTACCCGCTGAACTTAAGCATATCAATAAGCGGAGGA
>M01863_34_000000000-B4RYD_1_1106_18140_20272	
TTGTGTAGAAGAGACAGGTGAATCATCGAATCTTTGAACGCACATTGCGCCCTCTGGTATTCCGGAGGGCATGCCTGTTTGAGCGTCGTTTCTCCCTCAAACCGCTGGGTTTGGTGTTGAGCAATACGACTTGGGTTTGCTTGAAAGACGGTAGTGGTAAGGCGGGATCGCTTTGACAATGGCTTAGGTCTAACCAAAAACATTGCTTGCGGCGGTAACGTCTACCACGTATATCTTCAAACTTTGACCTCAAATCAGGTAGGACTACCCGCTGAACTTAAGCATATCAATAAGCGGAGGA
>M01863_34_000000000-B4RYD_1_1106_10779_20358	
NNNNNNNNNNNNNNNNNNNNNNNNNNNNNNNNNNN
>M01863_34_000000000-B4RYD_1_1106_21680_20646	
GTGAATCATCGAATCTTTGAACGCAAGTTGCGCCCGAAGCCATTAGGCCGAGGGCACGCCTGCCTGGGCGTCACACGTCGTTGCCCCCCCATCAACTCCTTCGGGATTGCGGGGGGCGGATGATGGCCTCCCGTGCGCCTCGCCGCGCGGTTGGCATAAATACCAAGTCCTCGGCGACGCACGCCACGACAATCGGTGGTTGCGAGACCTCGGTTGCCCGTCGTGTGCGTTCGTCGCGCATCGAGGGCTCAAAAAAATGCTCGGCTCCGGCTCGGCTTTCAACGCGACCCCAGGTCAGGCGGGGTTACCCGCTGAATTTAAGCATATCAATAAGCGGAGGA
>M01863_34_000000000-B4RYD_1_1106_23740_20668	
GTGAATCATCGAATCTTGAACAGATAACAGGCAATGAGAGTGAAGATGCACTTATATATGAGAAAGCATCAAAGATATCAATAAGCGGAGGA
>M01863_34_000000000-B4RYD_1_1106_7726_20847	
GTGAATCATCGAATCTTTGAACAGGCAGGACTGGAAGCAGATGATCTTCTTGGAACGATTTCTCATCAATGTGAAAAAGAGGGACTGGATGTCTCGATCATTTCAGGAGACCGTGATACACTTCAGCTTACCACGGAGCATATCAATAAGCGGAGGA
>M01863_34_000000000-B4RYD_1_1106_23549_21529	
GTGAATCATCGAATCTTTGAAGCCGGGAATGGAAACGGGGTTGAAAGAGATTGGTTATCATTATACCGTCTCTTTCGATATCAATAAGCGGAGGACTGTCTCTTAACACATCTCCGAGCCCACGAGACAGGCAGAAATCTCGTATGCCGTCTTCTGCTTGAAAAAAAAAAAACACCCCACCACGCCTCCCCCCACACCACCCCACCCCCACCACAACCCCCCCACCCCACCCGCACCACCCACACCCGCCCCGCGCCCTCCACGCACACACCGCACCACACCCACTCACACACCAACAGC
>M01863_34_000000000-B4RYD_1_1106_21808_21701	
GTGAATCATCAAGCAGGCCGTTTATTTGCAGGGAGCTTATGATCGGGAACGGATGTTAAAATGAGAATAGTGAATTGGTAAGAGCTGCCTTCGGGTAGCTCTTTTTAGATGGAGGAATATGAAAAATGGCGGCTACAAGACTAATTGCGCTGCATATCAATAAGCGGAGGA
>M01863_34_000000000-B4RYD_1_1106_24220_23016	
CGGGTGAATCATCGAATCTTTGAACGCACATTGCGCCCCCTGGTATTCCGGGGGGCATGCCTGTCCGAGCGTCATTGCTGCCCTCAAGCACGGCTTGTGTGTTGGGCTTCCGTCCCTGGCAACGGGGACGGGCCCAAAAGGCAGTGGCGGCACCATGTCTGGTCCTCGAGCGTATGGGGCTTTGTCACCCGCTCCCGTAGGTCCAGCTGGCAGCTAGCCTCGCAACCAATCTTTTTAACCAGGTTGACCTCGGATCAGGTAGGGATACCCGCTGAACTTAAGCATATCAATAAGCGGAGGA
>M01863_34_000000000-B4RYD_1_1106_8109_23359	
GTGAATCATCGAGGTAACGTAAAGGAAAGCGGATTTATGAAGAAGAACGGTCTCCAAATCATTACCCGCCGAATGGTGATTTTTAACACACCGTGTTGTATTTGGCAGCTTGTGGCACAGGTTGGCATATCAATAAGCGGAGGA
>M01863_34_000000000-B4RYD_1_1106_9327_23434	
GTGAATCATCGAATCTTTGAACAGGCAGGACTGGAAGCAGATGATCTTCTTGGAACGATTTCTCATCAATGTGAAAAAGAGGGACTGGATGTCTCGATCATTTCAGGAGACCGTGATACACTTCAGCTTACCACGGAGCATATCAATAAGCGGAGGA
>M01863_34_000000000-B4RYD_1_1106_19842_24387	
TAGGAGCCAGGTGAATCATCGAATCTTTGAACGCACATTGCGCCCTTTGGTATTCCAAAGGGCATGCCTGTTCGAGCGTCATTTGTACCCTCAAGCTTTGCTTGGTGTTGGGCGTCTTGTCTCTAGCTTTGCTGGAGACTCGCCTTAAAGTAATTGGCAGCCGGCCTACTGGTTTCGGAGCGCAGCACAAGTCGCACTCTCTATCAGCAAAGGTCTAGCATCCATTAAGCCTTTTTTCAACTTTTGACCTCGGATCAGGTAGGGATACCCGCTGAACTTAAGCATATCAATAAGCGGAGGACTGTCCCTTT
>M01863_34_000000000-B4RYD_1_1106_14326_24672	
NNNNNNNNNNNNNNNNNNNNNNNNNNNNNNNNNNN
>M01863_34_000000000-B4RYD_1_1106_10552_24860	
GTGAATCATCGAGCAGGCCGTTTATTTGCAGGGAGCTTATGATCGGGAACGGATGTTAAAATGAGAATAGTGAATTGGTAAGAGCTGCCTTCGGGTAGCTCTTTTAGATGGAGGAATATGAAAAATGGCGGCTACAAGACTAATTGCGCTGCATATCAATAAGCGGAGGA
>M01863_34_000000000-B4RYD_1_1107_17302_1268	
TAAGGGACGGGTGAATCATCGAATCTTTGAACGCACATTGCGCCCTTTGGTATTCCAAAGGGCATGCCTGTTCGAGCGTCATTTGTACCCTCAAGCTTTGCTTGGTGTTGGGCGTCTTGTCTCTAGCTTTGCTGGAGACTCGCCTTAAAGTAATTGGCAGCCGGCCTACTGGTTTCGGAGCGCAGCACAAGTCGCACTCTCTATCAGCAAAGGTCTAGCATCCATTAAGCCTTTTTTCAACTTTTGACCTCGGATCAGGTAGGGATACCCGCTGAACTTAAGCATATCAATAAGCGGAGGA
>M01863_34_000000000-B4RYD_1_1107_21824_1691	
NNNNNNNNNNNNNNNNNNNNNNNNNNNNNNNNNNN
>M01863_34_000000000-B4RYD_1_1107_20072_1701	
NNNNNNNNNNNNNNNNNNNNNNNNNNNNNNNNNNN
>M01863_34_000000000-B4RYD_1_1107_16775_1769	
TTGTGTATGAGAGACAGGTGAATCATCGAATCTTTGAACGCACATTGCGCCCTCTGGTATTCCGGAGGGCATGCCTGTTTGAGCGTCGTTTCTCCCTCAAACCGCTGGGTTTGGTGTTGAGCAATACGACTTGGGTTTGCTTGAAAGACGGTAGTGGTAAGGCGGGATCGCTTTGACAATGGCTTAGGTCTAACCAAAAACATTGCTTGCGGCGGTAACGTCTACCACGTATATCTTCAAACTTTGACCTCAAATCAGGTAGGACTACCCGCTGAACTTAAGCATATCAATAAGCGGAGGACTGGCTCTTATACACA
>M01863_34_000000000-B4RYD_1_1107_22589_1938	
GTGAATCATCGAGGTAACGTAAAGGAAAGCGGATTTATGAAGAAGAACGGTCTCCAAATCATTACCCGCCGAATGGTGATTTTTAACACACCGTGTTGTATTTGGCAGCTTGTGGCACAGGTTGGCATATCAATAAGCGGAGGA
>M01863_34_000000000-B4RYD_1_1107_21077_2151	
GTGAATCATCGAGGTAACGTAAAGGAAAGCGGATTTATGAAGAAGAACGGTCTCCAAATCATTACCCGCCGAATGGTGATTTTTAACACACCGTGTTGTATTTGGCAGCTTGTGGCACAGGTTGGCATACAATAAGCGGAGGA
>M01863_34_000000000-B4RYD_1_1107_22108_2153	
NNNNNNNNNNNNNNNNNNNNNNNNNNNNNNNNNNN
>M01863_34_000000000-B4RYD_1_1107_23105_2366	
NNNNNNNNNNNNNNNNNNNNNNNNNNNNNNNNNNN
>M01863_34_000000000-B4RYD_1_1107_12693_2766	
NNNNNNNNNNNNNNNNNNNNNNNNNNNNNNNNNNN
>M01863_34_000000000-B4RYD_1_1107_13656_2958	
GTGAATCATCGAATCTTTGAACGCACATTGCGCCCCCTGGTATTCCGGGGGGCATGCCTGTCCGAGCGTCATTGCTGCCCTCAAGCACGGCTTGTGTGTTGGGCTTCCGTCCCTGGTAACGGGGACGGGCCCAAAAGGCAGTGGCGGCACCATGTCTGGTCCTCGAGCGTATGGGGCTTTGTCACCCGCTCCCGTAGGTCCAGCTGGCAGCTAGCCTCGCAACCAATCTTTTTAACCAGGTTGACCTCGGATCAGGTAGGGATACCCGCTGAACTTAAGCATATCAATAAGCGGAGGA
>M01863_34_000000000-B4RYD_1_1107_20732_3104	
GTGAATCATCGAATCTTTGAGCAGGAGGCAGGATTGTTCGAGAAGATGGATGATGCGTTCGGTGCTTATGTGCGTGACGGAAGGCATATTATTGGAGAGCTTGCAAAGACAATTGGCAAGAAGACTATCGTTATCAATAATGGCGCGGGCATATCAATAAGCGGAGGA
>M01863_34_000000000-B4RYD_1_1107_25625_3367	
GTGAATCATCGAATCTTTGAACTCTAAAATCAAGGCCTTCCGTTCTCAACTACATGGGGTGTCAGATCTGCCATTCTTCATGTACCGTTTGTCGGTCTATCTTCGATAGCTCTGCCACGGAATTACGCCGCTGCCCCTTACTCTCCGAAAGCGCTACGCGATAACCGCAGGACAATAAGCGGAGGA
>M01863_34_000000000-B4RYD_1_1107_16654_3418	
GTGAATCATCGAATCTTTGAACGCACATTGCGCCCCCTGGTATTCCGGGGGGCATGCCTGTCCGAGCGTCATTGCTGCCCTCAAGCACGGCTTGTGTGTTGGGCTTCCGTCCCTGGTAACGGGGACGGGCCCAAAAGGCAGTGGCGGCACCATGTCTGGTCCTCGAGCGTATGGGGCTTTGTCACCCGCTCCCGTAGGTCCAGCTGGCAGCTAGCCTCGCAACCAATCTTTTTAACCAGGTTGACCTCGGATCAGGTAGGGATACCCGCTGAACTTAAGCATATCAATAAGCGGAGGA
>M01863_34_000000000-B4RYD_1_1107_5922_3944	
GTGAATCATCGAATCTTTGAACGCACATTGCGCCCTCTGGTATTCCGGAGGGCATGCCTGTTTGAGCGTCGTTTCTCCCTCAAACCGCTGGGTTTGGTGTTGAGCAATACGACTTGGGTTTGCTTGAAAGACGGTAGTGGTAAGGCGGGATCGCTTTGACAATGGCTTAGGTCTAACCAAAAACATTGCTTGCGGCGGTAACGTCTACCACGTATATCTTCAAACTTTGACCTCAAATCAGGTAGGACTACCCGCTGAACTTAAGCATATCAATAAGCGGAGGA
>M01863_34_000000000-B4RYD_1_1107_21891_4199	
NNNNNNNNNNNNNNNNNNNNNNNNNNNNNNNNNNN
>M01863_34_000000000-B4RYD_1_1107_18946_4525	
CCAGTGAATCATCGAATCTTTGAACGCACATTGCGCCCCCTGGTATTCCGGGGGGCATGCCTGTCCGAGCGTCATTGCTGCCCTCAAGCCCGGCTTGTGTGTTGGGTCTCGTCCTCCGATTCTGGAGGACGGGCCCGAAAGGCAGCGGCGGCACCGCGTCCGGTCCTCGAGCGTATGGGGCTTTGTCACCCGCTCTGTAGGCCCGGCCGGCGCTTGCCGATCAACCCAAATTTTTATCCAGGTTGACCTCGGATCAGGTAGGGATACCCGCTGAACTTAAGCATATCAATAAGCGGAGGA
>M01863_34_000000000-B4RYD_1_1107_18489_4931	
GTGAATCATCGAATCTTTGAGCAGGAGGCAGGATTGTTCGAGAAGATGGATGATGCGTTCGGTGCTTATGTGCGTGACGGAAGGCATATTATTGGAGAGCTTGCAAAGACAATTGGCAAGAAGACTATCGTTATCAATAATGGCGCGGGCATATCAATAAGCGGAGGA
>M01863_34_000000000-B4RYD_1_1107_8504_5323	
NNNNNNNNNNNNNNNNNNNNNNNNNNNNNNNNNNN
>M01863_34_000000000-B4RYD_1_1107_18977_5984	
TTGTGTATAAGTGGCAGGTGAATCATCGAATCTTTGAACGCACATTGCGCCCTCTGGTATTCCGGAGGGCATGCCTGTTTGAGCGTCGTTTCTCCCTCAAACCGCTGGGTTTGGTGTTGAGCAATACGACTTGGGTTTGCTTGAAAGACGGTAGTGGTAAGGCGGGATCGCTTTGACAATGGCTTAGGTCTAACCAAAAACATTGCTTGCGGCGGTAACGTCTACCACGTATATCTTCAAACTTTGACCTCAAATCAGGTAGGACTACCCGCTGAACTTAAGCATATCAATAAGCGGAGGA
>M01863_34_000000000-B4RYD_1_1107_6329_5996	
GTGAATCATCGAATCTTTGAACAGGCAGGACTGGAAGCAGATGATCTTCTTGGAACGATTTCTCATCAATGTGAAAAAGAGGGACTGGATGTCTCGATCATTTCAGGAGACCGTGATACACTTCAGCTTACCACGGAGCATATCAATAAGCGGAGGA
>M01863_34_000000000-B4RYD_1_1107_18320_6051	
GTGAATCATCGAATCTTTGAGCAGGAGGCAGGATTGTTCGAGAAGATGGATGATGCGTTCGGTGCTTATGTGCGTGACGGAAGGCATATTATTGGAGAGCTTGCAAAGACAATTGGCAAGAAGACTATCGTTATCAATAATGGCGCGGGCATATCAATAAGCGGAGGA
>M01863_34_000000000-B4RYD_1_1107_19237_6238	
NNNNNNNNNNNNNNNNNNNNNNNNNNNNNNNNNNN
>M01863_34_000000000-B4RYD_1_1107_15195_6340	
GTGAATCATCGAATCTTTGAACAGGCAGGACTGGAAGCAGATGATCTTCTTGGAACGATTTCTCATCAATGTGAAAAAGAGGGACTGGATGTCTCGATCATTTCAGGAGACCGTGATACACTTCAGCTTACCACGGAGCATATCAATAAGCGGAGGA
>M01863_34_000000000-B4RYD_1_1107_27525_6454	
NNNNNNNNNNNNNNNNNNNNNNNNNNNNNNNNNNN
>M01863_34_000000000-B4RYD_1_1107_4281_6479	
NNNNNNNNNNNNNNNNNNNNNNNNNNNNNNNNNNN
>M01863_34_000000000-B4RYD_1_1107_4332_6545	
GTGAATCATCGAGGTAACGTAAAGGAAAGCGGATTTATGAAGAAGAACGGTCTCCAAATCATTACCCGCCGAATGGTGATTTTTAACACACCGTGTTGTATTTGGCAGCTTGTGGCACAGGTTGGCATATCAAAAGCGGAGGA
>M01863_34_000000000-B4RYD_1_1107_27824_6607	
NNNNNNNNNNNNNNNNNNNNNNNNNNNNNNNNNNN
>M01863_34_000000000-B4RYD_1_1107_16122_6907	
NNNNNNNNNNNNNNNNNNNNNNNNNNNNNNNNNNN
>M01863_34_000000000-B4RYD_1_1107_7828_6949	
NNNNNNNNNNNNNNNNNNNNNNNNNNNNNNNNNNN
>M01863_34_000000000-B4RYD_1_1107_19111_6995	
TCATTCTTTATACTGCAGTCGGCAGATCGCAGTGTTTAGTCATTTGTTTGTTTACTGCTCCGCCGCCCACCCAGATCTACACCTCTCTATTCGTCGGCAGCGTCAGATGTGTTAAGAGACAGGTGAATCATCGAATCTTTGCTGTCTGCCACCGTGGCCGATGGTGTGATAGGCGACAAACACGATTCCAACACGGAACTGATAGCACAAGGTGTTGCCAACATGGCTACCCCGCTGTTTGGCGGTATCCCTGCCACCGGAGCCATCGCGCGTACCATGGCAAATATCAATAAGCGGAGGA
>M01863_34_000000000-B4RYD_1_1107_26743_7443	
NNNNNNNNNNNNNNNNNNNNNNNNNNNNNNNNNNN
>M01863_34_000000000-B4RYD_1_1107_25941_7682	
GTGAATCATCGAATCTTTGAGCAGGAGGCAGGATTGTTCGAGAAGATGGATGATGCGTTCGGTGCTTATGTGCGTGACGGAAGGCATATTATTGGAGAGCTTGCAAAGACAATTGGCAAGAAGACTATCGTTATCAATAATGGCGCGGGCATATCAATAAGCGGAGGA
>M01863_34_000000000-B4RYD_1_1107_19074_7995	
GTGAATCATCGAATCTTTGAACGCACATTGCGCCCCCTGGTATTCCGGGGGGCATGCCTGTCCGAGCGTCATTGCTGCCCTCAAGCACGGCTTGTGTGTTGGGCTTCCGTCCCTGGTAACGGGGACGGGCCCAAAAGGCAGTGGCGGCACCATGTCTGGTCCTCGAGCGTATGGGGCTTTGTCACCCGCTCCCGTAGGTCCAGCTGGCAGCTAGCCTCGCAACCAATCTTTTTAACCAGGTTGACCTCGGATCAGGTAGGGATACCCGCTGAACTTAAGCATATCAATAAGCGGAGGA
>M01863_34_000000000-B4RYD_1_1107_16382_8067	
CACGGGATCATTGTGATTGCTTGTGAGATGCTTAGGTTGTGTGGTGTCTGGCTTTTTCGTAAGAGTCTGGTGCGTGTGACTATATGTCAGTACATCCTTCTCTTGTTGCGAGGGCTGTTCGTAATTCACTTTCTCCATCTTCTTATATTAATGTCAATATTGATACCACTGATATTTCTTTTGCCATTTGGCTTGTTTTTTTTTTTGTAATGATACGGCGACCACCGAGATCTACACCTCTCTATTCGTCGGCAGCGTCAGATGTGTTAAGAGACAGGTGAATCATCAATAAGCGGAGGANNNNNNNNNNNNNNNNNNNNNNNNNNNNNNNNNNN
>M01863_34_000000000-B4RYD_1_1107_7093_8334	
GTGAATCATCGAATCTTTGAACGCAAGTTGCGCCCGATGCCATTAGGTTGAGGGCACGTCTGCCTGGGTGTCACATATCGAAGCCCATTGCCGATTTCCTACTCGTAGGTGTTGTGCTGGGTGAATGATGGCTTCCCGTGAGCTTCTTTGTCTCATGGTTGGTTGAAAATTGAGACCATGGTAGGGTGTGCCATGATAGATGGTGGTTGTGTGTCGCACGAGACCAATCATGCGCTGCCCTATTGAATTTTGGCCTCTTGTACCCATTTGCGCTTCCAAACGCTCGTGATGAGACCTCAGGTCAGGCGGGGCTACCCGCTGAATTTAAGCATATCAATAAGCGGAGGA
>M01863_34_000000000-B4RYD_1_1107_26471_8876	
NNNNNNNNNNNNNNNNNNNNNNNNNNNNNNNNNNN
>M01863_34_000000000-B4RYD_1_1107_14086_9027	
GTGAATCATCGAATCGATGGGGAGAAAACTTCGTTTTGTGCCGGGGGCAAAACCATATTTTGTTTATCAATATACGGGTAATGTGCTTTCGGAGGCGGAAAAAATAGTAGATGAAATTCGTGCACTTAGCATATCAATAAGCGGAGGA
>M01863_34_000000000-B4RYD_1_1107_10412_9133	
GGAATCATCGAATGTGCGCAGAAAACAGTTTAAAATATGAACATTTTCACAGTTGTGCATATCAATAAGCGGAGGA
>M01863_34_000000000-B4RYD_1_1107_24991_9322	
GTGAATCATCGAATCTTTGAGCAGGAGGCAGGATTGTTCGAGAAGATGGATGATGCGTTCGGTGCTTATGTGCGTGACGGAAGGCATATTATTGGAGAGCTTGCAAAGACAATTGGCAAGAAGACTATCGTTATCAATAATGGCGCGGGCATATCAATAAGCGGAGGA
>M01863_34_000000000-B4RYD_1_1107_26948_9636	
GTGAATCATCGAATCTAAATATTTCTGTGGTAATTCCATATAAATCCTTTCCGTATCTGCTTTATATGTTAAAGCCGGCATTAATCACCGGCATATCAATAAGCGGAGGA
>M01863_34_000000000-B4RYD_1_1107_26085_9774	
NNNNNNNNNNNNNNNNNNNNNNNNNNNNNNNNNNN
>M01863_34_000000000-B4RYD_1_1107_11459_9787	
NNNNNNNNNNNNNNNNNNNNNNNNNNNNNNNNNNN
>M01863_34_000000000-B4RYD_1_1107_28175_9829	
TGTGGTATAAGAGACAGTGGAATCATCGAATCTTTGAACGCACATTGCGCCCTCTGGTATTCCGGAGGGCATGCCTGTTTGAGCGTCGTTTCTCCCTCAAACCGCTGGGTTTGGTGTTGAGCAATACGACTTGGGTTTGCTTGAAAGACGGTAGTGGTAAGGCGGGATCGCTTTGACAATGGCTTAGGTCTAACCAAAAACATTGCTTGCGGCGGTAACGTCTACCACGTATATCTTCAAACTTTGACCTCAAATCAGGTAGGACTACCCGCTGAACTTAAGCATATCAATAAGCGGAGGA
>M01863_34_000000000-B4RYD_1_1107_20226_9928	
GTGAATCATCGAATCTTTGAACGCACATTGCGCCCCTTGGTATTCCAGGGGGCATGCCTGTTTGAGCGTCATTTCCTTCTCAAACATTCTGTTTGGTAGTGAGTGATACTCTTTGGAGTTAACTTGAAATTGCTGGCCTTTTCATTGGATGTTTTTTTTTTCCAAAGAGAGGTTTCTCTGCGTGCTTGAGGTATAATGCAAGTACGGTCGTTTTAGGTTTTACCAACTGCGGCTAATCTTTTTTATACTGAGCGTATTGGAACGTTATCGATAAGAAGAGAGCGTCTAGGCGAACAATGTTCTTAAAGTTTGACCTCAAATCAGGTAGGAGTACCCGCTGAACTTAAGCATATCAATAAGCGGAGGA
>M01863_34_000000000-B4RYD_1_1107_8064_10151	
GTGAATCATCGAATCTTTGAACGCACATTGCGCCCCCTGGTATTCCGGGGGGCATGCCTGTCCGAGCGTCATTGCTGCCCTCAAGCACGGCTTGTGTGTTGGGCTTCCGTCCCTGGCAACGGGGACGGGCCCAAAAGGCAGTGGCGGCACCATGTCTGGTCCTCGAGCGTATGGGGCTTTGTCACCCGCTCCCGTAGGTCCAGCTGGCAGCTAGCCTCGCAACCAATCTTTTTAACCAGGTTGACCTCGGATCAGGTAGGGATACCCGCTGAACTTAAGCATATCAATAAGCGGAGGA
>M01863_34_000000000-B4RYD_1_1107_5144_10427	
GTGAATCATCGAATCTTTGAACGCACCTTGCGCTCCTTGGTATTCCGAGGAGCATGCCTGTTTGAGTCTCATGGAATTCTCAACCTTCGGCTTCATTGACGAAGGCTTGGACTTGGAGGTCGTGCCGGCTCTCGTAGTCGGCTCCTCTGAAATGCATTAGTGCGAACGTTACCGACCGCTTCAGCGTGATAATTATCTGCGTTGCTGTGGAGGGTATTCTAGTGTTCACGCTTCTAACCGTCTTCGGACAAATTTCTGAACTCTGAGCTCAAATCAGGTAGGACTACCCGCTGAACTTAAGCATATCAATAAGCGGAGGA
>M01863_34_000000000-B4RYD_1_1107_12244_10761	
GTGAATCATCGAATCTTTGAACGCACATTGCGCCCCCTGGTATTCCGGGGGGCATGCCTGTCCGAGCGTCATTGCTGCCCTCAAGCACGGCTTGTGTGTTGGGCTTCCGTCCCTGGTAACGGGGACGGGCCCAAAAGGCAGTGGCGGCACCATGTCTGGTCCTCGAGCGTATGGGGCTTTGTCACCCGCTCCCGTAGGTCCAGCTGGCAGCTAGCCTCGCAACCAATCTTTTTAACCAGGTTGACCTCGGATCAGGTAGGGATACCCGCTGAACTTAAGCATATCAATAAGCGGAGGA
>M01863_34_000000000-B4RYD_1_1107_7263_11112	
GTGAATCATCGAATCTTTGAACGCAAGTTGCGCCCGATGCCATTAGGTTGAGGGCACGTCTGCCTGGGTGTCACATATCGAAGCCCATTGCCGATTTCCTACTCGTAGGTGTTGTGCTGGGTGAATGATGGCTTCCCGTGAGCTTCTTTGTCTCATGGTTGGTTGAAAATTGAGACCATGGTAGGGTGTGCCATGATAGATGGTGGTTGTGTGTCGCACGAGACCAATCATGCGCTGCCCTATTGAATTTTGGCCTCTTGTACCCATTTGCGCTTCCAAACGCTCGTGATGAGACCTCAGGTCAGGCGGGGCTACCCGCTGAATTTAAGCATATCAATAAGCGGAGGA
>M01863_34_000000000-B4RYD_1_1107_10627_11294	
NNNNNNNNNNNNNNNNNNNNNNNNNNNNNNNNNNN
>M01863_34_000000000-B4RYD_1_1107_22065_11414	
GTGATCATCGAATCTTTGAATATGCCGGAGAAGACCAGGCAGAAGTAAGCTACGACTTTATTTTTGAGAATCAGCCAACTACAGTGGAGCTGACCAAAACAGACCTGACAACAGGAAAAGAACTTCCAGGTGCACACCTGAAAGTAACGGATTCAGATGGCAATACAGTAGATGAATGGACTTCTACGGAAGAATCCCATGTGATCAAAGAACTGGTTGTTGGTAAGGAGTACACCATGACAGAGACAAAACCAGCAGATGGATATGTCACTGCAGAAAGTATTACTTTCACAGTAGAGAATACAGCAGAGGTTCAGAAGCATGAGATGAAAGATGATGTGACAAAAGTGCATATCAATAAGCGGAGGA
>M01863_34_000000000-B4RYD_1_1107_28393_11418	
NNNNNNNNNNNNNNNNNNNNNNNNNNNNNNNNNNN
>M01863_34_000000000-B4RYD_1_1107_14233_12164	
GTGAATCATCGAATCTTTGAACGCACATTGCGCCCTCTGGTATTCCAGAGGGCATGCCTGTTTGAGCGTCATTTCTCTCTCAAACCTTCGGGTTTGGTATTGAGTGATACTCTTAGTCGAACTAGGCGTTTGCTTGAAATGTATTGGCATGAGTGGTACTGGATAGTGCTATATGACTTTCAATGTATTAGGTTTATCCAACTCGTTGAATAGTTTAATGGTATATTTCTCGGTATTCTAGGCTCGGCCTTACAATATAACAAACAAGTTTGACCTCAAATCAGGTAGGATTACCCGCTGAACTTAAGCATATCAATAAGCGGAGGA
>M01863_34_000000000-B4RYD_1_1107_16554_12256	
GTGAATCATCGAATCTTTGAAGCCGGGAATGGAAACGGGGTTGAAAGAGATTGGTTATCATTATACCGTCTCTTTCGATATCAATAAGCGGAGGA
>M01863_34_000000000-B4RYD_1_1107_28471_12315	
NNNNNNNNNNNNNNNNNNNNNNNNNNNNNNNNNNN
>M01863_34_000000000-B4RYD_1_1107_27818_12482	
NNNNNNNNNNNNNNNNNNNNNNNNNNNNNNNNNNN
>M01863_34_000000000-B4RYD_1_1107_9796_12548	
NNNNNNNNNNNNNNNNNNNNNNNNNNNNNNNNNNN
>M01863_34_000000000-B4RYD_1_1107_13358_13034	
GTGAATCATCGAATCTTTGAACGCACATTGCGCCCCCTGGTATTCCGGGGGGCATGCCTGTCCGAGCGTCATTGCTGCCCTCAAGCACGGCTTGTGTGTTGGGCTTCCGTCCCTGGCAACGGGGACGGGCCCAAAAGGCAGTGGCGGCACCATGTCTGGTCCTCGAGCGTATGGGGCTTTGTCACCCGCTCCCGTAGGTCCAGCTGGCAGCTAGCCTCGCAACCAATCTTTTTAACCAGGTTGACCTCGGATCAGGTAGGGATACCCGCTGAACTTAAGCATATCAATAAGCGGAGGA
>M01863_34_000000000-B4RYD_1_1107_9372_13142	
GTGAATCATCGAATCTTTGCACCACATTTCTTTCATCTCAAATGGAACTAAAGATGGTTCTATAGACTTAATCTTATGTCCTGCTTGCTTTGCAAGTGTATATCCCGATCCATTGGAACCGGTAGAAGCGTAGGAAAAGCCGCCGCAGGCAAGGATAACAGAATCTCCCATCATTTTCTTTCCGTCAGACAAAAGTACACCGACACAGTTTTCTTTTTCTTCATCAATAAGCGGAGGA
>M01863_34_000000000-B4RYD_1_1107_20802_13171	
NNNNNNNNNNNNNNNNNNNNNNNNNNNNNNNNNNN
>M01863_34_000000000-B4RYD_1_1107_19859_13318	
NNNNNNNNNNNNNNNNNNNNNNNNNNNNNNNNNNNGTGAATCATCGATAAGCGGAGGACTGTCTCTTATACACTCTCCGAGCCCACGAGACAGGCAGAAATCTCGTATGCCGTCTTCTGCTTGAAAAAAAAAAAAAAACCACAACAAAGATATAACAACCAAACCAAAATCTCAATAGTAAAATAAATACAAACAACCAACAACACTCATAAGCACAACAATAACAAGATTAACAGAGTACGCAAACTACTCATCCAATAGATATCCTTGAATATAAACTCAGTATCATACGACATGACATGCTCTACATACTACGAGACATATTGATAATCCGAA
>M01863_34_000000000-B4RYD_1_1107_5067_13383	
GTGAATCTCGAATCTTTGGTCACTGGGGAACAGTTCCTGGACAGAACTTTATTTATGCTCACATGAACAGAGCTATCAATAAGCGGAGGA
>M01863_34_000000000-B4RYD_1_1107_22011_14060	
NNNNNNNNNNNNNNNNNNNNNNNNNNNNNNNNNNN
>M01863_34_000000000-B4RYD_1_1107_29469_14171	
NNNNNNNNNNNNNNNNNNNNNNNNNNNNNNNNNNN
>M01863_34_000000000-B4RYD_1_1107_2773_14361	
NNNNNNNNNNNNNNNNNNNNNNNNNNNNNNNNNNN
>M01863_34_000000000-B4RYD_1_1107_5712_14452	
TGGCTCGTCAGTATCTCCATACGCGATCGCGTTGTGTGTCTCAGTGTCACTACGTTCTTTCATTGTCGTTCTGAGTTTTTTCATTTATTTTTATTGCTCTGCTATGTCTGTGTTTGTCGCTTTTTTTTTTTTTTTTTAAGGTTCCGGCGACCACCGAGATCTACACCTCTCTATTCGTCGGCAGCGTCAGATGTGTATAAGGACAGGTGATTCATCGAATCTTTGAAGCCGGGAATGGAAACGGGGTTGAAAGAGATTGGTTATCATTATACCGTCTCTTTCGATATCAATAAGCGGAGGA
>M01863_34_000000000-B4RYD_1_1107_27118_14727	
TAGGTGAATCATCGAATCTTTGAACGCACATTGCGCCCCCTGGTATTCCGGGGGGCATGCCTGTCCGAGCGTCATTGCTGCCCTCAAGCACGGCTTGTGTGTTGGGCTTCCGTCCCTGGCAACGGGGACGGGCCCAAAAGGCAGTGGCGGCACCATGTCTGGTCCTCGAGCGTATGGGGCTTTGTCACCCGCTCCCGTAGGTCCAGCTGGCAGCTAGCCTCGCAACCAATCTTTTTAACCAGGTTGACCTCGGATCAGGTAGGGATACCCGCTGAACTTAAGCATATCAATAAGCGGAGGACTT
>M01863_34_000000000-B4RYD_1_1107_4597_14822	
NNNNNNNNNNNNNNNNNNNNNNNNNNNNNNNNNNN
>M01863_34_000000000-B4RYD_1_1107_17778_14900	
GTGAATCTCGAATCTTTGAAACAGGAAAACAGTCGCTGCCGATCATTGTTTGCACGATCGGCATATCAATAAGCGGAGGA
>M01863_34_000000000-B4RYD_1_1107_6568_14998	
GTGAATCATCGAATCTTTGAACGCACCTTGCGCTCCTTGGTATTCCGAGGAGCATGCCTGTTTGAGTCTCATGGAATTCTCAACCTTCGGCTTCATTGACGAAGGCTTGGACTTGGAGGTCGTGCCGGCTCTCGTAGTCGGCTCCTCTGAAATGCATTAGTGCGAACGTTACCGACCGCTTCAGCGTGATAATTATCTGCGTTGCTGTGGAGGGTATTCTAGTGTTCACGCTTCTAACCGTCTTCGGACAAATTTCTGAACTCTGAGCTCAAATCAGGTAGGACTACCCGCTGAACTTAAGCATATCAATAAGCGGAGGA
>M01863_34_000000000-B4RYD_1_1107_9956_15938	
GTGAATCATCGAATCTTTGAACGCACATTGCGCCCTCTGGTATTCCGGAGGGCATGCCTGTTTGAGCGTCGTTTCTCCCTCAAACCGCTGGGTTTGGTGTTGAGCAATACGACTTGGGTTTGCTTGAAAGACGGTAGTGGTAAGGCGGGATCGCTTTGACAATGGCTTAGGTCTAACCAAAAACATTGCTTGCGGCGGTAACGTCTACCACGTATATCTTCAAACTTTGACCTCAAATCAGGTAGGACTACCCGCTGAACTTAAGCATATCAATAAGCGGAGGA
>M01863_34_000000000-B4RYD_1_1107_22612_16111	
NNNNNNNNNNNNNNNNNNNNNNNNNNNNNNNNNNN
>M01863_34_000000000-B4RYD_1_1107_26748_16528	
GTGAATCATCGAATCTTTGAACAGGCAGGACTGGAAGCAGATGATCTTCTTGGAACGATTTCTCATCAATGTGAAAAAGAGGGACTGGATGTCTCGATCATTTCAGGAGACCGTGATACACTTCAGCTTACCACGGAGCATATCAATAAGCGGAGGA
>M01863_34_000000000-B4RYD_1_1107_18459_16681	
NNNNNNNNNNNNNNNNNNNNNNNNNNNNNNNNNNN
>M01863_34_000000000-B4RYD_1_1107_10276_16797	
GTGAATCATCGAATCTTTGAACGCACCTTGCGCTCCTTGGTATTCCGAGGAGCATGCCTGTTTGAGTCTCATGGAATTCTCAACCTTCGGCTTCATTGACGAAGGCTTGGACTTGGAGGTCGTGCCGGCTCTCGTAGTCGGCTCCTCTGAAATGCATTAGTGCGAACGTTACCGACCGCTTCAGCGTGATAATTATCTGCGTTGCTGTGGAGGGTATTCTAGTGTTCACGCTTCTAACCGTCTTCGGACAAATTTCTGAACTCTGAGCTCAAATCAGGTAGGACTACCCGCTGAACTTAAGCATATCAATAAGCGGAGGA
>M01863_34_000000000-B4RYD_1_1107_18377_16999	
NNNNNNNNNNNNNNNNNNNNNNNNNNNNNNNNNNN
>M01863_34_000000000-B4RYD_1_1107_25594_17099	
GTGAATCATCGAATCTTTGAACAGGCAGGACTGGAAGCAGATGATCTTCTTGGAACGATTTCTCATCAATGTGAAAAAGAGGGACTGGATGTCTCGATCATTTCAGGAGACCGTGATACACTTCAGCTTACCACGGAGCATATCAATAAGCGGAGGA
>M01863_34_000000000-B4RYD_1_1107_11265_17545	
GTGAATCATCGAATCTTTGAAGTCAGTAAGGAACTTTACGAGACATATTACAAAGGGCAGCGCAAGGAGAAATACTTTACCCATGATCTGAAGCAGGAACATACAAAGGTGGATAAGGAAACCGGAGAGATGATTGTCATTCCCAGCAGGGAAGATTCCTACGAGCGACTTTTGGAGGCAGAAAGCAGTTTGCATATCAATAAGCGGAGGA
>M01863_34_000000000-B4RYD_1_1107_11131_17579	
GTGAATCATCGAATCTTTGAAGTCAGTAAGGAACTTTACGAGACATATTACAAAGGGCAGCGCAAGGAGAAATACTTTACCCATGATCTGAAGCAGGAACATACAAAGGTGGATAAGGAAACCGGAGAGATGATTGTCATTCCCAGCAGGGAAGATTCCTACGAGCGACTTTTGGAGGCAGAAAGCAGTTTGCATATCAATAAGCGGAGGA
>M01863_34_000000000-B4RYD_1_1107_21153_17759	
GTGAATCATCGAATCTTTGCATAACAGTGAGATACCGGCGGGGCAGCTGGAAGCGTACTGCATGCTGGATAGGAAAAAGAAGCAGTACTTAAAGCAGATCTATACGAGCCTGGATCTGAGCGCAAGGGCATATCAATAAGCGGAGGA
>M01863_34_000000000-B4RYD_1_1107_19441_17944	
NNNNNNNNNNNNNNNNNNNNNNNNNNNNNNNNNNN
>M01863_34_000000000-B4RYD_1_1107_21160_17981	
GTGAATCATCGAATCTTTCCGTCCAAAGCATGCAGATGTGCCGGAAAAAGTAGAAAAACAGCTCATCATCGACATGGACAGAGACTACAACAAGCTGGAAGCACCGGTTGTTCCGCATATCAATAAGCGGAGGA
>M01863_34_000000000-B4RYD_1_1107_24442_18043	
GTGAATCATCGAATCTTTGAACGCACATTGCGCCCCTTGGTATTCCAGGGGGCATGCCTGTTTGAGCGTCATTTCCTTCTCAAACATTCTGTTTGGTAGTGAGTGATACTCTTTGGAGTTAACTTGAAATTGCTGGCCTTTTCATTGGATGTTTTTTTTTTCCAAAGAGAGGTTTCTCTGCGTGCTTGAGGTATAATGCAAGTACGGTCGTTTTAGGTTTTACCAACTGCGGCTAATCTTTTTTATACTGAGCGTATTGGAACGTTATCGATAAGAAGAGAGCGTCTAGGCGAACAATGTTCTTAAAGTTTGACCTCAAATCAGGTAGGAGTACCCGCTGAACTTAAGCATATCAATAAGCGGAGGA
>M01863_34_000000000-B4RYD_1_1107_24822_18050	
GTGAATCATCGATCGGATCGGTACACTGGGCGACGCGCTGGAGGCACTGTACGGACAGATCGAACGGCGGCATGGATAGACATTGGCGGAGGGCGGGGGCTCTCCGCTTTTTTCATGCCGGCGCGCGGTTTTTCTTGAAAAACGGGGACTTCCATAGTATACTATCTTAGTTAAGGTATGCCAAAGTATAAGAGGTGACGCAGTTGTACTTAAAAGCACTTGAGATACAGGGGTTTAAGAGTTTCCCCGACAAGACGGTATTGAATTTCGGCGAGGACATCACCGCTATCNNGGGACCAAACGGCTCCGGAAAGTCCAACATCTCCGACGCCATACGCTGGGTCATGGGCGGGCAGAACAGCCGCCAGCTCCGCGGCGCCAAGATGGAGGACGTGATCTTCGGCGGTACGGAGAAGCGGAACCAGATGGGCTTTGCCCAGGTGACGCTGGTCATCGACAACACCGAGCATATCTTCCCCTCCCGGGAGGAGGCAGAGGTGGCCGTGACACGGCGGTATTACCGCAGCGGTGAGTCGGAGTACTATATCAATAAGCGGAGGA
>M01863_34_000000000-B4RYD_1_1107_14231_18151	
GTGAATCATCGAATCTTTGAACGCACATTGCGCCCTCTGGTATTCCGGAGGGCATGCCTGTTTGAGCGTCGTTTCTCCCTCAAACCGCTGGGTTTGGTGTTGAGCAATACGACTTGGGTTTGCTTGAAAGACGGTAGTGGTAAGGCGGGATCGCTTTGACAATGGCTTAGGTCTAACCAAAAACATTGCTTGCGGCGGTAACGTCTACCACGTATATCTTCAAACTTTGACCTCAAATCAGGTAGGACTACCCGCTGAACTTAAGCATATCAATAAGCGGAGGA
>M01863_34_000000000-B4RYD_1_1107_21695_18391	
GTGAATCATCGAATCTTTGAACGCACATTGCGCCCCCTGGTATTCCGGGGGGCATGCCTGTCCGAGCGTCATTGCCGCCCTCAAGCCCGGCTTGTGTGTTGGGTCTCGTCCTCCGATTCTGGAGGACGGGCCCGAAAGGCAGCGGCGGCACCGCGTCCGGTCCTCGAGCGTATGGGGCTTTGTCACCCGCTCTGTAGGCCCGGCCGGCGCTTGCCGATCAACCCAAATTTTTATCCAGGTTGACCTCGGATCAGGTAGGGATACCCGCTGAACTTAAGCATATCAATAAGCGGAGGA
>M01863_34_000000000-B4RYD_1_1107_5028_19294	
NNNNNNNNNNNNNNNNNNNNNNNNNNNNNNNNNNN
>M01863_34_000000000-B4RYD_1_1107_17265_20177	
GTGAATCATCGAATCTTTGAACGCACATTGCGCCCCTTGGTATTCCAGGGGGCATGCCTGTTTGAGCGTCATTTTCCTTCTCAAACATTCTGTTTGGTAGTGAGTGATACTCTTTGGAGTTAACTTGAAATTGCTGGCCTTTTCATTGGNTGTTTTTTTTTTCCAAAGAGAGGTTTCTCTGCGTGCTTGAGGTATAATGCAAGTACGGTCGTTTTAGGTTTTACCAACTGCGGCTAATCTTTTTTATACTGAGCGTATTGGAACGTTATCGATAAGAAGAGAGCGTCTAGGCGAACAATGTTCTTAAAGTTTGACCTCAAATCAGGTAGGAGTACCCGCTGAACTTAAGCATATCAATAAGCGGAGGA
>M01863_34_000000000-B4RYD_1_1107_20366_20439	
GTGAATCATCGAATCTTTGAACGCACATTGCGCCCCCTGGTATTCCGGGGGGCATGCCTGTCCGAGCGTCATTGCTGCCCTCAAGCACGGCTTGTGTGTTGGGCTTCCGTCCCTGGCAACGGGGACGGGCCCAAAAGGCAGTGGCGGCACCATGTCTGGTCCTCGAGCGTATGGGGCTTTGTCACCCGCTCCCGTAGGTCCAGCTGGCAGCTAGCCTCGCAACCAATCTTTTTAACCAGGTTGACCTCGGATCAGGTAGGGATACCCGCTGAACTTAAGCATATCAATAAGCGGAGGA
>M01863_34_000000000-B4RYD_1_1107_8736_20846	
NNNNNNNNNNNNNNNNNNNNNNNNNNNNNNNNNNNGTGAATCATCAATAAGCGGAGGACTGTCTCTTAACACATCTCCGAGCCCACGAGACAGGCAGAAATCTCGTATGCCGTCTTCTGCTTGAAAAAAAAAAAAAAAAGGGAATAGCGATCAACTGACACGAATAAAATAATCTACATCACGAAACGGCAGAGTCGCGGGCAAGCTATAGTGTATAGCACAGTGGCGCAGAGTGAAAACCTCAGAATGCAGTAAGCGCAGATAGCAACACACATTCGAGAGAAGGTTCTACAGAGCCGACTGCTACACGTTGCGACAGCGAAGTGGAGCTGCAGG
>M01863_34_000000000-B4RYD_1_1107_4929_20950	
GTGAATCATCGAATCTTTGAAGGAAAAAGTAAAAGAACAGCATATCAATAAGCGGAGGA
>M01863_34_000000000-B4RYD_1_1107_15261_21754	
GTGAATCATCGAATCTTTGAACGCACATTGCGCCCCCTGGTATTCCGGGGGGCATGCCTGTCCGAGCGTCATTGCTGCCCTCAAGCACGGCTTGTGTGTTGGGCTTCCGTCCCTGGCAACGGGGACGGGCCCAAAAGGCAGTGGCGGCACCATGTCTGGTCCTCGAGCGTATGGGGCTTTGTCACCCGCTCCCGTAGGTCCAGCTGGCAGCTAGCCTCGCAACCAATCTTTTTAACCAGGTTGACCTCGGATCAGGTAGGGATACCCGCTGAACTTAAGCATATCAATAAGCGGAGGA
>M01863_34_000000000-B4RYD_1_1107_23901_21910	
NNNNNNNNNNNNNNNNNNNNNNNNNNNNNNNNNNN
>M01863_34_000000000-B4RYD_1_1107_18200_21925	
NNNNNNNNNNNNNNNNNNNNNNNNNNNNNNNNNNN
>M01863_34_000000000-B4RYD_1_1107_23100_22662	
NNNNNNNNNNNNNNNNNNNNNNNNNNNNNNNNNNN
>M01863_34_000000000-B4RYD_1_1107_24967_22716	
TCGCGTGAATCATCGAATCTTTGAACGCACATTGCGCCCCCTGGTATTCCGGGGGGCATGCCTGTCCGAGCGTCATTGCTGCCCTCAAGCACGGCTTGTGTGTTGGGCTTCCGTCCCTGGCAACGGGGACGGGCACAAAAGGCAGTGGCGGCACCATGTCTGGTCCTCGAGCGTATGGGGCTTTGTCACCCGCTCCCGTAGGTCCAGCTGGCAGCTAGCCTCGCAACCAATCTTTTTAACCAGNTTGACCTCGGATCAGGTAGGGATACCCGCTGAACTTAAGCATATCAATAAGCGGAGGAGTG
>M01863_34_000000000-B4RYD_1_1107_16060_22831	
GTGAATCATCGAATCTTTGAACGCACCTTGCGCTCCTTGGTATTCCGAGGAGCATGCCTGTTTGAGTCTCATGGAATTCTCAACCTTCGGCTTCATTGACGAAGGCTTGGACTTGGAGGTCGTGCCGGCTCTCGTAGTCGGCTCCTCTGAAATGCATTAGTGCGAACGTTACCGACCGCTTCAGCGTGATAATTATCTGCGTTGCTGTGGAGGGTATTCTAGTGTTCACGCTTCTAACCGTCTTCGGACAAATTTCTGAACTCTGAGCTCAAATCAGGTAGGACTACCCGCTGAACTTAAGCATATCAATAAGCGGAGGA
>M01863_34_000000000-B4RYD_1_1107_16819_22952	
NNNNNNNNNNNNNNNNNNNNNNNNNNNNNNNNNNN
>M01863_34_000000000-B4RYD_1_1107_12076_23336	
NNNNNNNNNNNNNNNNNNNNNNNNNNNNNNNNNNN
>M01863_34_000000000-B4RYD_1_1107_19127_24002	
GTGAATCATCGAATCTTTGCTGTCTGCCACCGTGGCCGATGGTGTGATAGGCGACAAACACGATTCCAACACGGAACTGATAGCACAAGGTGTTGCCAACATGGCTACCCCGCTGTTTGGCGGTATCCCTGCCACCGGAGCCATCGCGCGTACCATGGCAAATATCAATAAGCGGAGGA
>M01863_34_000000000-B4RYD_1_1107_20182_24384	
NNNNNNNNNNNNNNNNNNNNNNNNNNNNNNNNNNN
>M01863_34_000000000-B4RYD_1_1107_21638_24491	
NNNNNNNNNNNNNNNNNNNNNNNNNNNNNNNNNNN
>M01863_34_000000000-B4RYD_1_1107_10408_24952	
GTGAATCATCGAATTTTGAACAGATAACAGGCAATGAGAGTGAAGATGCACTTATATATGAGAAAGCATCAAAGATATCAATAAGCGGAGGA
>M01863_34_000000000-B4RYD_1_1108_16006_1384	
GTGAATCATCGAATCTTTGAACAGGCAGGACTGGAAGCAGATGATCTTCTTGGAACGATTTCTCATCAATGTGAAAAAGAGGGACTGGATGTCTCGATCATTTCAGGAGACCGTGATACACTTCAGCTTACCACGGAGCATATCAATAAGCGGAGGA
>M01863_34_000000000-B4RYD_1_1108_22475_1895	
NNNNNNNNNNNNNNNNNNNNNNNNNNNNNNNNNNN
>M01863_34_000000000-B4RYD_1_1108_7695_1942	
NNNNNNNNNNNNNNNNNNNNNNNNNNNNNNNNNNN
>M01863_34_000000000-B4RYD_1_1108_9894_2168	
TAGGTGAATCATCGAATCTTTGAACGCACATTGCGCCCCCTGGTATTCCGGGGGGCATGCCTGTCCGAGCGTCATTGCTGCCCTCAAGCACGGCTTGTGTGTTGGGCTTCCGTCCCTGGCAACGGGGACGGGCCCAAAAGGCAGTGGCGGCACCATGTCTGGTCCTCGAGCGTATGGGGCTTTGTCACCCGCTCCCGTAGGTCCAGCTGGCAGCTAGCCTCGCAACCAATCTTTTTAACCAGGTTGACCTCGGATCAGGTAGGGATACCCGCTGAACTTAAGCATATCAATAAGCGGAGGACTT
>M01863_34_000000000-B4RYD_1_1108_18412_2204	
NNNNNNNNNNNNNNNNNNNNNNNNNNNNNNNNNNN
>M01863_34_000000000-B4RYD_1_1108_23565_2246	
NNNNNNNNNNNNNNNNNNNNNNNNNNNNNNNNNNN
>M01863_34_000000000-B4RYD_1_1108_19740_2305	
GTGAATCATCGAATCTTTGAACGCAAGTTGCGCCCGAAGCCATTCGGCCGAGGGCACGTCTGCCTGGGTGTCACGCATCGTTGCCCCAACCCCAAACACTTCTTATGATGTGTGGGGTGCGGGGAAGACATTGGCCTCCCGTGCGCTTCTGCTCGCGGTTAGCCTAAAAGTGAGTCCTAGGCGACGAGCGCCACGACAATCGGTGGTTGAGAAACCCTCGTGACCCGTCGTGTGTTGCCCGTCGCTGTGAAGGTGCTCCTCGACCCTATTGCGTCGTTCCTGCGACTCTACCATCGCGACCCCAGGTCAGGCGGGATTACCCGCTGAATTTAAGCATATCAATAAGCGGAGGA
>M01863_34_000000000-B4RYD_1_1108_15799_2314	
NNNNNNNNNNNNNNNNNNNNNNNNNNNNNNNNNNN
>M01863_34_000000000-B4RYD_1_1108_11033_2501	
GTGAATCATCGAACAGGCCGTTTATTTGCAGGGAGCTTATGATCGGGAACGGATGTTAAAATGAGAATAGTGAATTGGTAAGAGCTGCCTTCGGGTAGCTCTTTTTAGATGGAGGAATATGAAAAATGGCGGCTACAAGACTAATTGCGCTGCATATCAATAAGCGGAGGA
>M01863_34_000000000-B4RYD_1_1108_20770_3060	
NNNNNNNNNNNNNNNNNNNNNNNNNNNNNNNNNNN
>M01863_34_000000000-B4RYD_1_1108_15993_3095	
GTGAATCATCGAATCTTTGAACGCACATTGCGCCCTCTGGTATTCCAGAGGGCATGCCTGTTTGAGCGTCATTTCTCTCTCAAACCTTCGGGTTTGGTATTGAGTGATACTCTTAGTCGAACTAGGCGTTTGCTTGAAATGTATTGGCATGAGTGGTACTGGATAGTGCTATATGACTTTCAATGTATTAGGTTTATCCAACTCGTTGAATAGTTTAATGGTATATTTCTCGGTATTCTAGGCTCGGCCTTACAATATAACAAACAAGTTTGACCTCAAATCAGGTAGGATTACCCGCTGAACTTAAGCATATCAATAAGCGGAGGA
>M01863_34_000000000-B4RYD_1_1108_24092_3104	
TTGTGTATAAGAGACCGGTGAATCATCGAATCTTTGAACGCACATTGCGCCCTCTGGTATTCCGGAGGGCATGCCTGTTTGAGCGTCGTTTCTCCCTCAAACCGCTGGGTTTGGTGTTGAGCAATACGACTTGGGTTTGCTTGAAAGACGGTAGTGGTAAGGCGGGATCGCTTTGACAATGGCTTAGGTCTAACCAAAAACATTGCTTGCGGCGGTAACGTCTACCACGTATATCTTCAAACTTTGACCTCAAATCAGGTAGGACTACCCGCTGAACTTAAGCATATCAATAAGCGGAGGA
>M01863_34_000000000-B4RYD_1_1108_20568_3794	
NNNNNNNNNNNNNNNNNNNNNNNNNNNNNNNNNNN
>M01863_34_000000000-B4RYD_1_1108_15179_4265	
GTGAATCATCGAATCTTTGAACGCACATTGCGCCCTCTGGTATTCCGGAGGGCATGCCTGTTTGAGCGTCGTTTCTCCCTCAAACCGCTGGGTTTGGTGTTGAGCAATACGACTTGGGTTTGCTTGAAAGACGGTAGTGGTAAGGCGGGATCGCTTTGACAATGGCTTAGGTCTAACCAAAAACATTGCTTGCGGCGGTAACGTCTACCACGTATATCTTCAAACTTTGACCTCAAATCAGGTAGGACTACCCGCTGAACTTAAGCATATCAATAAGCGGAGGA
>M01863_34_000000000-B4RYD_1_1108_12539_4647	
GTAAATCATCGAATCTTTGAACGCACATTGCGCCCCCTGGTATTCCGGGGGGCATGCCTGTCCGAGCGTCATTGCTGCCCTCAAGCACGGCTTGTGTGTTGGGCTTCCGTCCCTGGTAACGGGGACGGGCCCAAAAGGCAGTGGCGGCACCATGTCTGGTCCTCGAGCGTATGGGGCTTTGTCACCCGCTCCCGTAGGTCCAGCTGGCAGCTAGCCTCGCAACCAATCTTTTTAACCAGGTTGACCTCGGATCAGGTAGGGATACCCGCTGAACTTAAGCATATCAATAAGCGGAGGA
>M01863_34_000000000-B4RYD_1_1108_18772_5249	
NNNNNNNNNNNNNNNNNNNNNNNNNNNNNNNNNNN
>M01863_34_000000000-B4RYD_1_1108_25615_5578	
NNNNNNNNNNNNNNNNNNNNNNNNNNNNNNNNNNN
>M01863_34_000000000-B4RYD_1_1108_10960_6174	
GTGAATCATCGAATCTTTGAACGCACATTGCGCCCCCTGGTATTCCGGGGGGCATGCCTGTCCGAGCGTCATTGCTGCCCTCAAGCACGGCTTGTGTGTTGGGCTTCCGTCCCTGGTAACGGGGACGGGCCCAAAAGGCAGTGGCGGCACCATGTCTGGTCCTCGAGCGTATGGGGCTTTGTCACCCGCTCCCGTAGGTCCAGCTGGCAGCTAGCCTCGCAACCAATCTTTTTAACCAGGTTGACCTCGGATCAGGTAGGGATACCCGCTGAACTTAAGCATATCAATAAGCGGAGGACTT
>M01863_34_000000000-B4RYD_1_1108_10001_6720	
NNNNNNNNNNNNNNNNNNNNNNNNNNNNNNNNNNN
>M01863_34_000000000-B4RYD_1_1108_19648_6924	
GTGAATCATCGAATCTAAATATTTCTGTGGTAATTCCATATAAATCCTTTCCGTATCTGCTTTATATGTTAAAGCCGGCATTAATCACCGGCATATCAATAAGCGGAGGA
>M01863_34_000000000-B4RYD_1_1108_10343_7142	
TTGTTTGTAAGAGCCCGGTGAATCATCGAATCTTTGAACGCACATTGCGCCCTCTGGTATTCCGGAGGGCATGCCTGTTTGAGCGTCGTTTCTCCCTCAAACCGCTGGGTTTGGTGTTGAGCAATACGACTTGGGTTTGCTTGAAAGACGGTAGTGGTAAGGCGGGATCGCTTTGACAATGGCTTAGGTCTAACCAAAAACATTGCTTGCGGCGGTAACGTCTACCACGTATATCTTCAAACTTTGACCTCAAATCAGGTAGGACTACCCGCTGAACTTAAGCATATCAATAAGCGGAGGA
>M01863_34_000000000-B4RYD_1_1108_15619_7170	
GTGAATCATCGAATCTTTGAACGCAAGTTGCGCCCGATGCCATTAGGTTGAGGGCACGTCTGCCTGGGTGTCACATATCGAAGCCCATTGCCGATTTCCTACTCGTAGGTGTTGTGCTGGGTGAATGATGGCTTCCCGTGAGCTTCTTTGTCTCATGGTTGGTTGAAAATTGAGACCATGGTAGGGTGTGCCATGATAGATGGTGGTTGTGTGTCGCACGAGACCAATCATGCGCTGCCCTATTGAATTTTGGCCTCTTGTACCCATTTGCGCTTCCAAACGCTCGTGATGAGACCTCAGGTCAGGCGGGGCTACCCGCTGAATTTAAGCATATCAATAAGCGGAGGA
>M01863_34_000000000-B4RYD_1_1108_10368_7541	
NNNNNNNNNNNNNNNNNNNNNNNNNNNNNNNNNNN
>M01863_34_000000000-B4RYD_1_1108_16673_7969	
NNNNNNNNNNNNNNNNNNNNNNNNNNNNNNNNNNN
>M01863_34_000000000-B4RYD_1_1108_28533_7981	
NNNNNNNNNNNNNNNNNNNNNNNNNNNNNNNNNNN
>M01863_34_000000000-B4RYD_1_1108_11307_8092	
GTGAATCATCGAATCTTTGGATAAAGAAATCCCAAACTATCCGGCTGCATATCAATAAGCGGAGGA
>M01863_34_000000000-B4RYD_1_1108_6862_8134	
TTTTTTTGTATTTATTTTGTTGTGCGTTTTGTGGTGTTTTTTGTGTGTTATGGCTGTTTGTTGTTTTTTGTTTGGTGTTTGGTTGGTTTTTATTTGGTGTGGTTGTTGTGTTTTTGATTTGAGGTTAGAGTTTTTGTGGTTTTGTGGTTTTCTTCTGTTTGTAAGGTGTAGGTGTGTGTGAGGAGGGTGGTTTTAAAAAGTTGAAAAAGAGAGAGAGGGTGGGGAAAAAATGTAATTTAAGAGTAAAAACAGGAGGAGGGCGATACACCGCACCAAACCAGGACAAACAAGACGTGAATCATCGAATCTTTGAACGCACATTGCGCCCCTTGGTATTCCAGGGGGCATGCCTGTTTGAGCGTCATTTCCTTCTCAAACATTCTGTTTGGTAGTGAGTGATACTCTTTGGAGTTAACTTGAAATTGCTGGCCTTTTCATTGGATGTTTTTTTTTCCAAAGAGAGGTTTCTCTGCGTGCTTGAGGTATAATGCAAGTACGGTCGTTTTAGGTTTTACCAACTGCGGCTAATCTTTTTTTATACTGAGCGTATTGGAACGTTATCGATAAGAAGAGAGCGTCTAGGCGAACAATGTT
>M01863_34_000000000-B4RYD_1_1108_22198_8208	
GTGAATCATCGAATCTTTGAGTCCAAGTTCGTGGATTCTTGCAATCAGTTTGTCAAGTCGTTCTTCTCTTTGACTTCCGCCAATAAGTTCGCCAATGCCAGGGACAAGCATATCAATAAGCGGAGGA
>M01863_34_000000000-B4RYD_1_1108_10591_8306	
GTGAATCATCGAATCTTTGAACGCAAGTTGCGCCCGAAGCCATTCGGCCGAGGGCACGTCTGCCTGGGTGTCACGCATCGTTGCCCCAACCCCAAACACTTCTTATGATGTGTGGGGTGCGGGGAAGACATTGGCCTCCCGTGTGCTTCTGCTCGCGGTTAGCCTAAAAGTGAGTCCTAGGCGACGAGCGCCACGACAATCGGTGGTTGAGAAACCCTCGTGACCCGTCGTGTGTTGCCCGTCGCTGTGAAGGTGCTCCTCGACCCTATTGCGTCGTTCCTGCGACTCTACCATCGCGACCCCAGGTCAGGCGGGATTACCCGCTGAATTTAAGCATATCAATAAGCGGAGGA
>M01863_34_000000000-B4RYD_1_1108_15152_8491	
NNNNNNNNNNNNNNNNNNNNNNNNNNNNNNNNNNN
>M01863_34_000000000-B4RYD_1_1108_11677_8846	
NNNNNNNNNNNNNNNNNNNNNNNNNNNNNNNNNNN
>M01863_34_000000000-B4RYD_1_1108_6666_8906	
NNNNNNNNNNNNNNNNNNNNNNNNNNNNNNNNNNN
>M01863_34_000000000-B4RYD_1_1108_9187_8909	
GTGAATCATCGAATCTTTGAACGCACATTGCGCCCTCTGGTATTCCGGAGGGCATGCCTGTTTGAGCGTCGTTTCTCCCTCAAACCGCTGGGTTTGGTGTTGAGCAATACGACTTGGGTTTGCTTGAAAGACGGTAGTGGTAAGGCGGGATCGCTTTGACAATGGCTTAGGTCTAACCAAAAACATTGCTTGCGGCGGTAACGTCTACCACGTATATCTTCAAACTTTGACCTCAAATCAGGTAGGACTACCCGCTGAACTTAAGCATATCAATAAGCGGAGGACTGCCACTTATACACAT
>M01863_34_000000000-B4RYD_1_1108_21512_9036	
GTGAATCATCGAATCTTTGAACGCACCTTGCGCTCCTTGGTATTCCGAGGAGCATGCCTGTTTGAGTCTCATGGAATTCTCAACCTTCGGCTTCATTGACGAAGGCTTGGACTTGGAGGTCGTGCCGGCTCTCGTAGTCGGCTCCTCTGAAATGCATTAGTGCGAACGTTACCGACCGCTTCAGCGTGATAATTATCTGCGTTGCTGTGGAGGGTATTCTAGTGTTCACGCTTCTAACCGTCTTCGGACAAATTTCTGAACTCTGAGCTCAAATCAGGTAGGACTACCCGCTGAACTTAAGCATATCAATAAGCGGAGGA
>M01863_34_000000000-B4RYD_1_1108_20517_9815	
GTGAATCATCGAATCTTTGAACGCACATTGCGCCCTCTGGTATTCCAGAGGGCATGCCTGTTTGAGCGTCATTTCTCTCTCAAACCTTCGGGTTTGGTATTGAGTGATACTCTTAGTCGAACTAGGCGTTTGCTTGAAATGTATTGGCATGAGTGGTACTGGATAGTGCTATATGACTTTCAATGTATTAGGTTTATCCAACTCGTTGAATAGTTTAATGGTATATTTCTCGGTATTCTAGGCTCGGCCTTACAATATAACAAACAAGTTTGACCTCAAATCAGGTAGGATTACCCGCTGAACTTAAGCATATCAATAAGCGGAGGA
>M01863_34_000000000-B4RYD_1_1108_14351_10069	
NNNNNNNNNNNNNNNNNNNNNNNNNNNNNNNNNNN
>M01863_34_000000000-B4RYD_1_1108_26667_10379	
GTGAATCATCGAATCTTTGAACGCACATTGCGCCCCTTGGTATTCCAGGGGGCATGCCTGTTTGAGCGTCATTTCCTTCTCAAACATTCTGTTTGGTAGTGAGTGATACTCTTTGGAGTTAACTTGAAATTGCTGGCCTTTTCATTGGATGTTTTTTTTTTCCAAAGAGAGGTTTCTCTGCGTGCTTGAGGTATAATGCAAGTACGGTCGTTTTAGGTTTTACCAACTGCGGCTAATCTTTTTTATACTGAGCGTATTGGAACGTTATCGATAAGAAGAGAGCGTCTAGGCGAACAATGTTCTTAAAGTTTGACCTCAAATCAGGTAGGAGTACCCGCTGAACTTAAGCATATCAATAAGCGGAGGA
>M01863_34_000000000-B4RYD_1_1108_29298_10441	
GTGAATCATCGAATCTTTGAACGCACATTGCGCCCCCTGGTATTCCGGGGGGCATGCCTGTCCGAGCGTCATTGCTGCCCTCAAGCACGGCTTGTGTGTTGGGCTTCCGTCCCTGGCAACGGGGACGGGCCCAAAAGGCAGTGGCGGCACCATGTCTGGTCCTCGAGCGTATGGGGCTTTGTCACCCGCTCCCGTAGGTCCAGCTGGCAGCTAGCCTCGCAACCAATCTTTTTAACCAGGTTGACCTCGGATCAGGTAGGGATACCCGCTGAACTTAAGCATATCAATAAGCGGAGGA
>M01863_34_000000000-B4RYD_1_1108_26707_11069	
GTGAATCATCGAATCTTTGAAACAGGAAAACAGTCGCTGCCGATCATTGTTTGCACGATCGGCATATCAATAAGCGGAGGA
>M01863_34_000000000-B4RYD_1_1108_3385_11246	
NNNNNNNNNNNNNNNNNNNNNNNNNNNNNNNNNNN
>M01863_34_000000000-B4RYD_1_1108_10277_11312	
GTGAATCATCGAATCTTTGAACGCAAGTTGCGCCCGATGCCATTAGGTTGAGGGCACGTCTGCCTGGGTGTCACATATCGAAGCCCATTGCCGATTTCCTACTCGTAGGTGTTGTGCTGGGTGAATGATGGCTTCCCGTGAGCTTCTTTGTCTCATGGTTGGTTGAAAATTGAGACCATGGTAGGGTGTGCCATGATAGATGGTGGTTGTGTGTCGCACGAGACCAATCATGCGCTGCCCTATTGAATTTTGGCCTCTTGTACCCATTTGCGCTTCCAAACGCTCGTGATGAGACCTCAGGTCAGGCGGGGCTACCCGCTGAATTTAAGCATATCAATAAGCGGAGGA
>M01863_34_000000000-B4RYD_1_1108_12013_11385	
NNNNNNNNNNNNNNNNNNNNNNNNNNNNNNNNNNN
>M01863_34_000000000-B4RYD_1_1108_17480_11525	
GTGAATCATCGAATCTTTGAACGCACATTGCGCCCCTTGGTATTCCAGGGGGCATGCCTGTTTGAGCGTCATTTCCTTCTCAAACATTCTGTTTGGTAGTGAGTGATACTCTTTGGAGTTAACTTGAAATTGCTGGCCTTTTCATTGGATGTTTTTTTTTTCCAAAGAGAGGTTTCTCTGCGTGCTTGAGGTATAATGCAAGTACGGTCGTTTTAGGTTTTACCAACTGCGGCTAATCTTTTTTTATACTGAGCGTATTGGAACGTTATCGATAAGAAGAGAGCGTCTAGGCGAACAATGTTCTTAAAGTTTGACCTCAAATCAGGTAGGAGTACCCGCTGAACTTAAGCATATCAATAAGCGGAGGA
>M01863_34_000000000-B4RYD_1_1108_16747_11870	
GTGAATCATCGAATCTTTGAACGCACATTGCGCCCCCTGGTATTCCGGGGGGCATGCCTGTCCGAGCGTCATTGCTGCCCTCAAGCACGGCTTGTGTGTTGGGCTTCCGTCCCTGGTAACGGGGACGGGCCCAAAAGGCAGTGGCGGCACCATGTCTGGTCCTCGAGCGTATGGGGCTTTGTCACCCGCTCCCGTAGGTCCAGCTGGCAGCTAGCCTCGCAACCAATCTTTTTAACCAGGTTGACCTCGGATCAGGTAGGGATACCCGCTGAACTTAAGCATATCAATAAGCGGAGGA
>M01863_34_000000000-B4RYD_1_1108_19224_12008	
GTGAATCATCGAATCTTTGAGGATTGCAGAATTCCAAAAGATGCTTTATTAGGACCTGAAGGAAAAGGTTTCCCAATCGCAATGCATATCAATAAGCGGAGGA
>M01863_34_000000000-B4RYD_1_1108_16992_12242	
GTGAATCATCGAATCTTTGAACGCACATTGCGCCCCTTGGTATTCCAGGGGGCATGCCTGTTTGAGCGTCATTTCCTTCTCAAACATTCTGTTTGGTAGTGAGTGATACTCTTTGGAGTTAACTTGAAATTGCTGGCCTTTTCATTGGATGTTTTTTTTTTCCAAAGAGAGGTTTCTCTGCGTGCTTGAGGTATAATGCAAGTACGGTCGTTTTAGGTTTTACCAACTGCGGCTAATCTTTTTTATACTGAGCGTATTGGAACGTTATCGATAAGAAGAGAGCGTCTAGGCGAACAATGTTCTTAAAGTTTGACCTCAAATCAGGTAGGAGTACCCGCTGAACTTAAGCATATCAATAAGCGGAGGA
>M01863_34_000000000-B4RYD_1_1108_4458_12265	
GTGAATCATCGAATTTTGAACAGATAACAGGCAATGAGAGTGAAGATGCACTTATATATGAGAAAGCATCAAAGATATCAATAAGCGGAGGA
>M01863_34_000000000-B4RYD_1_1108_27715_12387	
NNNNNNNNNNNNNNNNNNNNNNNNNNNNNNNNNNN
>M01863_34_000000000-B4RYD_1_1108_19612_12419	
GTGAATCATCGAATCTTTGAGTCCAAGTTCGTGGATTCTTGCAATCAGTTTGTCAAGTCGTTCTTCTCTTTGACTTCCGCCAATAAGTTCGCCAATGCCAGGGACAAGCATATCAATAAGCGGAGGA
>M01863_34_000000000-B4RYD_1_1108_18390_12796	
GTGAATCATCGAATCTTTGAACGCAAGTTGCGCCCGAAGCCATTAGGCCGAGGGCACGCCTGCCTGGGCGTCACACGTCGTTGCCCCCCCCATCTACTCCTTCGGGATTGCGGGGGGCGGATGATGGCCTCCCGTGCGCCTCGCCGCGCGGTTGGCATAAATACCAAGTCCTCGGCGACGCACGCCACGACAATCGGTGGTTGCGAGACCTCGGTTGCCCGTCGTGTGCGTTCGTCGCGCATCGAGGGCTCGAAAAAATGCTCGGCTCTGGCTCGGCTTTCAACGCGACCCCAGGTCAGGCGGGGTTACCCGCTGAATTTAAGCATATCAATAAGCGGAGGA
>M01863_34_000000000-B4RYD_1_1108_19922_13823	
GTGAATCATCGAATCTTTGAACGCAAGTTGCGCCCGATGCCATTAGGTTGAGGGCACGTCTGCCTGGGTGTCACATATCGAAGCCCATTGCCGATTTCCTACTCGTAGGTGTTGTGCTGGGTGAATGATGGCTTCCCGTGAGCTTCTTTGTCTCATGGTTGGTTGAAAATTGAGACCATGGTAGGGTGTGCCATGATAGATGGTGGTTGTGTGTCGCACGAGACCAATCATGCGCTGCCCTATTGAATTTTGGCCTCTTGTACCCATTTGCGCTTCCAAACGCTCGTGATGAGACCTCAGGTCAGGCGGGGCTACCCGCTGAATTTAAGCATATCAATAAGCGGAGGA
>M01863_34_000000000-B4RYD_1_1108_2263_14057	
GTGAATCATCGAATCTTTGAACGCAAGTTGCGCCCGATGCCATTAGGTTGAGGGCACGTCTGCCTGGGTGTCACATATCGAAGCCCATTGCCGATTTCCTACTCGTAGGTGTTGTGCTGGGTGAATGATGGCTTCCCGTGAGCTTCTTTGTCTCATGGTTGGTTGAAAATTGAGACCATGGTAGGGTGTGCCATGATAGATGGTGGTTGTGTGTCGCACGAGACCAATCATGCGCTGCCCTATTGAATTTTGGCCTCTTGTACCCATTTGCGCTTCCAAACGCTCGTGATGAGACCTCAGGTCAGGCGGGGCTACCCGCTGAATTTAAGCATATCAATAAGCGGAGGA
>M01863_34_000000000-B4RYD_1_1108_8374_14102	
NNNNNNNNNNNNNNNNNNNNNNNNNNNNNNNNNNN
>M01863_34_000000000-B4RYD_1_1108_13171_15693	
TTGGGTATAAGAGACAGGTGAATCATCGAATCTTTGAACGCACATTGCGCCCTCTGGTATTCCGGAGGGCATGCCTGTTTGAGCGTCGTTTCTCCCTCAAACCGCTGGGTTTGGTGTTGAGCAATACGACTTGGGTTTGCTTGAAAGACGGTAGTGGTAAGGCGGGATCGCTTTGACAATGGCTTAGGTCTAACCAAAAACATTGCTTGCGGCGGTAACGTCTACCACGTATATCTTCAAACTTTGACCTCAAATCAGGTAGGACTACCCGCTGAACTTAAGCATATCAATAAGCGGAGGA
>M01863_34_000000000-B4RYD_1_1108_25231_15814	
NNNNNNNNNNNNNNNNNNNNNNNNNNNNNNNNNNN
>M01863_34_000000000-B4RYD_1_1108_17709_15966	
GTGAATCATCGAATCTTTGAACGCACATTGCGCCCCCTGGTATTCCGGGGGGCATGCCTGTCCGAGCGTCATTGCTGCCCTCAAGCACGGCTTGTGTGTTGGGCTTCCGTCCCTGGTAACGGGGACGGGCCCAAAAGGCAGTGGCGGCACCATGTCTGGTCCTCGAGCGTATGGGGCTTTGTCACCCGCTCCCGTAGGTCCAGCTGGCAGCTAGCCTCGCAACCAATCTTTTTAACCAGGTTGACCTCGGATCAGGTAGGGATACCCGCTGAACTTAAGCATATCAATAAGCGGAGGA
>M01863_34_000000000-B4RYD_1_1108_13753_16384	
GTGAATCATCGAATCTTTGAACGCACATTGCGCCCCCTGGTATTCCGGGGGGCATGCCTGTCCGAGCGTCATTGCTGCCCTCAAGCACGGCTTGTGTGTTGGGCTTCCGTCCCTGGCAACGGGGACGGGCCCAAAAGGCAGTGGCGGCACCATGTCTGGTCCTCGAGCGTATGGGGCTTTGTCACCCGCTCCCGTAGGTCCAGCTGGCAGCTAGCCTCGCAACCAATCTTTTTAACCAGGTTGACCTCGGATCAGGTAGGGATACCCGCTGAACTTAAGCATATCAATAAGCGGAGGA
>M01863_34_000000000-B4RYD_1_1108_19923_16454	
GTGAATCATCGAATCTTTGAACGCACATTGCGCCCCCTGGTATTCCGGGGGGCATGCCTGTCCGAGCGTCATTGCTGCCCTCAAGCACGGCTTGTGTGTTGGGCTTCCGTCCCTGGTAACGGGGACGGGCCCAAAAGGCAGTGGCGGCACCATGTCTGGTCCTCGAGCGTATGGGGCTTTGTCACCCGCTCCCGTAGGTCCAGCTGGCAGCTAGCCTCGCAACCAATCTTTTTAACCAGGTTGACCTCGGATCAGGTAGGGATACCCGCTGAACTTAAGCATATCAATAAGCGGAGGA
>M01863_34_000000000-B4RYD_1_1108_25113_17284	
GTGATCATCGAATCTTGAACAGATAACAGGCAATGAGAGTGAAGATGCACTTATATATGAGAAAGCATCAAAGATATCAATAAGCGGAGGA
>M01863_34_000000000-B4RYD_1_1108_4782_17315	
GTGAATCATCGAATCTTTGAACGCACATTGCGCCCCTTGGTATTCCAGGGGGCATGCCTGTTTGAGCGTCATTTCCTTCTCAAACATTCTGTTTGGTAGTGAGTGATACTCTTTGGAGTTAACTTGAAATTGCTGGCCTTTTCATTGGATGTTTTTTTTTTCCAAAGAGAGGTTTCTCTGCGTGCTTGAGGTATAATGCAAGTACGGTCGTTTTAGGTTTTACCAACTGCGGCTAATCTTTTTTATACTGAGCGTATTGGAACGTTATCGATAAGAAGAGAGCGTCTAGGCGAACAATGTTCTTAAAGTTTGACCTCAAATCAGGTAGGAGTACCCGCTGAACTTAAGCATATCAATAAGCGGAGGA
>M01863_34_000000000-B4RYD_1_1108_27545_17474	
NNNNNNNNNNNNNNNNNNNNNNNNNNNNNNNNNNN
>M01863_34_000000000-B4RYD_1_1108_16066_17533	
NNNNNNNNNNNNNNNNNNNNNNNNNNNNNNNNNNN
>M01863_34_000000000-B4RYD_1_1108_4760_17696	
GTGAATCATCGAATCTTTGAACAGGCAGGACTGGAAGCAGATGATCTTCTTGGAACGATTTCTCATCAATGTGAAAAAGAGGGACTGGATGTCTCGATCATTTCAGGAGACCGTGATACACTTCAGCTTACCACGGAGCATATCAATAAGCGGAGGA
>M01863_34_000000000-B4RYD_1_1108_6544_17991	
GTGAATCATCGAATCTTTGAACGCAAGTTGCGCCCGAAGCCATTAGGCCGAGGGCACGCCTGCCTGGGCGTCACACGTCGTTGCCCCCCCATCAACTCCTTCGGGATTGCGGGGGGCGGATGATGGCCTCCCGTGCGCCTCGCCGCGCGGTTGGCATAAATACCAAGTCCTCGGCGACGCACGCCACGACAATCGGTGGTTGCGAGACCTCGGTTGCCCGTCGTGTGCGTTCGTCGCGCATCGAGGGCTCAAAAAAATGCTCGGCTCCGGCTCGGCTTTCAACGCGACCCCAGGTCAGGCGGGGTTACCCGCTGAATTTAAGCATATCAATAAGCGGAGGA
>M01863_34_000000000-B4RYD_1_1108_21274_18169	
TCAGATGGTTATAAGAGACAGGTGAATCATCGAATCTTTGAAGAGATGGAGCAAGTGGAAAAAGAGCGTATTCCATTATATCAGAACTACCAGACAGGAAAAATCAATGAAGAAGAATATCTGGAGAGAAAAGAAGAAATACGGGATCAGCTTCGTATGTATGATGGAGATTTCAGTGAACTTATGGAAGAGGTATCCGTTATAGAAAAGTCATATAGCAATAAAAATGAATGGTTAGAGACTTTTAAGAAAGAGAATCTTCCGAAAGAACTACAGCCAGAGCATATCAATAAGCGGAGGA
>M01863_34_000000000-B4RYD_1_1108_13819_18585	
NNNNNNNNNNNNNNNNNNNNNNNNNNNNNNNNNNN
>M01863_34_000000000-B4RYD_1_1108_16906_18721	
NNNNNNNNNNNNNNNNNNNNNNNNNNNNNNNNNNN
>M01863_34_000000000-B4RYD_1_1108_26927_18795	
GTGAATCATCGAATCTTTGAACGCACATTGCGCCCTCTGGTATTCCAGAGGGCATGCCTGTTTGAGCGTCATTTCTCTCTCAAACCTTCGGGTTTGGTATTGAGTGATACTCTTAGTCGAACTAGGCGTTTGCTTGAAATGTATTGGCATGAGTGGTACTGGATAGTGCTATATGACTTTCAATGTATTAGGTTTATCCAACTCGTTGAATAGTTTAATGGTATATTTCTCGGTATTCTAGGCTCGGCCTTACAATATAACAAACAAGTTTGACCTCAAATCAGGTAGGATTACCCGCTGAACTTAAGCATATCAATAAGCGGAGGA
>M01863_34_000000000-B4RYD_1_1108_4689_19019	
GTGAATCATCGAATCTTTGAAGTCAGTAAGGAACTTTACGAGACATATTACAAAGGGCAGCGCAAGGAGAAATACTTTACCCATGATCTGAAGCAGGAACATACAAAGGTGGATAAGGAAACCGGAGAGATGATTGTCATTCCCAGCAGGGAAGATTCCTACGAGCGACTTTTGGAGGCAGAAAGCAGTTTGCATATCAATAAGCGGAGGA
>M01863_34_000000000-B4RYD_1_1108_19195_19093	
NNNNNNNNNNNNNNNNNNNNNNNNNNNNNNNNNNN
>M01863_34_000000000-B4RYD_1_1108_14926_19858	
GTGAATCATCGAATCTTTGAACGCACATTGCGCCCCTTGGTATTCCAGGGGGCATGCCTGTTTGAGCGTCATTTNCTTCTCANACATTCTTTTGGTAGTGAGTGATACTCTTTGGAGTTAACTTGNAATTGCTGGCCTTTTCATTGGATGTTTTTTTTNCAAAGAGAGGTTTCTCTGCGNGCTTGGGGTATAATGCAAGTACGGTCGTGTTAGGTTTTACCAACNGCGGCTAATCTTTTTTTATACTGAGCGTATTGGAACGGTATCGATAAGAAGAGAGCGNCTAGGCGAACAATGTTCTTAAAGTTTGACCTCAAAGCAGGTAGGAGTACCCGCTGAACTTAAGCATATCATAAGCGGAGGA
>M01863_34_000000000-B4RYD_1_1108_19384_20102	
NNNNNNNNNNNNNNNNNNNNNNNNNNNNNNNNNNN
>M01863_34_000000000-B4RYD_1_1108_27241_20191	
NNNNNNNNNNNNNNNNNNNNNNNNNNNNNNNNNNN
>M01863_34_000000000-B4RYD_1_1108_23391_20647	
TATAGAGTATAGCACTACTTAACTATACGACGATATATAGATGATCTGCAACTATCTAACTGTAGTACTGTATCGCTACATTATGCTGTGTTGTTTCACACTTGCATCCTCAACATGACGATTGTACTCTTCGTTCGGGCAGTATGATGCAGATTTATATAAGAAAAGAAGTGAATCATCGAATTTTGAACAGATAACAGGCAATGAGAGTGAAGATGCACTTATATATGAGAAAGCATCAAAGATATCAATAAGCGGAGGACTCTNTTATACCACATCTCCGAGCCCACGAGACAGGCAGAAATCTCGTATGCCGTCTTCTGCTTGAAAAAAAAAAAAAACAAAGAAAAAAATAAAGATCAAAATCAAGTGAAATAAAACAAGTAAGAAAAATGAAACTAAAACGAAACAGTTTAACTACACTGACAAATAGAGACATTAAGATGCAAAATAGAACACATGCATCTAATAA
>M01863_34_000000000-B4RYD_1_1108_20098_20671	
GTGAATCATCGAATCTTTGAAGTCAGTAAGGAACTTTACGAGACATATTACAAAGGGCAGCGCAAGGAGAAATACTTTACCCATGATCTGAAGCAGGAACATACAAAGGTGGATAAGGAAACCGGAGAGATGATTGTCATTCCCAGCAGGGAAGATTCCTACGAGCGACTTTTGGAGGCAGAAAGCAGTTTGCATATCAATAAGCGGAGGA
>M01863_34_000000000-B4RYD_1_1108_14564_20759	
GTGAATCATCGAATCTTTGAACGCAAGTTGCGCCCGATGCCATTAGGTTGAGGGCACGTCTGCCTGGGTGTCACATATCGAAGCCCATTGCCGATTTCCTACTCGTAGGTGTTGTGCTGGGTGAATGATGGCTTCCCGTGAGCTTCTTTGTCTCATGGTTGGTTGAAAATTGAGACCATGGTAGGGTGTGCCATGATAGATGGTGGTTGTGTGTCGCACGAGACCAATCATGCGCTGCCCTATTGAATTTTGGCCTCTTGTACCCATTTGCGCTTCCAAACGCTCGTGATGAGACCTCAGGTCAGGCGGGGCTACCCGCTGAATTTAAGCATATCAATAAGCGGAGGA
>M01863_34_000000000-B4RYD_1_1108_9924_20761	
GTGAATCATCGAATCTTTGAACGCACATTGCGCCCTCTGGTATTCCAGAGGGCATGCCTGTTTGAGCGTCATTTCTCTCTCAAACCTTCGGGTTTGGTATTGAGTGATACTCTTAGTCGAACTAGGCGTTTGCTTGAAATGTATTGGCATGAGTGGTACTGGATAGTGCTATATGACTTTCAATGTATTAGGTTTATCCAACTCGTTGAATAGTTTAATGGTATATTTCTCGGTATTCTAGGCTCGGCCTTACAATATAACAAACAAGTTTGACCTCAAATCAGGTAGGATTACCCGCTGAACTTAAGCATATCAATAAGCGGAGGA
>M01863_34_000000000-B4RYD_1_1108_21289_20866	
GTGAATCATCGAATCTTTGAACGCACATTGCGCCCCTTGGTATTCCAGGGGGCATGCCTGTTTGAGCGTCATTTCCTTCTCAAACATTCTGTTTGGTAGTGAGTGATACTCTTTGGAGTTAACTTGAAATTGCTGGCCTTTTCATTGGATGTTTTTTTTTTCCAAAGAGAGGTTTCTCTGCGTGCTTGAGGTATAATGCAAGTACGGTCGTTTTAGGTTTTACCAACTGCGGCTAATCTTTTTTATACTGAGCGTATTGGAACGTTATCGATAAGAAGAGAGCGTCTAGGCGAACAATGTTCTTAAAGTTTGACCTCAAATCAGGTAGGAGTACCCGCTGAACTTAAGCATATCAATAAGCGGAGGA
>M01863_34_000000000-B4RYD_1_1108_26360_21606	
TAGGTGAATCATCGAATCTTTGAACGCACATTGCGCCCCCTGGTATTCCGGGGGGCATGCCTGTCCGAGCGTCATTGCTGCCCTCAAGCACGGCTTGTGTGTTGGGCTTCCGTCCCTGGCAACGGGGACGGGCCCAAAAGGCAGTGGCGGCACCATGTCTGGTCCTCGAGCGTATGGGGCTTTGTCACCCGCTCCCGTAGGTCCAGCTGGCAGCTAGCCTCGCAACCAATCTTTTTAACCAGGTTGACCTCGGATCAGGTAGGGATACCCGCTGAACTTAAGCATATCAATAAGCGGAGGA
>M01863_34_000000000-B4RYD_1_1108_19223_22767	
NNNNNNNNNNNNNNNNNNNNNNNNNNNNNNNNNNN
>M01863_34_000000000-B4RYD_1_1108_6564_23433	
GTGAATCATCGAATCTTTGAACGCACATTGCGCCCCCTGGTATTCCGGGGGGCATGCCTGTCCGAGCGTCATTGCTGCCCTCAAGCACGGCTTGTGTGTTGGGCTTCCGTCCCTGGCAACGGGGACGGGCCCAAAAGGCAGTGGCGGCACCATGTCTGGTCCTCGAGCGTATGGGGCTTTGTCACCCGCTCCCGTAGGTCCAGCTGGCAGCTAGCCTCGCAACCAATCTTTTTAACCAGGTTGACCTCGGATCAGGTAGGGATACCCGCTGAACTTAAGCATATCAATAAGCGGAGGA
>M01863_34_000000000-B4RYD_1_1108_13833_24159	
GTGAATCATCGAATCTTTGCACCACATTTCTTTCATCTCAAATGGAACTAAAGATGGTTCTATAGACTTAATCTTATGTCCTGCTTGCTTTGCAAGTGTATATCCCGATCCATTGGAACCGGTAGAAGCGTAGGAAAAGCCGCCGCAGGCAAGGATAACAGAATCTCCCATCATTTTCTTTCCGTCAGACAAAAGTACACCGACACAGTTTTCTTTTTCTTCATCAATAAGCGGAGG
>M01863_34_000000000-B4RYD_1_1108_11714_24571	
GTGAATCATCGAATCTTTGAGAAGAAAGATATGGGTGTGAGGGTAGAACTTTTTGAGAAAAAAGGAGAATATCTGAGCTTTATAAATGATTATGGAATTTACGAGAGCCACTGGGAGCTGATAAGAGGAATCAATAAGCGGAGGA
>M01863_34_000000000-B4RYD_1_1109_20231_1324	
NNNNNNNNNNNNNNNNNNNNNNNNNNNNNNNNNNN
>M01863_34_000000000-B4RYD_1_1109_19971_1326	
NNNNNNNNNNNNNNNNNNNNNNNNNNNNNNNNNNN
>M01863_34_000000000-B4RYD_1_1109_13535_1979	
NNNNNNNNNNNNNNNNNNNNNNNNNNNNNNNNNNN
>M01863_34_000000000-B4RYD_1_1109_18342_1991	
GTGAATCATCGAATTTTGAACAGATAACAGGCAATGAGAGTGAAGATGCACTTATATATGAGAAAGCATCAAAGATATCAATAAGCGGAGGA
>M01863_34_000000000-B4RYD_1_1109_11557_2252	
NNNNNNNNNNNNNNNNNNNNNNNNNNNNNNNNNNNGTGAATCATCAATAAGCGGAGGACTGTCTCTTATACACTCTCCGAGCCCACGAGACAGGCAGAAATCTCGTATGCCGTCTTCTGCTTGAAAAAAAAAAAAAAAAAAAGAACCATCATCTAATCCAGATAAAAACAACATAATCAACACAAGTCACATACTATCAGAAAACTAGTTGTAACAATCATATCCAAGTTCACACAACCTTCTGATGTGAACATACTGACCAGGGACGTACTCAGTCTAACATCAGCGTGTGAACACACACCAGGATTCACATGATGGTAACTTACTGGAATGCGG
>M01863_34_000000000-B4RYD_1_1109_22546_2301	
NNNNNNNNNNNNNNNNNNNNNNNNNNNNNNNNNNN
>M01863_34_000000000-B4RYD_1_1109_18590_3064	
GTGAATCATCGAATCTTTGAACGCACATTGCGCCCCCTGGTATTCCGGGGGGCATGCCTGTCCGAGCGTCATTGCTGCCCTCAAGCACGGCTTGTGTGTTGGGCTTCCGTCCCTGGCAACGGGGACGGGCCCAAAAGGCAGTGGCGGCACCATGTCTGGTCCTCGAGCGTATGGGGCTTTGTCACCCGCTCCCGTAGGTCCAGCTGGCAGCTAGCCTCGCAACCAATCTTTTTAACCAGGTTGACCTCGGATCAGGTAGGGATACCCGCTGAACTTAAGCATATCAATAAGCGGAGGA
>M01863_34_000000000-B4RYD_1_1109_13920_3270	
NNNNNNNNNNNNNNNNNNNNNNNNNNNNNNNNNNN
>M01863_34_000000000-B4RYD_1_1109_19870_3374	
NNNNNNNNNNNNNNNNNNNNNNNNNNNNNNNNNNN
>M01863_34_000000000-B4RYD_1_1109_20724_3460	
GTGAATCATCGAATCTGAAACGGCAATATTCTGAATTTCTCGGGTTTAAGCTGAAAGTTCGTAAAAAGGGCAGGAAATACGTTGTTCGGTCTCACATGAGCAACAAAGCATATCAATAAGCGGAGGA
>M01863_34_000000000-B4RYD_1_1109_22847_3481	
GTGAATCATCGAATCTTTGAACGCAAGTTGCGCCCGAAGCCATTAGGCCGAGGGCACGCCTGCCTGGGCGTCACACGTCGTTGCCCCCCCATCAACTCCTTCGGGATTGCGGGGGGCGGATGATGGCCTCCCGTGCGCCTCGCCGCGCGGTTGGCATAAATACCAAGTCCTCGGCGACGCACGCCACGACAATCGGTGGTTGCGAGACCTCGGTTGCCCGTCGTGTGCGTTCGTCGCGCATCGAGGGCTCAAAAAAATGCTCGGCTCCGGCTCGGCTTTCAACGCGACCCCAGGTCAGGCGGGGTTACCCGCTGAATTTAAGCATATCAATAAGCGGAGGA
>M01863_34_000000000-B4RYD_1_1109_5887_3599	
TTGTGTATAAGGGACAGGTGAATCATCGAATCTTTGAACGCACATTGCGCCCTCTGGTATTCCGGAGGGCATGCCTGTTTGAGCGTCGTTTCTCCCTCAAACCGCTGGGTTTGGTGTTGAGCAATACGACTTGGGTTTGCTTGAAAGACGGTAGTGGTAAGGCGGGATCGCTTTGACAATGGCTTAGGTCTAACCAAAAACATTGCTTGCGGCGGTAACGTCTACCACGTATATCTTCAAACTTTGACCTCAAATCAGGTAGGACTACCCGCTGAACTTAAGCATATCAATAAGCGGAGGA
>M01863_34_000000000-B4RYD_1_1109_10305_3811	
GTGAATCATCGAATCTTTGAAGCCGGGAATGGAAACGGGGTTGAAAGAGATTGGTTATCATTATACCGTCTCTTTCGATATCAATAAGCGGAGGA
>M01863_34_000000000-B4RYD_1_1109_6789_4756	
GTGAATCATCGAATCTTTGAACGCACATTGCGCCCCCTGGTATTCCGGGGGGCATGCCTGTCCGAGCGTCATTGCTGCCCTCAAGCACGGCTTGTGTGTTGGGCTTCCGTCCCTGGTAACGGGGACGGGCCCAAAAGGCAGTGGCGGCACCATGTCTGGTCCTCGAGCGTATGGGGCTTTGTCACCCGCTCCCGTAGGTCCAGCTGGCAGCTAGCCTCGCAACCAATCTTTTTAACCAGGTTGACCTCGGATCAGGTAGGGATACCCGCTGAACTTAAGCATATCAATAAGCGGAGGA
>M01863_34_000000000-B4RYD_1_1109_17967_6334	
GTGAATCATCGAATCTTTGAACGCAAGTTGCGCCCGAAGCCATTAGGCCGAGGGCACGCCTGCCTGGGCGTCACACGTCGTTGCCCCCCCCATCTACTCCTTCGGGATTGCGGGGGGCGGATGATGGCCTCCCGTGCGCCTCGCCGCGCGGTTGGCATAAATACCAAGTCCTCGGCGACGCACGCCACGACAATCGGTGGTTGCGAGACCTCGGTTGCCCGTCGTGTGCGTTCGTCGCGCATCGAGGGCTCGAAAAAATGCTCGGCTCTGGCTCGGCTTTCAACGCGACCCCAGGTCAGGCGGGGTTACCCGCTGAATTTAAGCATATCAATAAGCGGAGGA
>M01863_34_000000000-B4RYD_1_1109_16808_6596	
GTGAATCATCGAATCTTTGAACGCAAGTTGCGCCCGATGCCATTAGGTTGAGGGCACGTCTGCCTGGGTGTCACATATCGAAGCCCATTGCCGATTTCCTACTCGTAGGTGTTGTGCTGGGTGAATGATGGCTTCCCGTGAGCTTCTTTGTCTCATGGTTGGTTGAAAATTGAGACCATGGTAGGGTGTGCCATGATAGATGGTGGTTGTGTGTCGCACGAGACCAATCATGCGCTGCCCTATTGAATTTTGGCCTCTTGTACCCATTTGCGCTTCCAAACGCTCGTGATGAGACCTCAGGTCAGGCGGGGCTACCCGCTGAATTTAAGCATATCAATAAGCGGAGGA
>M01863_34_000000000-B4RYD_1_1109_22793_6767	
GTGAATCATCGAATCTTTGAGGATTGCAGAATTCCAAAAGATGCTTTATTAGGACCTGAAGGAAAAGGTTTCCCAATCGCAATGCATACAATAAGCGGAGGA
>M01863_34_000000000-B4RYD_1_1109_14750_7408	
GTGAATCATCGAATCTGAAACGGCAATATTCTGAATTTCTCGGGTTTAAGCTGAAAGTTCGTAAAAAGGGCAGGAAATACGTTGTTCGGTCTCACATGAGCAACAAAGCATATCAATAAGCGGAGGA
>M01863_34_000000000-B4RYD_1_1109_27669_7423	
TGGTGTATAAGAGTCAGGTGAATCATCGAATCTTTGAACGCACATTGCGCCCTCTGGTATTCCGGAGGGCATGCCTGTTTGAGCGTCGTTTCTCCCTCAAACCGCTGGGTTTGGTGTTGAGCAATACGACTTGGGTTTGCTTGAAAGACGGTAGTGGTAAGGCGGGATCGCTTTGACAATGGCTTAGGTCTAACCAAAAACATTGCTTGCGGCGGTAACGTCTACCACGTATATCTTCAAACTTTGACCTCAAATCAGGTAGGACTACCCGCTGAACTTAAGCATATCAATAAGCGGAGGA
>M01863_34_000000000-B4RYD_1_1109_24193_7529	
NNNNNNNNNNNNNNNNNNNNNNNNNNNNNNNNNNN
>M01863_34_000000000-B4RYD_1_1109_10424_7593	
TCAGGTGAATCATCGAATCTTTGAACGCACATTGCGCCCCCTGGTATTCCGGGGGGCATGCCTGTCCGAGCGTCATTGCTGCCCTCAAGCCCGGCTTGTGTGTTGGGTCTCGTCCTCCGATTCTGGAGGACGGGCCCGAAAGGCAGCGGCGGCACCGCGTCCGGTCCTCGAGCGTATGGGGCTTTGTCACCCGCTCTGTAGGCCCGGCCGGCGCTTGCCGATCAACCCAAATTTTTATCCAGGTTGACCTCGGATCAGGTAGGGATACCCGCTGAACTTAAGCATATCAATAAGCGGAGGA
>M01863_34_000000000-B4RYD_1_1109_10893_7633	
GTGAATCATCGAATTTTGAACCGTATGTTGCAGATATGAGAGCTCCGCTTTTAGAGCCGGGAAGCTGCGCCGGGATAGTGAGTGTATGCGACTCGATGAATTATCTGACGACAAGAGCGGATTTGGAATTGACAATGAAAGCGGCAGCATATCAATAAGCGGAGGA
>M01863_34_000000000-B4RYD_1_1109_8144_7862	
GTGAATCATCGAATCTTTGAGCAGGAGGCAGGATTGTTCGAGAAGATGGATGATGCGTTCGGTGCTTATGTGCGTGACGGAAGGCATATTATTGGAGAGCTTGCAAAGACAATTGGCAAGAAGACTATCGTTATCAATAATGGCGCGGGCATATCAATAAGCGGAGGACTGTCTCTTAACACATCTCCGAGCCCACGAGACAGGCAGAAATCTCGTATGCCGTCTTCTGCTTGAAAAAAAAAAACAAAAAGAACCACATAGAGCATCGAAAATCAACAACAGTAATATACATGATAGATTG
>M01863_34_000000000-B4RYD_1_1109_17894_7863	
GTGAATCATCGAATCTTTGAACGCACATTGCGCCCTCTGGTATTCCAGAGGGCATGCCTGTTTGAGCGTCATTTCTCTCTCAAACCTTCGGGTTTGGTATTGAGTGATACTCTTAGTCGAACTAGGCGTTTGCTTGAAATGTATTGGCATGAGTGGTACTGGATAGTGCTATATGACTTTCAATGTATTAGGTTTATCCAACTCGTTGAATAGTTTAATGGTATATTTCTCGGTATTCTAGGCTCGGCCTTACAATATAACAAACAAGTTTGACCTCAAATCAGGTAGGATTACCCGCTGAACTTAAGCATATCAATAAGCGGAGGA
>M01863_34_000000000-B4RYD_1_1109_24477_7914	
GTGAATCATCGAATCTTTGCGAGCATATCAATAAGCGGAGGA
>M01863_34_000000000-B4RYD_1_1109_18322_7959	
GTGAATCATCGAAGTGGGAGAAACCGAAGCAAGGGCAAATACGCAGACCGAGGCCGCCGAGCTGGTCCAGCAGCTTTTTCAGCATATCAATAAGCGGAGGA
>M01863_34_000000000-B4RYD_1_1109_21414_8007	
GTGAATCATCGAATCTTTGAACGCACCTTGCGCTCCTTGGTATTCCGAGGAGCATGCCTGTTTGAGTCTCATGGAATTCTCAACCTTCGGCTTCATTGACGAAGGCTTGGACTTGGAGGTCGTGCCGGCTCTCGTAGTCGGCTCCTCTGAAATGCATTAGTGCGAACGTTACCGACCGCTTCAGCGTGATAATTATCTGCGTTGCTGTGGAGGGTATTCTAGTGTTCACGCTTCTAACCGTCTTCGGACAAATTTCTGAACTCTGAGCTCAAATCAGGTAGGACTACCCGCTGAACTTAAGCATATCAATAAGCGGAGGA
>M01863_34_000000000-B4RYD_1_1109_8516_8150	
GTGAATCATCGAATCTTTGAACGCACATTGCGCCCCTTGGTATTCCAGGGGGCATGCCTGTTTGAGCGTCATTTCCTTCTCAAACATTCTGTTTGGTAGTGAGTGATACTCTTTGGAGTTAACTTGAAATTGCTGGCCTTTTCATTGGATGTTTTTTTTTTCCAAAGAGAGGTTTCTCTGCGTGCTTGAGGTATAATGCAAGTACGGTCGTTTTAGGTTTTACCAACTGCGGCTAATCTTTTTTATACTGAGCGTATTGGAACGTTATCGATAAGAAGAGAGCGTCTAGGCGAACAATGTTCTTAAAGTTTGACCTCAAATCAGGTAGGAGTACCCGCTGAACTTAAGCATATCAATAAGCGGAGGA
>M01863_34_000000000-B4RYD_1_1109_8082_8302	
GTGAATCATCGAATCTTTGAACGCACCTTGCGCTCCTTGGTATTCCGAGGAGCATGCCTGTTTGAGTCTCATGGAATTCTCAACCTTCGGCTTCATTGACGAAGGCTTGGACTTGGAGGTCGTGCCGGCTCTCGTAGTCGGCTCCTCTGAAATGCATTAGTGCGAACGTTACCGACCGCTTCAGCGTGATAATTATCTGCGTTGCTGTGGAGGGTATTCTAGTGTTCACGCTTCTAACCGTCTTCGGACAAATTTCTGAACTCTGAGCTCAAATCAGGTAGGACTACCCGCTGAACTTAAGCATATCAATAAGCGGAGGA
>M01863_34_000000000-B4RYD_1_1109_15414_8372	
GTGAATCATCGAATCTTTGAACGCACATTGCGCCCCCTGGTATTCCGGGGGGCATGCCTGTCCGAGCGTCATTGCTGCCCTCAAGCACGGCTTGTGTGTTGGGCTTCCGTCCCTGGTAACGGGGACGGGCCCAAAAGGCAGTGGCGGCACCATGTCTGGTCCTCGAGCGTATGGGGCTTTGTCACCCGCTCCCGTAGGTCCAGCTGGCAGCTAGCCTCGCAACCAATCTTTTTAACCAGGTTGACCTCGGATCAGGTAGGGATACCCGCTGAACTTAAGCATATCAATAAGCGGAGGA
>M01863_34_000000000-B4RYD_1_1109_6145_8703	
GTGAATCATCGAATCTTTGAACGCACATTGCGCCCCCTGGTATTCCGGGGGGCATGCCTGTCCGAGCGTCATTGCTGCCCTCAAGCACGGCTTGTGTGTTGGGCTTCCGTCCCTGGCAACGGGGACGGGCCCAAAAGGCAGTGGCGGCACCATGTCTGGTCCTCGAGCGTATGGGGCTTTGTCACCCGCTCCCGTAGGTCCAGCTGGCAGCTAGCCTCGCAACCAATCTTTTTAACCAGGTTGACCTCGGATCAGGTAGGGATACCCGCTGAACTTAAGCATATCAATAAGCGGAGGA
>M01863_34_000000000-B4RYD_1_1109_21378_8703	
GTGAATCATCGAATCTTTGAACGCAAGTTGCGCCCGAAGCCATTAGGCCGAGGGCACGCCTGCCTGGGCGTCACACGTCGTTGCCCCCCCCATCTACTCCTTCGGGATTGCGGGGGGCGGATGATGGCCTCCCGTGCGCCTCGCCGCGCGGTTGGCATAAATACCAAGTCCTCGGCGACGCACGCCACGACAATCGGTGGTTGCGAGACCTCGGTTGCCCGTCGTGTGCGTTCGTCGCGCATCGAGGGCTCGAAAAAATGCTCGGCTCTGGCTCGGCTTTCAACGCGACCCCAGGTCAGGCGGGGTTACCCGCTGAATTTAAGCATATCAATAAGCGGAGGA
>M01863_34_000000000-B4RYD_1_1109_11654_8729	
CCAGGTGAATCATCGAATCTTTGAACGCACATTGCGCCCCCTGGTATTCCGGGGGGCATGCCTGTCCGAGCGTCATTGCTGCCCTCAAGCCCGGCTTGTGTGTTGGGTCTCGTCCTCCGATTCTGGAGGACGGGCCCGAAAGGCAGCGGCGGCACCGCGTCCGGTCCTCGAGCGTATGGGGCTTTGTCACCCGCTCTGTAGGCCCGGCCGGCGCTTGCCGATCAACCCAAATTTTTATCCAGGTTGACCTCGGATCAGGTAGGGATACCCGCTGAACTTAAGCATATCAATAAGCGGAGGA
>M01863_34_000000000-B4RYD_1_1109_23882_8814	
NNNNNNNNNNNNNNNNNNNNNNNNNNNNNNNNNNN
>M01863_34_000000000-B4RYD_1_1109_26715_8933	
GTGAATCATCGAATCTTTGAGATAATCCAAAACCCTCATTGAACCAATATAGCGAACCCGAAGATATCCTCCGTGCATATCAATAAGCGGAGGA
>M01863_34_000000000-B4RYD_1_1109_12442_8935	
NNNNNNNNNNNNNNNNNNNNNNNNNNNNNNNNNNN
>M01863_34_000000000-B4RYD_1_1109_27167_9032	
GTGAATCATCGAATCTAAATATTTCTGTGGTAATTCCATATAAATCCTTTCCGTATCTGCTTTATATGTTAAAGCCGGCATTAATCACCGGCATATCAATAAGCGGAGGA
>M01863_34_000000000-B4RYD_1_1109_11300_9214	
NNNNNNNNNNNNNNNNNNNNNNNNNNNNNNNNNNN
>M01863_34_000000000-B4RYD_1_1109_4555_9294	
GTGAATCATCGAATCTTTGAGCAGGAGGCAGGATTGTTCGAGAAGATGGATGATGCGTTCGGTGCTTATGTGCGTGACGGAAGGCATATTATTGGAGAGCTTGCAAAGACAATTGGCAAGAAGACTATCGTTATCAATAATGGCGCGGGCATATCAATAAGCGGAGGA
>M01863_34_000000000-B4RYD_1_1109_23195_9792	
NNNNNNNNNNNNNNNNNNNNNNNNNNNNNNNNNNN
>M01863_34_000000000-B4RYD_1_1109_25439_10183	
NNNNNNNNNNNNNNNNNNNNNNNNNNNNNNNNNNN
>M01863_34_000000000-B4RYD_1_1109_9008_10367	
GTGAATCATCGAATCTTTGAACGCACCTTGCGCTCCTTGGTATTCCGAGGAGCATGCCTGTTTGAGTCTCATGGAATTCTCAACCTTCGGCTTCATTGACGAAGGCTTGGACTTGGAGGTCGTGCCGGCTCTCGTAGTCGGCTCCTCTGAAATGCATTAGTGCGAACGTTACCGACCGCTTCAGCGTGATAATTATCTGCGTTGCTGTGGAGGGTATTCTAGTGTTCACGCTTCTAACCGTCTTCGGACAAATTTCTGAACTCTGAGCTCAAATCAGGTAGGACTACCCGCTGAACTTAAGCATATCAATAAGCGGAGGA
>M01863_34_000000000-B4RYD_1_1109_29213_10550	
CGGGTGAATCATCGAATCTTTGAACGCACATTGCGCCCCCTGGTATTCCGGGGGGCATGCCTGTCCGAGCGTCATTGCTGCCCTCAAGCCCGGCTTGTGTGTTGGGTCTCGTCCTCCGATTCTGGAGGACGGGCCCGAAAGGCAGCGGCGGCACCGCGTCCGGTCCTCGAGCGTATGGGGCTTTGTCACCCGCTCTGTAGGCCCGGCCGGCGCTTGCCGATCAACCCAAATTTTTATCCAGGTTGACCTCGGATCAGGTAGGGATACCCGCTGAACTTAAGCATATCAATAAGCGGAGGA
>M01863_34_000000000-B4RYD_1_1109_19109_10986	
GTGAATCATCGAATCTTTGAACGCAAGTTGCGCCCGAAGCCATTAGGCCGAGGGCACGCCTGCCTGGGCGTCACACGTCGTTGCCCCCCCATCAACTCCTTCGGGATTGCGGGGGGCGGATGATGGCCTCCCGTGCGCCTCGCCGCGCGGTTGGCATAAATACCAAGTCCTCGGCGACGCACGCCACGACAATCGGTGGTTGCGAGACCTCGGTTGCCCGTCGTGTGCGTTTGTCGCGCATCGAGGGCTCGAAAAAATGCTCGGCTCCGGCTCGGCTTTCAACGCGACCCCAGGTCAGGCGGGGTTACCCGCTGAATTTAAGCATATCAATAAGCGGAGGA
>M01863_34_000000000-B4RYD_1_1109_24043_11053	
NNNNNNNNNNNNNNNNNNNNNNNNNNNNNNNNNNN
>M01863_34_000000000-B4RYD_1_1109_22104_11073	
NNNNNNNNNNNNNNNNNNNNNNNNNNNNNNNNNNN
>M01863_34_000000000-B4RYD_1_1109_21844_11202	
NNNNNNNNNNNNNNNNNNNNNNNNNNNNNNNNNNN
>M01863_34_000000000-B4RYD_1_1109_7321_11371	
GTGAATCATCGAATCTTTGAACGCACATTGCGCCCTCTGGTATTCCAGAGGGCATGCCTGTTTGAGCGTCATTTCTCTCTCAAACCTTCGGGTTTGGTATTGAGTGATACTCTTAGTCGAACTAGGCGTTTGCTTGAAATGTATTGGCATGAGTGGTACTGGATAGTGCTATATGACTTTCAATGTATTAGGTTTATCCAACTCGTTGAATAGTTTAATGGTATATTTCTCGGTATTCTAGGCTCGGCCTTACAATATAACAAACAAGTTTGACCTCAAATCAGGTAGGATTACCCGCTGAACTTAAGCATATCAATAAGCGGAGGA
>M01863_34_000000000-B4RYD_1_1109_9286_11429	
GTGAATCATCGAATCTTTGAACGCACATTGCGCCCCTTGGTATTCCAGGGGGCATGCCTGTTTGAGCGTCNTTTCCTTCTCAAACATTCTGTTTGGTAGTGAGTGATACTCTTTGGAGTTAACTTGAAATTGCTGGCCTTTTCATTGGATGTTTTTTTTTTCCAAAGAGAGGTTTCTCTGCGTGCTTGAGGTATAATGCAAGTACGGTCGTTTTAGGTTTTACCAACTGCGGCTAATCTTTTTTATACTGAGCGTATTGGAACGTTATCGATAAGAAGAGAGCGTCTAGGCGAACAATGTTCTTAAAGTTTGACCTCAAATCAGGTAGGAGTACCCGCTGAACTTAAGCATATCAATAAGCGGAGGA
>M01863_34_000000000-B4RYD_1_1109_15980_11950	
GTGAATCATCGAATCTTTGAACGCACATTGCGCCCCCTGGTATTCCGGGGGGCATGCCTGTCCGAGCGTCATTGCTGCCCTCAAGCACGGCTTGTGTGTTGGGCTTCCGTCCCTGGCAACGGGGACGGGCCCAAAAGGCAGTGGCGGCACCATGTCTGGTCCTCGAGCGTATGGGGCTTTGTCACCCGCTCCCGTAGGTCCAGCTGGCAGCTAGCCTCGCAACCAATCTTTTTAACCAGGTTGACCTCGGATCAGGTAGGGATACCCGCTGAACTTAAGCATATCAATAAGCGGAGGA
>M01863_34_000000000-B4RYD_1_1109_6532_11979	
CCAGGTGAATCATCGAATCTTTGAACGCACATTGCGCCCCCTGGTATTCCGGGGGGCATGCCTGTCCGAGCGTCATTGCTGCCCTCAAGCCCGGCTTGTGTGTTGGGTCTCGTCCTCCGATTCTGGAGGACGGGCCCGAAAGGCAGCGGCGGCACCGCGTCCGGTCCTCGAGCGTATGGGGCTTTGTCACCCGCTCTGTAGGCCCGGCCGGCGCTTGCCGATCAACCCAAATTTTTATCCAGGTTGACCTCGGATCAGGTAGGGATACCCGCTGAACTTAAGCATATCAATAAGCGGAGGA
>M01863_34_000000000-B4RYD_1_1109_8800_12218	
NNNNNNNNNNNNNNNNNNNNNNNNNNNNNNNNNNN
>M01863_34_000000000-B4RYD_1_1109_6909_12244	
GTGAATCATCGAATCTTTGAAAGCACTACATCCCGGTTGCTCTTGGCTACCCGGACTTTCCCACGGCGTTTTCCCCAATCGAGAATCGGAATCTTAACGCCTACCTGAACAATCTGATTGTCCTGCAAGTTCCTGTAAACGGCCGGAAAATTCCGGTTCTCACCCGTATATCCTACGCTTGCAAACAAATCGACACTACGCAAATTTCCGCGTGCAGTAGCTACTTCATAATCGGCTTCCAACTGGCGGCGACGGATATTCTGTGCAAAAGAATTACGTTCCAATGCTTTATTTAACACCTGATTGTACTCCATCCTCGGGCCATCCACAGCTTCGGGAAGAACCGGGTTTAGTACTTCATCCTCTCCCACTCCCAAAAAAGCACGGAGCTGGAACATCTTGGCATTGAGATCACTCTCTGCTTCCGTCAATGCTGCTTTCGCATTCAATAGCGGAGGA
>M01863_34_000000000-B4RYD_1_1109_27195_12349	
GTGAATCATCGAATCTTTGAACTCTAAAATCAAGGCCTTCCGTTCTCAACTACATGGGGTGTCAGATCTGCCATTCTTCATGTACCGTTTGTCGGTCTATCTTCGATAGCTCTGCCACGGAATTACGCCGCTGCCCCTTACTCTCCGAAAGCGCTACGCGATAACCGCAGGACAATAAGCGGAGGACTGTCTCTTATACACACTCCGAGCCCACGAGACAGGCAGAAACCTCGTATGCCGTCTTCTGCTTGAAAAAAAAAAACACACAATCACAACAAAACTCATACACTATACACACAAA
>M01863_34_000000000-B4RYD_1_1109_17772_12696	
GTGAATCATCGAATCTTTGAACGCACATTGCGCCCTTTGGTATTCCAAAGGGCATGCCTGTTCGAGCGTCATTTGTACCCTCAAGCTTTGCTTGGTGTTGGGCGTCTTGTCTCTAGCTTTGCTGGAGACTCGCCTTAAAGTAATTGGCAGCCGGCCTACTGGTTTCGGAGCGCAGCACAAGTCGCACTCTCTATCAGCAAAGGTCTAGCATCCATTAAGCCTTTTTTCAACTTTTGACCTCGGATCAGGTAGGGATACCCGCTGAACTTAAGCATATCAATAAGCGGAGGA
>M01863_34_000000000-B4RYD_1_1109_22989_13375	
GTGAATCATCGAATGTGCGCAGAAAACAGTTTAAAATATGAACATTTTCACAGTTGTGCATATCAATAAGCGGAGGA
>M01863_34_000000000-B4RYD_1_1109_13441_13770	
NNNNNNNNNNNNNNNNNNNNNNNNNNNNNNNNNNN
>M01863_34_000000000-B4RYD_1_1109_12594_14064	
NNNNNNNNNNNNNNNNNNNNNNNNNNNNNNNNNNN
>M01863_34_000000000-B4RYD_1_1109_8644_14287	
TTTGCTCGTACATGTCGCCGCTGCTCGGCTGCATACGTGACACGACTCAGATTCAGTAGTCACTACTCAGTCACATGTCGACGACTAGTATCTGTTACCCGTGTTACCACATTTGTATCCTTATTCATAACTTGTCGCCTTTCGCTGTATTCTTCTACGATTATATTGACTGTTGCTGTATATCTTCTATTATTTTTTTTTTTTTTTTTAATGATACGGCGACCACCGAGATCTACACCTCTCTATTCGTCGGCAGCGTCAGATTGTATAAGAGACAGGTGAATCATCAATAAGCGGAGGANNNNNNNNNNNNNNNNNNNNNNNNNNNNNNNNNNN
>M01863_34_000000000-B4RYD_1_1109_24559_15007	
NNNNNNNNNNNNNNNNNNNNNNNNNNNNNNNNNNN
>M01863_34_000000000-B4RYD_1_1109_14898_16033	
GTGAATCATCGAATCTGAAACGGCAATATTCTGAATTTCTCGGGTTTAAGCTGAAAGTTCGTAAAAAGGGCAGGAAATACGTTGTTCGGTCTCACATGAGCAACAAAGCATATCAATAAGCGGAGGA
>M01863_34_000000000-B4RYD_1_1109_19241_16041	
GTGAATCATCGAATCTTTGAAGTCAGTAAGGAACTTTACGAGACATATTACAAAGGGCAGCGCAAGGAGAAATACTTTACCCATGATCTGAAGCAGGAACATACAAAGGTGGATAAGGAAACCGGAGAGATGATTGTCATTCCCAGCAGGGAAGATTCCTACGAGCGACTTTTGGAGGCAGAAAGCAGTTTGCATATCAATAAGCGGAGGA
>M01863_34_000000000-B4RYD_1_1109_15660_16107	
GTGAATCATCGAATCTTTGAGCAGGAGGCAGGATTGTTCGAGAAGATGGATGATGCGTTCGGTGCTTATGTGCGTGACGGAAGGCATATTATTGGAGAGCTTGCAAAGACAATTGGCAAGAAGACTATCGTTATCAATAATGGCGCGGGCATATCAATAAGCGGAGGA
>M01863_34_000000000-B4RYD_1_1109_6007_16275	
NNNNNNNNNNNNNNNNNNNNNNNNNNNNNNNNNNN
>M01863_34_000000000-B4RYD_1_1109_16519_16354	
GTGAATCATCGAATCTTTGAATATCAATAAGCGGAGGA
>M01863_34_000000000-B4RYD_1_1109_4691_16399	
NNNNNNNNNNNNNNNNNNNNNNNNNNNNNNNNNNN
>M01863_34_000000000-B4RYD_1_1109_21266_16478	
GTGAATCATCGAATCTTTGAACGCACCTTGCGCTCCTTGGTATTCCGAGGAGCATGCCTGTTTGAGTCTCATGGAATTCTCAACCTTCGGCTTCATTGACGAAGGCTTGGACTTGGAGGTCGTGCCGGCTCTCGTAGTCGGCTCCTCTGAAATGCATTAGTGCGAACGTTACCGACCGCTTCAGCGTGATAATTATCTGCGTTGCTGTGGAGGGTATTCTAGTGTTCACGCTTCTAACCGTCTTCGGACAAATTTCTGAACTCTGAGCTCAAATCAGGTAGGACTACCCGCTGAACTTAAGCATATCAATAAGCGGAGGA
>M01863_34_000000000-B4RYD_1_1109_16078_16717	
NNNNNNNNNNNNNNNNNNNNNNNNNNNNNNNNNNN
>M01863_34_000000000-B4RYD_1_1109_16125_16804	
GTGAATCATCGAATCTTGAACAGATAACAGGCAATGAGAGTGAAGATGCACTTATATATGAGAAAGCATCAAAGATATCAATAAGCGGAGGA
>M01863_34_000000000-B4RYD_1_1109_6508_16860	
GTGAATCATCGAATCTTTGAACGCAAGTTGCGCCCGAAGCCATTAGGCCGAGGGCACGCCTGCCTGGGCGTCACACGTCGTTGCCCCCCCCCATCTACTCCTTCGGGATTGCGGGGGGCGGATGATGGCCTCCCGTGCGCCTCGCCGCGCGGTTGGCATAAATACCAAGTCCTCGGCGACGCACGCCACGACAATCGGTGGTTGCGAGACCTCGGTTGCCCGTCGTGTGCGTTCGTCGCGCATCGAGGGCTCGAAAAAATGCTCGGCTCTGGCTCGGCTTTCAACGCGACCCCAGGTCAGGCGGGGTTACCCGCTGAATTTAAGCATATCAATAAGCGGAGGA
>M01863_34_000000000-B4RYD_1_1109_16291_17155	
CCAGGTGAATCATCGAATCTTTGAACGCACATTGCGCCCCCTGGTATTCCGGGGGGCATGCCTGTCCGAGCGTCATTGCTGCCCTCAAGCCCGGCTTGTGTGTTGGGTCTCGTCCTCCGATTCTGGAGGACGGGCCCGAAAGGCAGCGGCGGCACCGCGTCCGGTCCTCGAGCGTATGGGGCTTTGTCACCCGCTCTGTAGGCCCGGCCGGCGCTTGCCGATCAACCCAAATTTTTATCCAGGTTGACCTCGGATCAGGTAGGGATACCCGCTGAACTTAAGCATATCAATAAGCGGAGGA
>M01863_34_000000000-B4RYD_1_1109_21336_17218	
NNNNNNNNNNNNNNNNNNNNNNNNNNNNNNNNNNN
>M01863_34_000000000-B4RYD_1_1109_5099_17249	
TAGGTGAATCATCGACTCTTTGAACGCACATTGCGCCCCCTGGTATTCCGGGGGGCATGCCTGTCCGAGCGTCATTGCTGCCCTCAAGCACGGCTTGTGTGTTGGGCTTCCGTCCCTGGCAACGGGGACGGGCCCAAAAGGCAGTGGCGGCACCATGTCTGGTCCTCGAGCGTATGGGGCTTTGTCACCCGCTCCCGTAGGTCCAGCTGGCAGCTAGCCTCGCAACCAATCTTTTTAACCAGGTTGACCTCGGATCAGGTAGGGATACCCGCTGAACTTAAGCATATCAATAAGCGGAGGA
>M01863_34_000000000-B4RYD_1_1109_22029_17509	
GTGAATCATCGAATCTTTGAAACAGGAAAACAGTCGCTGCCGATCATTGTTTGCACGATCGGCATATCAATAAGCGGAGGA
>M01863_34_000000000-B4RYD_1_1109_24031_17733	
NNNNNNNNNNNNNNNNNNNNNNNNNNNNNNNNNNN
>M01863_34_000000000-B4RYD_1_1109_5421_18169	
GTGAATCATCGAATCTTTGAACGCACATTGCGCCCTCTGGTATTCCAGAGGGCATGCCTGTTTGAGCGTCATTTCTCTCTCAAACCTTCGGGTTTGGTATTGAGTGATACTCTTAGTCGAACTAGGCGTTTGCTTGAAATGTATTGGCATGAGTGGTACTGGATAGTGCTATATGACTTTCAATGTATTAGNTTTATCCAACTCGTTGAATAGTTTAATGGTATATTTCTCGGTATTCTAGGCTCGGCCTTACAATATAACAAACAAGTTTGACCTCAAATCAGGTAGGATTACCCGCTGACCTTAGCATATCAATAAGCGGAGGA
>M01863_34_000000000-B4RYD_1_1109_18446_18187	
NNNNNNNNNNNNNNNNNNNNNNNNNNNNNNNNNNN
>M01863_34_000000000-B4RYD_1_1109_22015_18453	
NNNNNNNNNNNNNNNNNNNNNNNNNNNNNNNNNNN
>M01863_34_000000000-B4RYD_1_1109_8728_18505	
NNNNNNNNNNNNNNNNNNNNNNNNNNNNNNNNNNN
>M01863_34_000000000-B4RYD_1_1109_13543_18562	
GTGAATCATCGAATTTTGAACAGATAACAGGCAATGAGAGTGAAGATGCACTTATATATGAGAAAGCATCAAAGATATCAATAAGCGGAGGA
>M01863_34_000000000-B4RYD_1_1109_24128_18598	
GTGAATCATCGAATCTTTGAACGCAAGTTGCGCCCGAAGCCATTAGGCCGAGGGCACGCCTGCCTGGGCGTCACACGTCGTTGCCCCCCCATCAACTCCTTCGGGATTGCGGGGGGCTGATGATGGCCTCCCGTGCGCCTCGCCGCGCGGTTGGCATAAATACCAAGTCCTCGGCGACGCACGCCACGACAATCGGTGGTTGCGAGACCTCGGTTGCCCGTCGTGTGCGTTCGTCGCGCATCGAGGGCTCGAAAAAATGCTCGGCTCCGGCTCGGCTTTCAACGCGACCCCAGGTCAGGCGGGGTTACCCGCTGAATTTAAGCATATCAATAAGCGGAGGA
>M01863_34_000000000-B4RYD_1_1109_28337_18896	
TTATATATATATCTAGAGATATAGTATAACATATACTTTATATAGTGTGTTGTTATTTTTAATGATACGGCGACCACCGAGATCTACACCTCTCTATTCGTCGGCAGCGTCAGAGTGTATAAGAGACAGGTGAATCATCGAATCTTTGAAGAAATGATTGATAATTTGAAAGCTACAGCAGATTCTTTAAAACAGTCTTTTGCTGCACGCGGAGTTACTACCGAAAATATTTATGTTAATCATGACAAGGACAAAACAGTCGTTGTTATTAATATTTTGTGGCATATCAATAAGCGGAGGA
>M01863_34_000000000-B4RYD_1_1109_20679_19599	
GTGAATCATCGAATCTTTGAACGCACATTGCGCCCCCTGGTATTCCGGGGGGCATGCCTGTCCGAGCGTCATTGCTGCCCTCAAGCACGGCTTGTGTGTTGGGCTTCCGTCCCTGGCAACGGGGACGGGCCCAAAAGGCAGTGGCGGCACCATGTCTGGTCCTCGAGCGTATGGGGCTTTGTCACCCGCTCCCGTAGGTCCAGCTGGCAGCTAGCCTCGCAACCAATCTTTTTAACCAGGTTGACCTCGGATCAGGTAGGGATACCCGCTGAACTTAAGCATATCAATAAGCGGAGGA
>M01863_34_000000000-B4RYD_1_1109_11513_19615	
GTGAATCATCGAATCTTTGAGCAGGAGGCAGGATTGTTCGAGAAGATGGATGATGCGTTCGGTGCTTATGTGCGTGACGGAAGGCATATTATTGGAGAGCTTGCAAAGACAATTGGCAAGAAGACTATCGTTATCAATAATGGCGCGGGCATATCAATAAGCGGGGA
>M01863_34_000000000-B4RYD_1_1109_19466_19838	
NNNNNNNNNNNNNNNNNNNNNNNNNNNNNNNNNNN
>M01863_34_000000000-B4RYD_1_1109_21428_20156	
TCGGTGAATCATCGAATCTTTGAACGCACATTGCGCCCCCTGGTATTCCGGGGGGCATGCCTGTCCGAGCGTCATTGCTGCCCTCAAGCACGGCTTGTGTGTTGGGCTTCCGTCCCTGGTAACGGGGACGGGCCCAAAAGGCAGTGGCGGCACCATGTCTGGTCCTCGAGCGTATGGGGCTTTGTCACCCGCTCCCGTAGGTCCAGCTGGCAGCTAGCCTCGCAACCAATCTTTTTAACCAGGTTGACCTCGGATCAGGTAGGGATACCCGCTGAACTTAAGCATATCAATAAGCGGAGGA
>M01863_34_000000000-B4RYD_1_1109_26421_20391	
GTGAATCATCGAATCTTTGAACGCACATTGCGCCCTCTGGTATTCCGGAGGGCATGCCTGTTTGAGCGTCGTTTCTCCCTCAAACCGCTGGGTTTGGTGTTGAGCAATACGACTTGGGTTTGCTTGAAAGACGGTAGTGGTAAGGCGGGATCGCTTTGACAATGGCTTAGGTCTAACCAAAAACATTGCTTGCGGCGGTAACGTCTACCACGTATATCTTCAAACTTTGACCTCAAATCAGGTAGGACTACCCGCTGAACTTAAGCATATCAATAAGCGGAGGA
>M01863_34_000000000-B4RYD_1_1109_16814_20394	
GTGAATCATCGAATCTTTGAAGTCAGTAAGGAACTTTACGAGACATATTACAAAGGGCAGCGCAAGGAGAAATACTTTACCCATGATCTGAAGCAAGAACATACAAAGGTGGATAAGGAAACCGGAGAGATGATTGTCATTCCCAGCAGGGAAGATTCCTACGAGCGACTTTTGGAGGCAGAAAGCAGTTTGCATATCAATAAGCGGAGGA
>M01863_34_000000000-B4RYD_1_1109_21678_20461	
GTGAATCATCGAATCTTTGACTCTATTGGAAATGGCCTTGTAGGATTTAGCGCAGTATGTACTTTGGGAACTTGTGCATATCAATAAGCGGAGGA
>M01863_34_000000000-B4RYD_1_1109_21818_20717	
GTGAATCATCGAATCTTTGAACAGGCAGGACTGGAAGCAGATGATCTTCTTGGAACGATTTCTCATCAATGTGAAAAAGAGGGACTGGATGTCTCGATCATTTCAGGAGACCGTGATACACTTCAGCTTACCACGGAGCATATCAATAAGCGGAGGA
>M01863_34_000000000-B4RYD_1_1109_6168_20881	
NNNNNNNNNNNNNNNNNNNNNNNNNNNNNNNNNNN
>M01863_34_000000000-B4RYD_1_1109_15968_21041	
GTGAATCATCGAATCTTTGAACGCACATTGCGCCCCCTGGTATTCCGGGGGGCATGCCTGTCCGAGCGTCATTGCTGCCCTCAAGCACGGCTTGTGTGTTGGGCTTCCGTCCCTGGCAACGGGGACGGGCCCAAAAGGCAGTGGCGGCACCATGTCTGGTCCTCGAGCGTATGGGGCTTTGTCACCCGCTCCCGTAGGTCCAGCTGGCAGCTAGCCTCGCAACCAATCTTTTTAACCAGGTTGACCTCGGATCAGGTAGGGATACCCGCTGAACTTAAGCATATCAATAAGCGGAGGA
>M01863_34_000000000-B4RYD_1_1109_22469_21163	
GTGAATCATCGAATCTTTGAACGCACATTGCGCCCTTTGGTATTCCAAAGGGCATGCCTGTTCGAGCGTCATTTGTACCCTCAAGCTTTGCTTGGTGTTGGGCGTCTTGTCTCTAGCTTTGCTGGAGACTCGCCTTAAAGTAATTGGCAGCCGGCCTACTGGTTTCGGAGCGCAGCACAAGTCGCACTCTCTATCAGCAAAGGTCTAGCATCCATTAAGCCTTTTTTCAACTTTTGACCTCGGATCAGGTAGGGATACCCGCTGAACTTAAGCATATCAATAAGCGGAGGA
>M01863_34_000000000-B4RYD_1_1109_23894_21315	
GTGAATCATCGAATCTTTGAACGCACATTGCGCCCCCTGGTATTCCGGGGGGCATGCCTGTCCGAGCGTCATTGCTGCCCTCAAGCCCGGCTTGTGTGTTGGGTCTCGTCCTCCGATTCTGGAGGACGGGCCCGAAAGGCAGCGGCGGCACCGCGTCCGGTCCTCGAGCGTATGGGGCTTTGTCACCCGCTCTGTAGGCCCGGCCGGCGCTTGCCGATCAACCCAAATTTTTATCCAGGTTGACCTCGGATCAGGTAGGGATACCCGCTGAACTTAAGCATATCAATAAGCGGAGGA
>M01863_34_000000000-B4RYD_1_1109_26701_21515	
CTTCACTGACGACGATTGTTGAGTTTGTCNTCTCGTGGTTGTGTCGTGTGACCACTGTGTCTTATTCTTGTTTTGTCTCTGGTCTTTGTTCTCGTGCGCTCGAGTTGTTGTGCGTGGGTTGACATCGTGAGTCAACGGCGTATAGAGGGGAAGAGGTAGGGACGAGTGTTCACGCGACAGGAGACGACGGTTTGCGTGGTGTGGGGGGAATGTGCAGGAGAACAGCTGAATCTGCAAAGAGCGGTTCCGGGGGAGCGTAAGAGGGGTAGAAGAGACAGGTGGATCATCAATAAGCGGAGGANNNNNNNNNNNNNNNNNNNNNNNNNNNNNNNNNNN
>M01863_34_000000000-B4RYD_1_1109_12480_22092	
GTGAATCATCGAATCTTTGAACGCACATTGCGCCCCCTGGTATTCCGGGGGGCATGCCTGTCCGAGCGTCATTGCTGCCCTCAAGCACGGCTTGTGTGTTGGGCTTCCGTCCCTGGCAACGGGGACGGGCCCAAAAGGCAGTGGCGGCACCATGTCTGGTCCTCGAGCGTATGGGGCTTTGTCACCCGCTCCCGTAGGTCCAGCTGGCAGCTAGCCTCGCAACCAATCTTTTTAACCAGGTTGACCTCGGATCAGGTAGGGATACCCGCTGAACTTAAGCATATCAATAAGCGGAGGA
>M01863_34_000000000-B4RYD_1_1109_25458_22448	
GTGAATCATCGAATCTTTGAACGCACATTGCGCCCCCTGGTATTCCGGGGGGCATGCCTGTCCGAGCGTCATTGCTGCCCTCAAGCACGGCTTGTGTGTTGGGCTTCCGTCCCTGGTAACGGGGACGGGCCCAAAAGGCAGTGGCGGCACCATGTCTGGTCCTCGAGCGTATGGGGCTTTGTCACCCGCTCCCGTAGGTCCAGCTGGCAGCTAGCCTCGCAACCAATCTTTTTAACCAGGTTGACCTCGGATCAGGTAGGGATACCCGCTGAACTTAAGCATATCAATAAGCGGAGGA
>M01863_34_000000000-B4RYD_1_1109_12388_22973	
NNNNNNNNNNNNNNNNNNNNNNNNNNNNNNNNNNN
>M01863_34_000000000-B4RYD_1_1109_5798_22985	
GTGAATCATCGAGCAGGCCGTTTATTTGCAGGGAGCTTATGATCGGGAACGGATGTTAAAATGAGAATAGTGAATTGGTAAGAGCTGCCTTCGGGTAGCTCTTTTTAGATGGAGGAATATGAAAAATGGCGGCTACAAGACTAATTGCGCTGCATATCAATAAGCGGAGGA
>M01863_34_000000000-B4RYD_1_1109_12811_23693	
TAGGTGAATCATCGAATCTTTGAACGCACATTGCGCCCCCTGGTATTCCGGGGGGCATGCCTGTCCGAGCGTCATTGCTGCCCTCAAGCACGGCTTGTGTGTTGGGCTTCCGTCCCTGGTAACGGGGACGGGCCCAAAAGGCAGTGGCGGCACCATGTCTGGTCCTCGAGCGTATGGGGCTTTGTCACCCGCTCCCGTAGGTCCAGCTGGCAGCTAGCCTCGCAACCAATCTTTTTAACCAGGTTGACCTCGGATCAGGTAGGGATACCCGCTGAACTTAAGCATATCAATAAGCGGAGGA
>M01863_34_000000000-B4RYD_1_1109_9145_23767	
GTGAATCATCGAATCTAAATATTTCTGTGGTAATTCCATATAAATCCTTTCCGTATCTGCTTTATATGTTAAAGCCGGCATTAATCACCGGCATATCAATAAGCGGAGGA
>M01863_34_000000000-B4RYD_1_1109_12528_24385	
GTGAATCATCGAATCTTTGAACGCACATTGCGCCCCTTGGTATTCCAGGGGGCATGCCTGTTTGAGCGTCATTTCCTTCTCAAACATTCTGTTTGGTAGTGAGTGATACTCTTTGGAGTTAACTTGAAATTGCTGGCCTTTTCATTGGATGTTTTTTTTTTCCAAAGAGAGGTTTCTCTGCGTGCTTGAGGTATAATGCAAGTACGGTCGTTTTAGGTTTTACCAACTGCGGCTAATCTTTTTTATACTGAGCGTATTGGAACGTTATCGATAAGAAGAGAGCGTCTAGGCGAACAATGTTCTTAAAGTTTGACCTCAAATCAGGTAGGAGTACCCGCTGAACTTAAGCATATCAATAAGCGGAGGA
>M01863_34_000000000-B4RYD_1_1109_21022_24698	
NNNNNNNNNNNNNNNNNNNNNNNNNNNNNNNNNNN
>M01863_34_000000000-B4RYD_1_1109_22147_25002	
NNNNNNNNNNNNNNNNNNNNNNNNNNNNNNNNNNN
>M01863_34_000000000-B4RYD_1_1109_8523_25049	
NNNNNNNNNNNNNNNNNNNNNNNNNNNNNNNNNNN
>M01863_34_000000000-B4RYD_1_1110_11232_1782	
NNNNNNNNNNNNNNNNNNNNNNNNNNNNNNNNNNN
>M01863_34_000000000-B4RYD_1_1110_14136_2386	
GTGAATCATCGAATCTTTGAACAGGCAGGACTGGAAGCAGATGATCTTCTTGGAACGATTTCTCATCAATGTGAAAAAGAGGGACTAGATGTCTCGATCATTTCAGGAGACCGTGATACACTTCAGCTTACCACGGAGCATATCAATAAGCGGAGGA
>M01863_34_000000000-B4RYD_1_1110_20808_2762	
NNNNNNNNNNNNNNNNNNNNNNNNNNNNNNNNNNN
>M01863_34_000000000-B4RYD_1_1110_18064_2821	
NNNNNNNNNNNNNNNNNNNNNNNNNNNNNNNNNNNGTGAATCATCAATAAGCGGAGGACTGTCTCTTATACACACTCCGAGCCCACGAGACAGGCAGAAATCTCGTATGCCGTCTTCTGCTTGAAAAAAAATAACAGAGTGCGTGGTGGGCGGAACGTGAATGCGTATGCTCATGGGCTGGAGGCGCTAGCAAGCGCGCGACTAGCTGGGTGACAGAAGACTCGACACCCCGCAGGTGGCAGCGGAGCATCGGCATTCGTTGGCGACAGCCGACGGACGAGAGCTGGTGCAGTCACATGGTAAACACCCGAGCGAAGCCTTGCACACGCGCGTGT
>M01863_34_000000000-B4RYD_1_1110_24175_2986	
GTGAATCATCGAATCTTTGAACGCAAGTTGCGCCCGAAGCCATTCGGCCGAGGGCACGTCTGCCTGGGTGTCACGCATCGTTGCCCCAACCCCAAACACTTCTTATGATGTGTGGGGTGCGGGGAAGACATTGGCCTCCCGTGTGCTTCTGCTCGCGGTTAGCCTAAAAGTGAGTCCTAGGCGACGAGCGCCACGACAATCGGTGGTTGAGAAACCCTCGTGACCCGTCGTGTGTTGCCCGTCGCTGTGAAGGTGCTCCTCGACCCTATTGCGTCGTTCCTGCGACTCTACCATCGCGACCCCAGGTCAGGCGGGATTACCCGCTGAATTTAAGCATATCAATAAGCGGAGGA
>M01863_34_000000000-B4RYD_1_1110_23068_3181	
TTGTTTGTAAGGGCCAGCGTGAATCATCGAATCTTTGAACGCACATTGCGCCCTCTGGTATTCCGGAGGGCATGCCTGTTTGAGCGTCGTTTCTCCCTCAAACCGCTGGGTTTGGTGTTGAGCAATACGACTTGGGTTTGCTTGAAAGACGGTAGTGGTAAGGCGGGATCGCTTTGACAATGGCTTAGGTCTAACCAAAAACATTGCTTGCGGCGGTAACGTCTACCACGTATATCTTCAAACTTTGACCTCAAATCAGGTAGGACTACCCGCTGAACTTAAGCATATCAATAAGCGGAGGA
>M01863_34_000000000-B4RYD_1_1110_10228_3312	
TTGTTTATAAGAGACAGGTGAATCATCGAATCTTTGAACGCACATTGCGCCCTCTGGTATTCCGGAGGGCATGCCTGTTTGAGCGTCGTTTCTCCCTCAAACCGCTGGGTTTGGTGTTGAGCAATACGACTTGGGTTTGCTTGAAAGACGGTAGTGGTAAGGCGGGATCGCTTTGACAATGGCTTAGGTCTAACCAAAAACATTGCTTGCGGCGGTAACGTCTACCACGTATATCTTCAAACTTTGACCTCAAATCAGGTAGGACTACCCGCTGAACTTAAGCATATCAATAAGCGGAGGA
>M01863_34_000000000-B4RYD_1_1110_11243_3722	
GTGAATCATCGAATCTTTGCATATCAATAAGCGGAGGA
>M01863_34_000000000-B4RYD_1_1110_15073_3950	
GTGAATCATCGAATCTTTGAACGCACATTGCGCCCCTTGGTATTCCAGGGGGCATGCCTGTTTGAGCGTCATTTCCTTCTCAAACATTCTGTTTGGTAGTGAGTGATACTCTTTGGAGTTAACTTGAAATTGCTGGCCTTTTCATTGGATGTTTTTTTTTTCCAAAGAGAGGTTTCTCTGCGTGCTTGAGGTATAATGCAAGTACGGTCGTTTTAGGTTTTACCAACTGCGGCTAATCTTTTTTATACTGAGCGTATTGGAACGTTATCGATAAGAAGAGAGCGTCTAGGCGAACAATGTTCTTAAAGTTTGACCTCAAATCAGGTAGGAGTACCCGCTGAACTTAAGCATATCAATAAGCGGAGGA
>M01863_34_000000000-B4RYD_1_1110_21502_4026	
GTGAATCATCGAATCTTTGAAAAGGGGAATAAGACGGAGGACTGTCTCTTATACACACTCCGAGCCCACGAGACAGGCAGAAATCTCGTATGCCGTCTTCTGCTTGAAAAAAAAAAAAAGACGATAAAGAACATCGAATGTAGAGACAAAGACAAGCAAAAAAGAGTGGTAACACAAAAACAGCAACAACTATCATGCAGGAAATTACTCATATGGCGCACAGACAGAATATCAAGTTCGCAGTCAAAGCACGCATGACAAGCTCTAGTGTTCTGACGATGCTATAACACGATGATCACGA
>M01863_34_000000000-B4RYD_1_1110_20664_4096	
GTGAATCATCGAATCTTTGCTGTCTGCCACCGTGGCCGATGGTGTGATAGGCGACAAACACGATTCCAACACGGAACTGATAGCACAAGGTGTTGCCAACATGGCTACCCCGCTGTTTGGCGGTATCCCTGCCACCGGAGCCATCGCGCGTACCATGGCAAATATCAATAAGCGGAGGA
>M01863_34_000000000-B4RYD_1_1110_6905_4843	
GTGAATCATCGAAGTGGGAGAAACCGAAGCAAGGGCAAATACGCAGACCGAGGCCGCCGAGCTGGTCCAGCAGCTTTTTCAGCATATCAATAAGCGGAGGA
>M01863_34_000000000-B4RYD_1_1110_24226_5203	
GTGAATCATCGAATCTTTGCTGTCTGCCACCGTGGCCGATGGTGTGATAGGCGACAAACACGATTCCAACACGGAACTGATAGCACAAGGTGTTGCCAACATGGCTACCCCGCTGTTTGGCGGTATCCCTGCCACCGGAGCCATCGCGCGTACCATGGCAAATATCAATAAGCGGAGGA
>M01863_34_000000000-B4RYD_1_1110_23361_5209	
NNNNNNNNNNNNNNNNNNNNNNNNNNNNNNNNNNN
>M01863_34_000000000-B4RYD_1_1110_17002_5774	
GTGAATCATCGAATCTTTGAACGCACATTGCGCCCCTTGGTATTCCAGGGGGCATGCCTGTTTGAGCGTCATTTCCTTCTCAAACATTCTGTTTGGTAGTGAGTGATACTCTTTGGAGTTAACTTGAAATTGCTGGCCTTTTCATTGGATGTTTTTTTTTCCAAAGAGAGGTTTCTCTGCGTGCTTGAGGTATAATGCAAGTACGGTCGTTTTAGGTTTTACCAACTGCGGCTAATCTTTTTTTATACTGAGCGTATTGGAACGTTATCGATAAGAAGAGAGCGTCTAGGCGAACAATGTTCTTAAAGTTTGACCTCAAATCAGGTAGGAGTACCCGCTGAACTTAAGCATATCAATAAGCGGAGGA
>M01863_34_000000000-B4RYD_1_1110_21501_5865	
GTGAATCATCGAATCTTTGAACTCTAAAATCAAGGCCTTCCGTTCTCAACTACATGGGGTGTCAGATCTACCATTCTTCATGTACCGTTTGTCGGTCTATCTTCGATAGCTCTGCCACGGAATTACGCCGCTGCCCCTTACTCTCCGAAAGCGCTACGCGATAACCGCAGGACAATAAGCGGAGGA
>M01863_34_000000000-B4RYD_1_1110_20048_6058	
NNNNNNNNNNNNNNNNNNNNNNNNNNNNNNNNNNN
>M01863_34_000000000-B4RYD_1_1110_15385_6283	
GTGAATCATCGAATCTTTGAACGCAAGTTGCGCCCGAAGCCATTCGGCCGAGGGCACGTCTGCCTGGGTGTCACGCATCGTTGCCCCAACCCCAAACACTTCTTATGATGTGTGGGGTGCGGGGAAGACATTGGCCTCCCGTGTGCTTCTGCTCGCGGTTAGCCTAAAAGTGAGTCCTAGGCGACGAGCGCCACGACAATCGGTGGTTGAGAAACCCTCGTGACCCGTCGTGTGTTGCCCGTCGCTGTGAAGGTGCTCCTCGACCCTATTGCGTCGTTCCTGCGACTCTACCATCGCGACCCCAGGTCAGGCGGGATTACCCGCTGAATTTAAGCATATCAATAAGCGGAGGA
>M01863_34_000000000-B4RYD_1_1110_27155_6287	
GTGAATCATCGAATCTTTGAACGCAAGTTGCGCCCGATGCCATTAGGTTGAGGGCACGTCTGCCTGGGTGTCACATATCGAAGCCCATTGCCGATTTCCTACTCGTAGGTGTTGTGCTGGGTGAATGATGGCTTCCCGTGAGCTTCTTTGTCTCATGGTTGGTTGAAAATTGAGACCATGGTAGGGTGTGCCATGATAGATGGTGGTTGTGTGTCGCACGAGACCAATCATGCGCTGCCCTATTGAATTTTGGCCTCTTGTACCCATTTGCGCTTCCAAACGCTCGTGATGAGACCTCAGGTCAGGCGGGGCTACCCGCTGAATTTAAGCATATCAATAAGCGGAGGA
>M01863_34_000000000-B4RYD_1_1110_3655_6550	
GTGAATCATCGAATCTTTGAGCAGGAGGCAGGATTGTTCGAGAAGATGGATGATGCGTTCGGTGCTTATGTGCGTGACGGAAGGCATATTATTGGAGAGCTTGCAAAGACAATTGGCAAGAAGACTATCGTTATCAATAATGGCGCGGGCATATCAATAAGCGGAGGA
>M01863_34_000000000-B4RYD_1_1110_24698_6915	
GTGATCATCGAATCTTTGAACAGGCAGGACTGGAAGCAGATGATCTTCTTGGAACGATTTCTCATCAATGTGAAAAAGAGGGACTGGATGTCTCGATCATTTCAGGAGACCGTGATACACTTCAGCTTACCACGGAGCATATCAATAAGCGGAGGA
>M01863_34_000000000-B4RYD_1_1110_18538_7258	
NNNNNNNNNNNNNNNNNNNNNNNNNNNNNNNNNNN
>M01863_34_000000000-B4RYD_1_1110_14871_7342	
GTGAATCATCGAATCTTTGAACAGGCAGGACTGGAAGCAGATGATCTTCTTGGAACGATTTCTCATCAATGTGAAAAAGAGGGACTGGATGTCTCGATCATTTCAGGAGACCGTGATACACTTCAGCTTACCACGGAGCATATCAATAAGCGGAGGA
>M01863_34_000000000-B4RYD_1_1110_5895_7499	
GTGAATCATCGAATCTTTGAACGCACATTGCGCCCTTTGGTATTCCAAAGGGCATGCCTGTTCGAGCGTCATTTGTACCCTCAAGCTTTGCTTGGTGTTGGGCGTCTTGTCTCTAGCTTTGCTGGAGACTCGCCTTAAAGTAATTGGCAGCCGGCCTACTGGTTTCGGAGCGCAGCACAAGTCGCACTCTCTATCAGCAAAGGTCTAGCATCCATTAAGCCTTTTTTCAACTTTTGACCTCGGATCAGGTAGGGATACCCGCTGAACTTAAGCATATCAATAAGCGGAGGA
>M01863_34_000000000-B4RYD_1_1110_23818_7537	
GTGAATCATCGAATCTTTGCATAACAGTGAGATACCGGCGGGGCAGCTGGAAGCGTACTGCATGCTGGATAGGAAAAAGAAGCAGTACTTAAAGCAGATCTATACGAGCCTGGATCTGAGCGCAAGGGCATATCAATAAGCGGAGGA
>M01863_34_000000000-B4RYD_1_1110_14329_7935	
GTGAATCATCGAATCTTTGCGAGCATATCAATAAGCGGAGGA
>M01863_34_000000000-B4RYD_1_1110_8880_8104	
NNNNNNNNNNNNNNNNNNNNNNNNNNNNNNNNNNN
>M01863_34_000000000-B4RYD_1_1110_10588_8230	
GTGAATCATCGAATCTTTGAACAGGCAGGACTGGAAGCAGATGATCTTCTTGGAACGATTTCTCATCAATGTGAAAAAGAGGGACTGGATGTCTCGATCATTTCAGGAGACCGTGATACACTTCAGCTTACCACGGAGCATATCAATAAGCGGAGGA
>M01863_34_000000000-B4RYD_1_1110_12622_8730	
NNNNNNNNNNNNNNNNNNNNNNNNNNNNNNNNNNN
>M01863_34_000000000-B4RYD_1_1110_13165_9427	
ATTGTGAATCACTGGTATAGTGATACTGCTTCATTCTATGACTAATACATAATGACGTGTAGAGATATAGTGTGTGTATATCTGGCATACAGTGTATCATTATGTGTCGGTCATACTTGTTTGATCGTTGTATCTCGTGTGGTTCGACATATATATTTTAGTGCTTTGTTGATAGTGCAGGTTTCTTTTTTGTCTTTTTTTTTTTTTTTAATGATACGGCGACCACCGAGATCTACACCTCTCTATTCGTCGGCAGCGTCAGATTGTATAAGAGACAGGTGAATATCAATAAGCGGAGGANNNNNNNNNNNNNNNNNNNNNNNNNNNNNNNNNNN
>M01863_34_000000000-B4RYD_1_1110_13788_9547	
NNNNNNNNNNNNNNNNNNNNNNNNNNNNNNNNNNN
>M01863_34_000000000-B4RYD_1_1110_26091_9858	
GTGAATCATCGAATCTTTGAGTCCAAGTTCGTGGATTCTTGCAATCAGTTTGTCAAGTCGTTCTTCTCTTTGACTTCCGCCAATAAGTTCGCCAATGCCAGGGACAAGCATATCAATAAGCGGAGGA
>M01863_34_000000000-B4RYD_1_1110_26472_10400	
NNNNNNNNNNNNNNNNNNNNNNNNNNNNNNNNNNN
>M01863_34_000000000-B4RYD_1_1110_15837_10405	
GTGAATCATCGAATCTTTGAACGCACATTGCGCCCCCTGGTATTCCGGGGGGCATGCCTGTCCGAGCGTCATTGCTGCCCTCAAGCACGGCTTGTGTGTTGGGCTTCCGTCCCTGGTAACGGGGACGGGCCCAAAAGGCAGTGGCGGCACCATGTCTGGTCCTCGAGCGTATGGGGCTTTGTCACCCGCTCCCGTAGGTCCAGCTGGCAGCTAGCCTCGCAACCAATCTTTTTAACCAGGTTGACCTCGGATCAGGTAGGGATACCCGCTGAACTTAAGCATATCAATAAGCGGAGGA
>M01863_34_000000000-B4RYD_1_1110_2801_10498	
NNNNNNNNNNNNNNNNNNNNNNNNNNNNNNNNNNN
>M01863_34_000000000-B4RYD_1_1110_18630_10720	
NNNNNNNNNNNNNNNNNNNNNNNNNNNNNNNNNNN
>M01863_34_000000000-B4RYD_1_1110_27299_10850	
NNNNNNNNNNNNNNNNNNNNNNNNNNNNNNNNNNN
>M01863_34_000000000-B4RYD_1_1110_2647_10991	
GTGAATCATCGAATCTTTGAACAGGCAGGACTGGAAGCAGATGATCTTCTTGGAACGATTTCTCATCAATGTGAAAAAGAGGGACTGGATGTCTCGATCATTTCAGGAGACCGTGATACACTTCAGCTTACCACGGAGCATATCAATAAGCGGAGGACTGTCTCTATACACTCTCCGAGCCCACGAGACGTAGAGGAATCTCGTATGCCGTCTTCTGCTTGAAAAAAAAAAAAAAAAACCAAACACTCATATAGATATAAAGTCCCAACACAGTAAAGAATATATCATATCACATCATCTA
>M01863_34_000000000-B4RYD_1_1110_15903_11645	
GTGAATCATCGAATCTTTGAACGCACATTGCGCCCTTTGGTATTCCAAAGGGCATGCCTGTTCGAGCGTCATTTGTACCCTCAAGCTTTGCTTGGTGTTGGGCGTCTTGTCTCTAGCTTTGCTGGAGACTCGCCTTAAAGTAATTGGCAGCCGGCCTACTGGTTTCGGAGCGCAGCACAAGTCGCACTCTCTATCAGCAAAGGTCTAGCATCCATTAAGCCTTTTTTCAACTTTTGACCTCGGATCAGGTAGGGATACCCGCTGAACTTAAGCATATCAATAAGCGGAGGA
>M01863_34_000000000-B4RYD_1_1110_11980_12182	
GTGAATCATCGAATCTTTGGATAAAGAAATCCCAAACTATCCGGCTGCATATCAATAAGCGGAGGA
>M01863_34_000000000-B4RYD_1_1110_7384_12280	
NNNNNNNNNNNNNNNNNNNNNNNNNNNNNNNNNNN
>M01863_34_000000000-B4RYD_1_1110_25364_12304	
GTGAATCATCGAGGTAACGTAAAGGAAAGCGGATTTATGAAGAAGAACGGTCTCCAAATCATTACCCGCCGAATGGTGATTTTTAACACACCGTGTTGTATTTGGCAGCTTGTGGCACAGGTTGGCATATCAATAAGCGGAGGA
>M01863_34_000000000-B4RYD_1_1110_18645_12602	
TAGGTGAATCATCGAATCTTTGAACGCACATTGCGCCCCCTGGTATTCCGGGGGGCATGCCTGTCCGAGCGTCATTGCTGCCCTCAAGCACGGCTTGTGTGTTGGGCTTCCGTCCCTGGTAACGGGGACGGGCCCAAAAGGCAGTGGCGGCACCATGTCTGGTCCTCGAGCGTATGGGGCTTTGTCACCCGCTCCCGTAGGTCCAGCTGGCAGCTAGCCTCGCAACCAATCTTTTTAACCAGGTTGACCTCGGATCAGGTAGGGATACCCGCTGAACTTAAGCATATCAATAAGCGGAGGA
>M01863_34_000000000-B4RYD_1_1110_20437_12729	
GTGAATCATCGAGGTAACGTAAAGGAAAGCGGATTTATGAAGAAGAACGGTCTCCAAATCATTACCCGCCGAATGGTGATTTTTAACACACCGTGTTGTATTTGGCAGCTTGTGGCACAGGTTGGCATATCAATAAGCGGAGGA
>M01863_34_000000000-B4RYD_1_1110_29401_12804	
NNNNNNNNNNNNNNNNNNNNNNNNNNNNNNNNNNN
>M01863_34_000000000-B4RYD_1_1110_8590_13007	
GTGAATCATCGAATCTTTGAACGCACATTGCTGCCCTCTGNTATTCCAGAGGGCATGCCTGTTTGAGCGTCATTTCTCTCTCAAACCTTCGGGTTTGGTATTGAGTGATACTCTTAGTCGAACTAGGCGTTTGCTTGAAATGTATTGGCATGAGTGGTACTGGATAGTGCTATATGACTTTCAATGTATTAGGTTTATCCAACTCGTTGAATAGTTTAATGGTATATTTCTCGGTATTCTAGGCTCGGCCTTACAATATAACAAACAAGTTTGACCTCAAATCAGGTAGGATTACCCGCTGAACTTAAGCATATCAATAAGCGGAGGA
>M01863_34_000000000-B4RYD_1_1110_14632_13413	
GTGAATCATCGAATCTTTGAATATCAATAAGCGGAGGA
>M01863_34_000000000-B4RYD_1_1110_21398_13541	
GTGAATCATCGAATCTTTGAACAGGCAGGACTGGAAGCAGATGATCTTCTTGGAACGATTTCTCATCAATGTGAAAAAGAGGGACTGGATGTCTCGATCATTTCAGGAGACCGTGATACACTTCAGCTTACCACGGAGCATATCAATAAGCGGAGGA
>M01863_34_000000000-B4RYD_1_1110_23051_13710	
GTGAATCATCGAATCTTTGAACGCACATTGCGCCCCCTGGTATTCCGGGGGGCATGCCTGTCCGAGCGTCATTGCTGCCCTCAAGCACGGCTTGTGTGTTGGGCTTCCGTCCCTGGCAACGGGGACGGGCCCAAAAGGCAGTGGCGGCACCATGTCTGGTCCTCGAGCGTATGGGGCTTTGTCACCCGCTCCCGTAGGTCCAGCTGGCAGCTAGCCTCGCAACCAATCTTTTTAACCAGGTTGACCTCGGATCAGGTAGGGATACCCGCTGAACTTAAGCATATCAATAAGCGGAGGA
>M01863_34_000000000-B4RYD_1_1110_25066_13774	
NNNNNNNNNNNNNNNNNNNNNNNNNNNNNNNNNNN
>M01863_34_000000000-B4RYD_1_1110_26568_14084	
GTGAATCATCGAATCTTTGAACGCACATTGCGCCCCTTGGTATTCCAGGGGGCATGCCTGTTTGAGCGTCATTTCCTTCTCAAACATTCTGTTTGGTAGTGAGTGATACTCTTTGGAGTTAACTTGAAATTGCTGGCCTTTTCATTGGATGTTTTTTTTTTCCAAAGAGAGGTTTCTCTGCGTGCTTGAGGTATAATGCAAGTACGGTCGTTTTAGGTTTTACCAACTGCGGCTAATCTTTTTTATACTGAGCGTATTGGAACGTTATCGATAAGAAGAGAGCGTCTAGGCGAACAATGTTCTTAAAGTTTGACCTCAAATCAGGTAGGAGTACCCGCTGAACTTAAGCATATCAATAAGCGGAGGA
>M01863_34_000000000-B4RYD_1_1110_7136_14349	
GTGAATCATCGAATCTTTGAACGCACATTGCGCCCTTTGGTATTCCAAAGGGCATGCCTGTTCGAGCGTCATTTGTACCCTCAAGCTTTGCTTGGTGTTGGGCGTCTTGTCTCTAGCTTTGCTGGAGACTCGCCTTAAAGTAATTGGCAGCCGGCCTACTGGTTTCGGAGCGCAGCACAAGTCGCACTCTCTATCAGCAAAGGTCTAGCATCCATTAAGCCTTTTTTCAACTTTTGACCTCGGATCAGGTAGGGATACCCGCTGAACTTAAGCATATCAATAAGCGGAGGA
>M01863_34_000000000-B4RYD_1_1110_4110_14428	
GTGAATCATCGAATCTTTGAGCAGGAGGCAGGATTGTTCGAGAAGATGGATGATGCGTTCGGTGCTTATGTGCGTGACGGAAGGCATATTATTGGAGAGCTTGCAAAGACAATTGGCAAGAAGACTATCGTTATCAATAATGGCGCGGGCATATCAATAAGCGGAGGA
>M01863_34_000000000-B4RYD_1_1110_5082_14476	
NNNNNNNNNNNNNNNNNNNNNNNNNNNNNNNNNNN
>M01863_34_000000000-B4RYD_1_1110_22080_14545	
GTGAATCATCGAATCTTTGAACTCTAAAATCAAGGCCTTCCGTTCTCAACTACATGGGGTGTCAGATCTGCCATTCTTCATGTACCGTTTGTCGGTCTATCTTCGATAGCTCTGCCACGGAATTACGCCGCTGCCCCTTACTCTCCGAAAGCGCTACGCGATAACCGCATATCAATAAGCGGAGGA
>M01863_34_000000000-B4RYD_1_1110_23746_14798	
GTGAATCATCGAATCTTTGAACGCACATTGCGCCCTCTGGTATTCCGGAGGGCATGCCTGTTTGAGCGTCGTTTCTCCCTCAAACCGCTGGGTTTGGTGTTGAGCAATACGACTTGGGTTTGCTTGAAAGACGGTAGTGGTAAGGCGGGATCGCTTTGACAATGGCTTAGGTCTAACCAAAAACATTGCTTGCGGCGGTAACGTCTACCACGTATATCTTCAAACTTTGACCTCAAATCAGGTAGGACTACCCGCTGAACTTAAGCATATCAATAAGCGGAGGA
>M01863_34_000000000-B4RYD_1_1110_10165_16445	
GTGAATCATCGAATCTTTGAACGCACATTGCGCCCCCTGGTATTCCGGGGGGCATGCCTGTCCGAGCGTCATTGCTGCCCTCAAGCACGGCTTGTGTGTTGGGCTTCCGTCCCTGGTAACGGGGACGGGCCCAAAAGGCAGTGGCGGCACCATGTCTGGTCCTCGAGCGTATGGGGCTTTGTCACCCGCTCCCGTAGGTCCAGCTGGCAGCTAGCCTCGCAACCAATCTTTTTAACCAGGTTGACCTCGGATCAGGTAGGGATACCCGCTGAACTTAAGCATATCAATAAGCGGAGGA
>M01863_34_000000000-B4RYD_1_1110_9210_16582	
NNNNNNNNNNNNNNNNNNNNNNNNNNNNNNNNNNN
>M01863_34_000000000-B4RYD_1_1110_17121_16700	
GTGAATCATCGAATCTTTGAACGCACATTGCGCCCTCTGGTATTCCAGAGGGCATGCCTGTTTGAGCGTCATTTCTCTCTCAAACCTTCGGGTTTGGTATTGAGTGATACTCTTAGTCGAACTAGGCGTTTGCTTGAAATGTATTGGCATGAGTGGTACTGGATAGTGCTATATGACTTTCAAATGTATTAGGTTTATCCAACTCGTTGAATAGTTTAATGGTATATTTCTCGGTATTCTAGGCTCGGCCTTACAATATAACAAACAAGTTTGACCTCAAATCAGGTAGGATTACCCGCTGAACTTAAGCATATCAATAAGCGGAGGA
>M01863_34_000000000-B4RYD_1_1110_24393_16734	
NNNNNNNNNNNNNNNNNNNNNNNNNNNNNNNNNNN
>M01863_34_000000000-B4RYD_1_1110_11789_16756	
TTGCTTCTGTCTCTCGCAGCGCTGTTAGTTCGTACTCTATGTTCACAGATTTTTTTTATTGAATGATCATGCGACCACCGATATCTACACCTCTCTATTCGTCGGCAGCGTCAGATGTGTAAAGAGACAGGTGAATCATCGAGCAGGCCGTTTATTTGCAGGGAGCTTATGATCGGGAACGGATGTTAAAATGAGAATAGTGAATTGGTAAGAGCTGCCTTCGGGTAGCTCTTTTTAGATGGAGGAATATGAAAAATGGCGGCTACAAGACTAATTGCGCTGCATATCAATAAGCGGAGGA
>M01863_34_000000000-B4RYD_1_1110_4192_16955	
GTGAATCATCGAATCTTTGAAACAGGAAAACAGTCGCTGCCGATCATTGTTTGCACGATCGGCATATCAATAAGCGGAGGA
>M01863_34_000000000-B4RYD_1_1110_2514_17124	
NNNNNNNNNNNNNNNNNNNNNNNNNNNNNNNNNNN
>M01863_34_000000000-B4RYD_1_1110_11053_17314	
GTGAATCATCGAATGTGCGCAGAAAACAGTTTAAAATATGAACATTTTCACAGTTGTGCATATCAATAAGCGGAGG
>M01863_34_000000000-B4RYD_1_1110_16312_17346	
GTGAATCTCGAATCTTTGAACGCACATTGCGCCCCCTGGTATTCCGGGGGGCATGCCTGTCCGAGCGTCATTGCTGCCCTCAAGCACGGCTTGTGTGTTGGGCTTCCGTCCCTGGCAACGGGGACGGGCCCAAAAGGCAGTGGCGGCACCATGTCTGGTCCTCGAGCGTATGGGGCTTTGTCACCCGCTCCCGTAGGTCCAGCTGGCAGCTAGCCTCGCAACCAATCTTTTTAACCAGGTTGACCTCGGATCAGGTAGGGATACCCGCTGAACTTAAGCATATCAATAAGCGGAGGA
>M01863_34_000000000-B4RYD_1_1110_8839_17466	
CCAGGTGAATCATCGAATCTTTGAACGCACATTGCGCCCCCTGGTATTCCGGGGGGCATGCCTGTCCGAGCGTCATTGCTGCCCTCAAGCCCGGCTTGTGTGTTGGGTCTCGTCCTCCGATTCTGGAGGACGGGCCCGAAAGGCAGCGGCGGCACCGCGTCCGGTCCTCGAGCGTATGGGGCTTTGTCACCCGCTCTGTAGGCCCGGCCGGCGCTTGCCGATCAACCCAAATTTTTATCCAGGTTGACCTCGGATCAGGTAGGGATACCCGCTGAACTTAAGCATATCAATAAGCGGAGGA
>M01863_34_000000000-B4RYD_1_1110_6620_17613	
GTGAATCATCGAATCTTTGAACGCACCTTGCGCTCCTTGGTATTCCGAGGAGCATGCCTGTTTGAGTCTCATGGAATTCTCAACCTTCGGCTTCATTGACGAAGGCTTGGACTTGGAGGTCGTGCCGGCTCTCGTAGTCGGCTCCTCTGAAATGCATTAGTGCGAACGTTACCGACCGCTTCAGCGTGATAATTATCTGCGTTGCTGTGGAGGGTATTCTAGTGTTCACGCTTCTAACCGTCTTCGGACAAATTTCTGAACTCTGAGCTCAAATCAGGTAGGACTACCCGCTGAACTTAAGCATATCAATAAGCGGAGGA
>M01863_34_000000000-B4RYD_1_1110_18849_17757	
NNNNNNNNNNNNNNNNNNNNNNNNNNNNNNNNNNN
>M01863_34_000000000-B4RYD_1_1110_15359_18301	
TAGAAGTATGTCAGGATAACGTGCACATGAGAGTCGATGGTGCGGGAGGATAAGTAGGTGGAGAGGGTGTATTGATCACGCTGTATGTGATGGACAAACAGATAGGCGGTTATGTCAGAAGATAAGAGTGGAACGTATACATTGTAGCGAAATTGTACGTCTTCGTGGGATGACAACAGAAAAGACATTTGTACTATCTTTAATATGGAAAATAAACGAACATTACTAAGTTGTAGATATAGTCGAGTGGAAAGACAAAGAAAAAAGAGGAAGAACTAGTGAATNATNAATAAGCGGAGGACGTCTCTTATACACATCTCCGAGCCCACGAGACAGGCAGAAAACTCGTATGCCGTCTTCTGCTTGAAAAAAAAAACACACAATAATATTCTACTCTTTAACAATTCCCATCACCACTTATTCCCCTTTATTCAATCTCTACAGTTTCACATCCCCAACCACAATATTAATAACTCCCCCTTATCCCACTCTATCATACTTTACCCTCAACCCAATCGCCTATCCTCCTACACCACACCAACACTCTTATCCATACTCGTCCAATACAATCAACAACAA
>M01863_34_000000000-B4RYD_1_1110_14360_18488	
CCAGGTGAATCATCGAATCTTTGAACGCACATTGCGCCCCCTGGTATTCCGGGGGGCATGCCTGTCCGAGCGTCATTGCTGCCCTCAAGCACGGCTTGTGTGTTGGGCTTCCGTCCCTGGCAACGGGGACGGGCCCAAAAGGCAGTGGCGGCACCATGTCTGGTCCTCGAGCGTATGGGGCTTTGTCACCCGCTCCCGTAGGTCCAGCTGGCAGCTAGCCTCGCAACCAATCTTTTTAACCAGGTTGACCTCGGATCAGGTAGGGATACCCGCTGAACTTAAGCATATCAATAAGCGGAGG
>M01863_34_000000000-B4RYD_1_1110_11054_18547	
GTGAATCATCGAATCTTTGAACGCAAGTTGCGCCCGAAGCCATTAGGCCGAGGGCACGCCTGCCTGGGCGTCACACGTCGTTGCCCCCCCATCAACTCCTTCGGGATTGCGGGGGGCGGATGATGGCCTCCCGTGCGCCTCGCCGCGCGGTTGGCATAAATACCAAGTCCTCGGCGACGCACGCCACGACAATCGGTGGTTGCGAGACCTCGGTTGCCCGTCGTGTGCGTTCGTCGCGCATCGAGGGCTCAAAAAAATGCTCGGCTCCGGCTCGGCTTTCAACGCGACCCCAGGTCAGGCGGGGTTACCCGCTGAATTTAAGCATATCAATAAGCGGAGGA
>M01863_34_000000000-B4RYD_1_1110_5632_18730	
NNNNNNNNNNNNNNNNNNNNNNNNNNNNNNNNNNN
>M01863_34_000000000-B4RYD_1_1110_16840_19050	
NNNNNNNNNNNNNNNNNNNNNNNNNNNNNNNNNNN
>M01863_34_000000000-B4RYD_1_1110_14818_19171	
GTGAATCATCGAATCTTTGAGCAGGAGGCAGGATTGTTCGAGAAGATGGATGATGCGTTCGGTGCTTATGTGCGTGACGGAAGGCATATTATTGGAGAGCTTGCAAAGACAATTGGCAAGAAGACTATCGTTATCAATAATGGCGCGGGCATATCAATAAGCGGAGGA
>M01863_34_000000000-B4RYD_1_1110_12574_19235	
TAGGTGAATCATCGAATCTTTGAACGCACATTGCGCCCCCTGGTATTCCGGGGGGCATGCCTGTCCGAGCGTCATTGCTGCCCTCAAGCACGGCTTGTGTGTTGGGCTTCCGTCCCTGGCAACGGGGACGGGNCCAAAAGGCAGTGGCGGCACCATGTCTGGTCCTCGAGCGTATGGGGCTTTGTCACCCGCTCCCGTAGGTCCAGCTGGCAGCTAGCCTCGCAACCAATCTTTTTAACCAGGTTGACCTCGGATCAGGTAGGGATACCCGCTGAACTTAAGCATATCAATAAGCGGAGGA
>M01863_34_000000000-B4RYD_1_1110_6250_19797	
NNNNNNNNNNNNNNNNNNNNNNNNNNNNNNNNNNN
>M01863_34_000000000-B4RYD_1_1110_6233_19852	
NNNNNNNNNNNNNNNNNNNNNNNNNNNNNNNNNNN
>M01863_34_000000000-B4RYD_1_1110_6475_19857	
GTGAATCATCGAATCTTTGAAGCCGGGAATGGAAACGGGGTTGAAAGAGATTGGTTATCATTATACCGTCTCTTTCGATATCAATAAGCGGAGGA
>M01863_34_000000000-B4RYD_1_1110_21460_20057	
GTGAATCATCGAATCTTTGAACGCACATTGCGCCCCCTGGTATTCCGGGGGGCATGCCTGTCCGAGCGTCATTGCTGCCCTCAAGCACGGCTTGTGTGTTGGGCTTCCGTCCCTGGCAACGGGGACGGGCCCAAAAGGCAGTGGCGGCACCATGTCTGGTCCTCGAGCGTATGGGGCTTTGTCACCCGCTCCCGTAGGTCCAGCTGGCAGCTAGCCTCGCAACCAATCTTTTTAACCAGGTTGACCTCGGATCAGGTAGGGATACCCGCTGAACTTAAGCATATCAATAAGCGGAGGA
>M01863_34_000000000-B4RYD_1_1110_19763_20351	
NNNNNNNNNNNNNNNNNNNNNNNNNNNNNNNNNNN
>M01863_34_000000000-B4RYD_1_1110_12131_21930	
CAGGTGAATCATCGAATCTTTGAACGCACATTGCGCCCCCTGGTATTCCGGGGGGCATGCCTGTCCGAGCGTCATTGCTGCCCTCAAGCCCGGCTTGTGTGTTGGGTCTCGTCCTCCGATTCTGGAGGACGGGCCCGAAAGGCAGCGGCGGCACCGCGTCCGGTCCTCGAGCGTATGGGGCTTTGTCACCCGCTCTGTAGGCCCGGCCGGCGCTTGCCGATCAACCCAAATTTTTATCCAGGTTGACCTCGGATCAGGTAGGGATACCCGCTGAACTTAAGCATATCAATAAGCGGAGGA
>M01863_34_000000000-B4RYD_1_1110_14598_21946	
GTGAATCATCGAATCTTTGAACGCAAGCTGCGCCCGAAGCCATTAGGCCGAGGGCACGCCTGCCTGGGCGTCACACGTCGTTGCCCCCCCATCAACTCCTTCGGGATTGCGGGGGGCTGATGATGGCCTCCCGTGCGCCTCGCCGCGCGGTTGGCATAAATACCAAGTCCTCGGCGACGCACGCCACGACAATCGGTGGTTGCGAGACCTCGGTTGCCCGTCGTGTGCGTTCGTCGCGCATCGAGGGCTCGAAAAAATGCTCGGCTCCGGCTCGGCTTTCAACGCGACCCCAGGTCAGGCGGGGTTACCCGCTGAATTTAAGCATATCAATAAGCGGAGGA
>M01863_34_000000000-B4RYD_1_1110_6464_22025	
TTGTGTATACGAAGCAGGTGAATCATCGAATCTTTGAACGCACATTGCGCCCTCTGGTATTCCGGAGGGCATGCCTGTTTGAGCGTCGTTTCTCCCTCAAACCGCTGGGTTTGGTGTTGAGCAATACGACTTGGGTTTGCTTGAAAGACGGTAGTGGTAAGGTGGGATCGCTTTGACAATGGCTTAGGTCTAACCAAAAACATTGCTTGCGGCGGTAACGTCTACCACGTATATCTTCAAACTTTGACCTCAAATCAGGTAGGACTACCCGCTGAACTTAAGCATATCAATAAGCGGAGGACTTCCTCTTCTACACAT
>M01863_34_000000000-B4RYD_1_1110_16704_22092	
NNNNNNNNNNNNNNNNNNNNNNNNNNNNNNNNNNN
>M01863_34_000000000-B4RYD_1_1110_9060_23040	
GTGAATCATCGAATCTTTCCGTCCAAAGCATGCAGATGTGCCGGAAAAAGTAGAAAAACAGCTCATCATCGACATGGACAGAGACTACAACAAGCTGGAAGCACCGGTTGTTCCGCATATCAATAAGCGGAGGA
>M01863_34_000000000-B4RYD_1_1110_18465_23570	
NNNNNNNNNNNNNNNNNNNNNNNNNNNNNNNNNNN
>M01863_34_000000000-B4RYD_1_1110_7136_24020	
GTGAATCATCGAATCTTTGAACGCACATTGCGCCCTTTGGTATTCCAAAGGGCATGCCTGTTCGAGCGTCATTTGTACCCTCAAGCTTTGCTTGGTGTTGGGCGTCTTGTCTCTAGCTTTGCTGGAGACTCGCCTTAAAGTAATTGGCAGCCGGCCTACTGGTTTCGGAGCGCAGCACAAGTCGCACTCTCTATCAGCAAAGGTCTAGCATCCATTAAGCCTTTTTTCAACTTTTGACCTCGGATCAGGTAGGGATACCCGCTGAACTTAAGCATATCAATAAGCGGAGGA
>M01863_34_000000000-B4RYD_1_1110_22655_24445	
NNNNNNNNNNNNNNNNNNNNNNNNNNNNNNNNNNNGTGAATCATCAATAAGCGGAGGACTGTCTCTTATAACATCTCCGAGCCCACGAGACAGGCAGAAATCTCGTATGCCGTCTTCTGCTTGAAAAAAAAAAAAAAAAACAAGTAAGCAAGTCAGAGAATGTACAAATAAGCAACAGTAAAAAAGTAAGCGAAAAAACAGATACAGAACAACTAACCACACAACGAAGCCAGAGGCAGTACATGTCAGTACGAATTACGAACACTAGAAACTAACAAACAGACTCATGAGCGTGCTGCAACACGGTACTGCATCACTTAACGCACTGCACTTGAG
>M01863_34_000000000-B4RYD_1_1110_12320_24742	
GTGAATCATCGAATCTTTGAACGCACATTGCGCCCTTTGGTATTCCAAAGGGCATGCCTGTTCGAGCGTCATTTGTACCCTCAAGCTTTGCTTGGTGTTGGGCGTCTTGTCTCTAGCTTTGCTGGAGACTCGCCTTAAAGTAATTGGCAGCCGGCCTACTGGTTTCGGAGCGCAGCACAAGTCGCACTCTCTATCAGCAAAGGTCTAGCATCCATTAAGCCTTTTTTCAACTTTTGACCTCGGATCAGGTAGGGATACCCGCTGAACTTAAGCATATCAATAAGCGGAGGA
>M01863_34_000000000-B4RYD_1_1110_14783_24807	
NNNNNNNNNNNNNNNNNNNNNNNNNNNNNNNNNNN
>M01863_34_000000000-B4RYD_1_1111_17301_1399	
TGAATCATCGAATCTTTGCATATCAATAAGCGGAGG
>M01863_34_000000000-B4RYD_1_1111_15646_1457	
NNNNNNNNNNNNNNNNNNNNNNNNNNNNNNNNNNN
>M01863_34_000000000-B4RYD_1_1111_13815_1636	
NNNNNNNNNNNNNNNNNNNNNNNNNNNNNNNNNNN
>M01863_34_000000000-B4RYD_1_1111_10970_1686	
NNNNNNNNNNNNNNNNNNNNNNNNNNNNNNNNNNN
>M01863_34_000000000-B4RYD_1_1111_12991_1990	
GTGAATCATCGAATCTTTGAAGTCAGTAAGGAACTTTACGAGACATATTACAAAGGGCAGCGCAAGGAGAAATACTTTACCCATGATCTGAAGCAGGAACATACAAAGGTGGATAAGGAAACCGGAGAGATGATTGTCATTCCCAGCAGGGAAGATTCCTACGAGCGACTTTTGGAGGCAGAAAGCAGTTTGCATATCAATAAGCGGAGGA
>M01863_34_000000000-B4RYD_1_1111_22377_2594	
GTGAATCATCGAATCTTTGCCGAAAGACGAGGAAATCGACTTCGATAAAATCTTTCCGATGCAATCGGGACTTAAAGAAATCGAGTATGCGCCAGAAAGCGACGAGGATATTGCGAAGAGGGCGCAAAGTGCGATAGAGAGCGAAAAAAATAAATCGCAAACCAAAATTAAGGACAAGTATCAATAAGCGGAGGA
>M01863_34_000000000-B4RYD_1_1111_8467_3256	
GTGAATCATCGAATCTTTGAAGTCAGTAAGGAACTTTACGAGACATATTACAAAGGGCAGCGCAAGGAGAAATACTTTACCCATGATCTGAAGCAGGAACATACAAAGGTGGATAAGGAAACCGGAGAGATGATTGTCATTCCCAGCAGGGAAGATTCCTACGAGCGACTTTTGGAGGCAGAAAGCAGTTTGCATATCAATAAGCGGAGGA
>M01863_34_000000000-B4RYD_1_1111_16126_3474	
NNNNNNNNNNNNNNNNNNNNNNNNNNNNNNNNNNN
>M01863_34_000000000-B4RYD_1_1111_20459_3614	
GTGAATCATCGAATCTTTGAACAGGCAGGACTGGAAGCAGATGATCTTCTTGGAACGATTTCTCATCAATGTGAAAAAGAGGGACTGGATGTCTCGATCATTTCAGGAGACCGTGATACACTTCAGCTTACCACGGAGCATATCAATAAGCGGAGGA
>M01863_34_000000000-B4RYD_1_1111_10331_3646	
TAAAGGACAGGTGAATCATCGAATCTTTGAACGCACATTGCGCCCTTTGGTATTCCAAAGGGCATGCCTGTTCGAGCGTCATTTGTACCCTCAAGCTTTGCTTGGTGTTGGGCGTCTTGTCTCTAGCTTTGCTGGAGACTCGCCTTAAAGTAATTGGCAGCCGGCCTACTGGTTTCGGAGCGCAGCACAAGTCGCACTCTCTATCAGCAAAGGTCTAGCATCCATTAAGCCTTTTTTCAACTTTTGACCTCGGATCAGGTAGGGATACCCGCTGAACTTAAGCATATCAATAAGCGGAGGA
>M01863_34_000000000-B4RYD_1_1111_16995_4352	
TTGTGTATAAGCGACAGGTGAATCATCGAATCTTTGAACGCACATTGCGCCCTCTGGTATTCCGGAGGGCATGCCTGTTTGAGCGTCGTTTCTCCCTCAAACCGCTGGGTTTGGTGTTGAGCAATACGACTTGGGTTTGCTTGAAAGACGGTAGTGGTAAGGCGGGATCGCTTTGACAATGGCTTAGGTCTAACCAAAAACATTGCTTGCGGCGGTAACGTCTACCACGTATATCTTCAAACTTTGACCTCAAATCAGGTAGGACTACCCGCTGAACTTAAGCATATCAATAAGCGGAGGA
>M01863_34_000000000-B4RYD_1_1111_7742_4502	
NNNNNNNNNNNNNNNNNNNNNNNNNNNNNNNNNNN
>M01863_34_000000000-B4RYD_1_1111_5612_4856	
GTGAATCATCGAATCTTTGCTGTCTGCCACCGTGGCCGATGGTGTGATAGGCGACAAACACGATTCCAACACGGAACTGATAGCACAAGGTGTTGCCAACATGGCTACCCCGCTGTTTGGCGGTATCCCTGCCACCGGAGCCATCGCGCGTACCATGGCAAATATCAATAAGCGGAGGA
>M01863_34_000000000-B4RYD_1_1111_7768_5143	
GTGAATCATCGAATCTTTGAACGCACATTGCGCCCCTTGGTATTCCAGGGGGCATGCCTGTTTGAGCGTCATTTCCTTCTCAAACATTCTGTTTGGTAGTGAGTGATACTCTTTGGAGTTAACTTGAAATTGCTGGCCTTTTCATTGGATGTTTTTTTTTTCCAAAGAGAGGTTTCTCTGCGTGCTTGAGGTATAATGCAAGTACGGTCGTTTTAGGTTTTACCAACTGCGGCTAATCTTTTTTATACTGAGCGTATTGGAACGTTATCGATAAGAAGAGAGCGTCTAGGCGAACAATGTTCTTAAAGTTTGACCTCAAATCAGGTAGGAGTACCCGCTGAACTTAAGCATATCAATAAGCGGAGGA
>M01863_34_000000000-B4RYD_1_1111_27249_5361	
GTGAATCATCGAATCTTTGAACGCACATTGCGCCCTCTGGTATTCCGGAGGGCATGCCTGTTTGAGCGTCGTTTCTCCCTCAAACCGCTGGGTTTGGTGTTGAGCAATACGACTTGGGTTTGCTTGAAAGACGGTAGTGGTAAGGCGGGATCGCTTTGACAATGGCTTAGGTCTAACCAAAAACATTGCTTGCGGCGGTAGCGTCTACCACGTATATCTTCAAACTTTGACCTCAAATCAGGTAGGACTACCCGCTGAACTTAAGCATATCAATAAGCGGAGGA
>M01863_34_000000000-B4RYD_1_1111_7825_5666	
GTGAATCATCGAATGTGCGCAGAAAACAGTTTAAAATATGAACATTTTCACAGTTGTGCATATCAATAAGCGGAGGA
>M01863_34_000000000-B4RYD_1_1111_6193_6099	
GTGAATCATCGAATTTTTGCACCACATTTCTTTCATCTCAAATGGAACTAAAGATGGTTCTATAGACTTAATCTTATGTCCTGCTTGCTTTGCAAGTGTATATCCCGATCCATTGGAGCCGGTAGAAGCGTAGGAAAAGCCGCCGCAGGCAAGGATAACAGAATCTCCCATCATTTTCTTTCCGTCAGACAAAAGTACACCGACACAGTTTTCTTTTTCTTCATCAATAAGCGGAGGA
>M01863_34_000000000-B4RYD_1_1111_17139_6390	
GTGAATCATCGAGCAGGCCGTTTATTTGCAGGGAGCTTATGATCGGGAACGGATGTTAAAATGAGAATAGTGAATTGGTAAGAGCTGCCTTCGGGTAGCTCTTTTTAGATGGAGGAATATGAAAAATGGCGGCTACAAGACTAATTGCGCTGCATATCAATAAGCGGAGGA
>M01863_34_000000000-B4RYD_1_1111_12489_7511	
NNNNNNNNNNNNNNNNNNNNNNNNNNNNNNNNNNN
>M01863_34_000000000-B4RYD_1_1111_17448_7607	
GTGAATCATCGAGGTAACGTAAAGGAAAGCGGATTTATGAAGAAGAACGGTCTCCAAATCATTACCCGCCGAATGGTGATTTTTAACACACCGTGTTGTATTTGGCAGCTTGTGGCACAGGTTGGCATATCAATAAGCGGAGGACTGTCTCTTATAACATCTCCGAGCCCACGAGACAGGCAGAAATCTCGTATGCCGTCTTCTGCTTGAAAAAAAAAACAAACAAAACAACACAGACAAGATGAAAAGATATGAGACACTACAATCATAATAGAACTAAGAATATACACTATGAGTACAA
>M01863_34_000000000-B4RYD_1_1111_18130_7886	
NNNNNNNNNNNNNNNNNNNNNNNNNNNNNNNNNNN
>M01863_34_000000000-B4RYD_1_1111_12571_8701	
GTGAATCATCGAATCTTTGAGCAGGAGGCAGGATTGTTCGAGAAGATGGATGATGCGTTCGGTGCTTATGTGCGTGACGGAAGGCATATTATTGGAGAGCTTGCAAAGACAATTGGCAAGAAGACTATCGTTATCAATAATGGCGCGGGCATATCAATAAGCGGAGGA
>M01863_34_000000000-B4RYD_1_1111_3695_9024	
GTGAATCATCGAATCTTTGCCGAAAGACGAGGAAATCGACTTCGATAAAATCTTTCCGATGCAATCGGGACTTAAAGAAATCGAGTATGCGCCAGAAAGCGACGAGGATATTGCGAAAAGGGCGCAAAGTGCGATAGAGAGCGAAAAAAATAAATCGCAAACCAAAATTAAGGACAAGTATCAATAAGCGGAGGA
>M01863_34_000000000-B4RYD_1_1111_28554_9344	
GTGAATCATCGAATCTTTGAACGCACATTGCGCCCTCTGGTATTCCGGAGGGCATGCCTGTTTGAGCGTCGTTTCTCCCTCAAACCGCTGGGTTTGGTGTTGAGCAATACGACTTGGGTTTGCTTGAAAGACGGTAGTGGTAAGGCGGGATCGCTTTGACAATGGCTTAGGTCTAACCAAAAACATTGCTTGCGGCGGTAACGTCTACCACGTATATCTTCAAACTTTGACCTCAAATCAGGTAGGACTACCCGCTGAACTTAAGCATATCAATAAGCGGAGGA
>M01863_34_000000000-B4RYD_1_1111_15851_9418	
GTGAATCATCGAATCTTTGAACGCAAGTTGCGCCCGAAGCCATTAGGCCGAGGGCACGCCTGCCTGGGCGTCACACGTCGTTGCCCCCCCATCAACTCCTTCGGGATTGCGGGGGGCGGATGATGGCCTCCCGTGCGCCTCGCCGCGCGGTTGGCATAAATACCAAGTCCTCGGCGACGCACGCCACGACAATCGGTGGTTGCGAGACCTCGGTTGCCCGTCGTGTGCGTTTGTCGCGCATCGAGGGCTCGAAAAAATGCTCGGCTCCGGCTCGGCTTTCAACGCGACCCCAGGTCAGGCGGGGTTACCCGCTGAATTTAAGCATATCAATAAGCGGAGGA
>M01863_34_000000000-B4RYD_1_1111_5779_9649	
CATGTGAATCATCGAATCTTTGAACGCACATTGCGCCCCCTGGTATTCCGGGGGGCATGCCTGTCCGAGCGTCATTGCTGCCCTCAAGCACGGCTTGTGTGTTGGGCTTCCGTCCCTGGCAACGGGGACGGGCCCAAAAGGCAGTGGCGGCACCATGTCTGGTCCTCGAGCGTATGGGGCTTTGTCACCCGCTCCCGTAGGTCCAGCTGGCAGCTAGCCTCGCAACCAATCTTTTTAACCAGGTTGACCTCGGATCAGGTAGGGATACCCGCTGAACTTAAGCATATCAATAAGCGGAGGA
>M01863_34_000000000-B4RYD_1_1111_11463_9684	
GTGAATCATCGAATCTTTGAGCAGGAGGCAGGATTGTTCGAGAAGATGGATGATGCGTTCGGTGCTTATGTGCGTGACGGAAGGCATATTATTGGAGAGCTTGCAAAGACAATTGGCAAGAAGACTATCGTTATCAATAATGGCGCGGGCATATCAATAAGCGGAGGA
>M01863_34_000000000-B4RYD_1_1111_12604_9892	
TATGTGTATAAGAGGCAGGTGAATCATCGAATCTTTGAACGCACATTGCGCCCTCTGGTATTCCGGAGGGCATGCCTGTTTGAGCGTCGTTTCTCCCTCAAACCGCTGGGTTTGGTGTTGAGCAATACGACTTGGGTTTGCTTGAAAGACGGTAGTGGTAAGGCGGGATCGCTTTGACAATGGCTTAGGTCTAACCAAAAACATTGCTTGCGGCGGTAGCGTCTACCACGTATATCTTCAAACTTTGACCTCAAATCAGGTAGGACTACCCGCTGAACTTAAGCATATCAATAGCGGAGGA
>M01863_34_000000000-B4RYD_1_1111_16028_10166	
NNNNNNNNNNNNNNNNNNNNNNNNNNNNNNNNNNN
>M01863_34_000000000-B4RYD_1_1111_22734_10270	
GTGAATCATCGAATCTTTGAACGCACATTGCGCCCCCTGGTATTCCGGGGGGCATGCCTGTCCGAGCGTCATTGCTGCCCTCAAGCACGGCTTGTGTGTTGGGCTTCCGTCCCTGGCAACGGGGACGGGCCCAAAAGGCAGTGGCGGCACCATGTCTGGTCCTCGAGCGTATGGGGCTTTGTCACCCGCTCCCGTAGGTCCAGCTGGCAGCTAGCCTCGCAACCAATCTTTTTAACCAGGTTGACCTCGGATCAGGTAGGGATACCCGCTGAACTTAAGCATATCAATAAGCGGAGGA
>M01863_34_000000000-B4RYD_1_1111_7301_10347	
NNNNNNNNNNNNNNNNNNNNNNNNNNNNNNNNNNN
>M01863_34_000000000-B4RYD_1_1111_6623_10366	
TTGTGGATAAGAGACAGGTGAATCATCGAATCTTTGAACGCACATTGCGCCCTCTGGTATTCCGGAGGGCATGCCTGTTTGAGCGTCGTTTCTCCCTCAAACCGCTGGGTTTGGTGTTGAGCAATACGACTTGGGTTTGCTTGAAAGACGGTAGTGGTAAGGCGGGATCGCTTTGACAATGGCTTAGGTCTAACCAAAAACATTGCTTGCGGCGGTAACGTCTACCACGTATATCTTCAAACTTTGACCTCAAATCAGGTAGGACTACCCGCTGAACTTAAGCATATCAATAAGCGGAGGACTGTATCGCATACACAT
>M01863_34_000000000-B4RYD_1_1111_25049_10650	
GTGAATCATCGAATCTTTGAACGCACATTGCGCCCCTTGGTATTCCAGGGGGCATGCCTGTTTGAGCGTCATTTCCTTCTCAAACATTCTGTTTGGTAGTGAGTGATACTCTTTGGAGTTAACTTGAAATTGCTGGCCTTTTCATTGGATGTTTTTTTTTTCCAAAGAGAGGTTTCTCTGCGTGCTTGAGGTATAATGCAAGTACGGTCGTTTTAGGTTTTACCAACTGCGGCTAATCTTTTTTATACTGAGCGTATTGGAACGTTATCGATAAGAAGAGAGCGTCTAGGCGAACAATGTTCTTAAAGTTTGACCTCAAATCAGGTAGGAGTACCCGCTGAACTTAAGCATATCAATAAGCGGAGGA
>M01863_34_000000000-B4RYD_1_1111_21313_10893	
NNNNNNNNNNNNNNNNNNNNNNNNNNNNNNNNNNN
>M01863_34_000000000-B4RYD_1_1111_5429_11009	
NNNNNNNNNNNNNNNNNNNNNNNNNNNNNNNNNNN
>M01863_34_000000000-B4RYD_1_1111_26725_11044	
GTGAATCATCGAATCTTTGCTGTCTGCCACCGTGGCCGATGGTGTGATAGGCGACAAACACGATTCCAACACGGAACTGATAGCACAAGGTGTTGCCAACATGGCTACCCCGCTGTTTGGCGGTATCCCTGCCACCGGAGCCATCGCGCGTACCATGGCAAATATCAATAAGCGGAGGA
>M01863_34_000000000-B4RYD_1_1111_28951_11110	
GTGAATCATCGAATCTTTGAACGCACATTGCGCCCTTTGGTATTCCAAAGGGCATGCCTGTTCGAGCGTCATTTGTACCCTCAAGCTTTGCTTGGTGTTGGGCGTCTTGTCTCTAGCTTTGCTGGAGACTCGCCTTAAAGTAATTGGCAGCCGGCCTACTGGTTTCGGAGCGCAGCACAAGTCGCACTCTCTATCAGCAAAGGTCTAGCATCCATTAAGCCTTTTTTCAACTTTTGACCTCGGATCAGGTAGGGATACCCGCTGAACTTAAGCATATCAATAAGCGGAGGA
>M01863_34_000000000-B4RYD_1_1111_18865_11190	
GTGAATCATCGAATCTTGAACAGATAACAGGCAATGAGAGTGAAGATGCACTTATATATGAGAAAGCATCAAAGATATCAATAAGCGGAGGA
>M01863_34_000000000-B4RYD_1_1111_24599_11363	
TTTCGGTTGTTCCTATCTCGCTCAGTCATCGTATCGCCAGGTACATACCATCCTGTGAATTATGTTACCTATATATTATCTTTACTACCATGCATGTGTCTTTTTTATTTCTTGTTTTTTTTAATGATACGGCGACCACCGAGATCTACACCTCTCTATTCGTCGGCAGCGTCAGATTGTATAAGAGACAGGTGAATCATCGAATCTAAATATTTCTGTGGTAATTCCATATAAATCCTTTCCGTATCTGCTTTATATGTTAAAGCCGGCATTAATCACCGGCATATCAATAAGCGGAGGA
>M01863_34_000000000-B4RYD_1_1111_17453_11373	
NNNNNNNNNNNNNNNNNNNNNNNNNNNNNNNNNNN
>M01863_34_000000000-B4RYD_1_1111_17155_11376	
GTGAATCATCGAATCTTTGAACGCACATTGCGCCCTCTGGTATTCCGGAGGGCATGCCTGTTTGAGCGTCGTTTCTCCCTCAAACCGCTGGGTTTGGTGTTGAGCAATACGACTTGGGTTTGCTTGAAAGACGGTAGTGGTAAGGCGGGATCGCTTTGACAATGGCTTAGGTCTAACCAAAAACATTGCTTGCGGCGGTAACGTCTACCACGTATATCTTCAAACTTTGACCTCAAATCAGGTAGGACTACCCGCTGAACTTAAGCATATCAATAAGCGGAGGA
>M01863_34_000000000-B4RYD_1_1111_25415_12123	
NNNNNNNNNNNNNNNNNNNNNNNNNNNNNNNNNNN
>M01863_34_000000000-B4RYD_1_1111_18143_12577	
GTGAATCATCGAATCTTTGAACGCACCTTGCGCTCCTTGGTATTCCGAGGAGCATGCCTGTTTGAGTCTCATGGAATTCTCAACCTTCGGCTTCATTGACGAAGGCTTGGACTTGGAGGTCGTGCCGGCTCTCGTAGTCGGCTCCTCTGAAATGCATTAGTGCGAACGTTACCGACCGCTTCAGCGTGATAATTATCTGCGTTGCTGTGGAGGGTATTCTAGTGTTCACGCTTCTAACCGTCTTCGGACAAATTTCTGAACTCTGAGCTCAAATCAGGTAGGACTACCCGCTGAACTTAAGCATATCAATAAGCGGAGGA
>M01863_34_000000000-B4RYD_1_1111_3498_12591	
GTGAATCATCGAATCTTTGAACGCACATTGCGCCCTCTGGTATTCCGGAGGGCATGCCTGTTTGAGCGTCGTTTCTCCCTCAAACCGCTGGGTTTGGTGTTGAGCAATACGACTTGGGTTTGCTTGAAAGACGGTAGTGGTAAGGCGGGATCGCTTTGACAATGGCTTAGGTCTAACCAAAAACATTGCTTGCGGCGGTAACGTCTACCACGTATATCTTCAAACTTTGACCTCAAATCAGGTAGGACTACCCGCTGAACTTAAGCATATCAATAAGCGGAGGA
>M01863_34_000000000-B4RYD_1_1111_17822_12653	
GTGAATCATCGAATCTTTGAGGATTGCAGAATTCCAAAAGATGCTTTATTAGGACCTGAAGGAAAAGGTTTCCCAATCGCAATGCATACAATAAACGGAGGA
>M01863_34_000000000-B4RYD_1_1111_11150_12751	
NNNNNNNNNNNNNNNNNNNNNNNNNNNNNNNNNNN
>M01863_34_000000000-B4RYD_1_1111_23822_12823	
GTGAATCATCGAATCTTTGAACGCACATTGCGCCCCCTGGTATTCCGGGGGGCATGCCTGTCCGAGCGTCATTGCTGCCCTCAAGCACGGCTTGTGTGTTGGGCTTCCGTCCCTGGCAACGGGGACGGGCCCAAAAGGCAGTGGCGGCACCATGTCTGGTCCTCGAGCGTATGGGGCTTTGTCACCCGCTCCCGTAGGTCCAGCTGGCAGCTAGCCTCGCAACCAATCTTTTTAACCAGGTTGACCTCGGATCAGGTAGGGATACCCGCTGAACTTAAGCATATCAATAAGCGGAGGA
>M01863_34_000000000-B4RYD_1_1111_2145_13011	
TTAAGATGGGTATAATAGACAGGTGAATCATCGAATCTTTGAACGCACATTGCGCCCCTTGGTATTCCGGGGGGCATGCCTGTTCGAGCGTCATTTCAACCCTCAAGCTTAGCTTGGTATTGAGTCTATGTCAGTAATGGCAGGCTCTAAAATCAGTGGCGGCGCCGCTGGGTCCTGAACGTAGTAATATCTCTCGTTACAGGTTCTCGGTGTGCTTCTGCCAAAACCCAAATTTTTCTATGGTTGACCTCGGATCAGGTAGGGATACCCGCTGAACTTAAGCATATCAATAAGCGGAGGA
>M01863_34_000000000-B4RYD_1_1111_16837_13136	
GTGAATCATCGAATCTTTGAGCAGGAGGCAGGATTGTTCGAGAAGATGGATGATGCGTTCGGTGCTTATGTGCGTGACGGAAGGCATATTATTGGAGAGCTTGCAAAGACAATTGGCAAGAAGACTATCGTTATCAATAATGGCGCGGGCATATCAATAAGCGGAGGA
>M01863_34_000000000-B4RYD_1_1111_24595_13220	
GTGAATCATCGAATCTTTGAACGCAAGTTGCGCCCGAAGCCATTAGGCCGAGGGCACGCCTGCCTGGGCGTCACACGTCGTTGCCCCCCCCATCTACTCCTTCGGGATTGCGGGGGGCGGATGATGGCCTCCCGTGCGCCTCGCCGCGCGGTTGGCATAAATACCAAGTCCTCGGCGACGCACGCCACGACAATCGGTGGTTGCGAGACCTCGGTTGCCCGTCGTGTGCGTTCGTCGCGCATCGAGGGCTCGAAAAAATGCTCGGCTCTGGCTCGGCTTTCAACGCGACCCCAGGTCAGGCGGGGTTACCCGCTGAATTTAAGCATATCAATAAGCGGAGGA
>M01863_34_000000000-B4RYD_1_1111_23538_13585	
GTGAATCATCGAATCTTTGAACGCACATTGCGCCCTCTGGTATTCCAGAGGGCATGCCTGTTTGAGCGTCATTTCTCTCTCAAACCTTCGGGTTTGGTATTGAGTGATACTCTTAGTCGAACTAGGCGTTTGCTTGAAATGTATTGGCATGAGTGGTACTGGATAGTGCTATATGACTTTCAATGTATTAGGTTTATCCAACTCGTTGAATAGTTTAATGGTATATTTCTCGGTATTCTAGGCTCGGCCTTACAATATAACAAACAAGTTTGACCTCAAATCAGGTAGGATTACCCGCTGAACTTAAGCATATCAATAAGCGGAGGA
>M01863_34_000000000-B4RYD_1_1111_24536_14924	
GTGAATCATCGAATCTTTGAACGCAAGTTGCGCCCGAAGCCATTAGGCCGAGGGCACGCCTGCCTGGGCGTCACACGTCGTTGCCCCCCCATCAACTCCTTCGGGATTGCGGGGGGCGGATGATGGCCTCCCGTGCGCCTCGCCGCGCGGTTGGCATAAATACCAAGTCCTCGGCGACGCACGCCACGACAATCGGTGGTTGCGAGACCTCGGTTGCCCGTCGTGTGCGTTCGTCGCGCATCGAGGGCTCAAAAAAATGCTCGGCTCCGGCTCGGCTTTCAACGCGACCCCAGGTCAGGCGGGGTTACCCGCTGAATTTAAGCATATCAATAAGCGGAGGA
>M01863_34_000000000-B4RYD_1_1111_9789_15561	
GTGAATCATCGAATCTTTGAACGCACATTGCGCCCTCTGGTATTCCAGAGGGCATGCCTGTTTGAGCGTCATTTCTCTCTCAAACCTTCGGGTTTGGTATTGAGTGATACTCTTAGTCGAACTAGGCGTTTGCTTGAAATGTATTGGCATGAGTGGTACTGGATAGTGCTATATGACTTTCAATGTATTAGGTTTATCCAACTCGTTGAATAGTTTAATGGTATATTTCTCGGTATTCTAGGCTCGGCCTTACAATATAACAAACAAGTTTGACCTCAAATCAGGTAGGATTACCCGCTGAACTTAAGCATATCAATAAGCGGAGGA
>M01863_34_000000000-B4RYD_1_1111_6730_15567	
GTGAATCATCGAATCTTTGAAGCCGGGAATGGAAACGGGGTTGAAAGAGATTGGTTATCATTATACCGTCTCTTTCGATATCAATAAGCGGAGGA
>M01863_34_000000000-B4RYD_1_1111_14544_15733	
NNNNNNNNNNNNNNNNNNNNNNNNNNNNNNNNNNN
>M01863_34_000000000-B4RYD_1_1111_7792_15925	
GTGAATCATCGAATTTTGAACAGATAACAGGCAATGAGAGTGAAGATGCACTTATATATGAGAAAGCATCAAAGATATCAATAAGCGGAGGA
>M01863_34_000000000-B4RYD_1_1111_4337_16051	
GTGAATCATCGAATCTTTGAACAGGCAGGACTGGAAGCAGATGATCTTCTTGGAACGATTTCTCATCAATGTGAAAAAGAGGGACTGGATGTCTCGATCATTTCAGGAGACCGTGATACACTTCAGCTTACCACGGAGCATATCAATAAGCGGAGGA
>M01863_34_000000000-B4RYD_1_1111_17471_16259	
TCACGTAGATGCGTATGAGCTGCCTGACGTCGGTATGGTGTGTGGGAAGTCTAGACTGCTGGGCGATCTGCGACGTGATCTACATAGGTCACACGTGCGTTTACCGGGAAGGGTTCCTGACATCAGTCGTTTGGACTTGTGTTAGTTTCACCTATGTTGTTTCTCTCTCTTATTGTGTCATCGCTTAATGTTTTTTTTTTTTTTTTTTTAATGATACGGCGACCACCGAGATCTACACCTCTCTATTCGTCGGCAGCGTCAGATGGTATAAGAGACAGGTGAATCATCAATAAGCGGAGGANNNNNNNNNNNNNNNNNNNNNNNNNNNNNNNNNNN
>M01863_34_000000000-B4RYD_1_1111_2218_16400	
GTGAATCATCGAATCTTTGAACAGGCAGGACTGGAAGCAGATGATCTTCTTGGAACGATTTCTCATCAATGTGAAAAAGAGGGACTGGATGTCTCGATCATTTCAGGAGACCGTGATACACTTCAGCTTACCACGGAGCATATCAATAAGCGGAGGA
>M01863_34_000000000-B4RYD_1_1111_12830_16472	
GTGAATCATCGAATCTTTGAACGCACATTGCGCCCTCTGGTATTCCGGAGGGCATGCCTGTTTGAGCGTCGTTTCTCCCTCAAACCGCTGGGTTTGGTGTTGAGCAATACGACTTGGGTTTGCTTGAAAGACGGTAGTGGTAAGGCGGGATCGCTTTGACAATGGCTTAGGTCTAACCAAAAACATTGCTTGCGGCGGTAACGTCTACCACGTATATCTTCAAACTTTGACCTCAAATCAGGTAGGACTACCCGCTGAACTTAAGCATATCAATAAGCGGAGGA
>M01863_34_000000000-B4RYD_1_1111_17258_16517	
NNNNNNNNNNNNNNNNNNNNNNNNNNNNNNNNNNN
>M01863_34_000000000-B4RYD_1_1111_19283_16555	
NNNNNNNNNNNNNNNNNNNNNNNNNNNNNNNNNNN
>M01863_34_000000000-B4RYD_1_1111_18305_16655	
GTGAATCATCGAATCTTTGAACGCAAGTTGCGCCCGAAGCCATTAGGCCGAGGGCACGCCTGCCTGGGCGTCACACGTCGTTGCCCCCCCCATCTACTCCTTCGGGATTGCGGGGGGCGGATGATGGCCTCCCGTGCGCCTCGCCGCGCGGTTGGCATAAATACCAAGTCCTCGGCGACGCACGCCACGACAATCGGTGGTTGCGAGACCTCGGTTGCCCGTCGTGTGCGTTCGTCGCGCATCGAGGGCTCGAAAAAATGCTCGGCTCTGGCTCGGCTTTCAACGCGACCCCAGGTCAGGCGGGGTTACCCGCTGAATTTAAGCATATCAATAAGCGGAGGA
>M01863_34_000000000-B4RYD_1_1111_16828_16685	
NNNNNNNNNNNNNNNNNNNNNNNNNNNNNNNNNNNGTGAATCATCGAATCTTTGAGGCAGCGTCAGATGTGTATAAGAGACAGTCTCCGCATATCAATAAGCGGAGGA
>M01863_34_000000000-B4RYD_1_1111_7283_16766	
GTGAATCATCGAATCTTTGAACGCACATTGCGCCCCCTGGTATTCCGGGGGGCATGCCTGTCCGAGCGTCATTGCTGCCCTCAAGCACGGCTTGTGTGTTGGGCTTCCGTCCCTGGCAACGGGGACGGGCCCAAAAGGCAGTGGCGGCACCATGTCTGGTCCTCGAGCGTATGGGGCTTTGTCACCCGCTCCCGTAGGTCCAGCTGGCAGCTAGCCTCGCAACCAATCTTTTTAACCAGGTTGACCTCGGATCAGGTAGGGATACCCGCTGAACTTAAGCATATCAATAAGCGGAGGA
>M01863_34_000000000-B4RYD_1_1111_25954_16770	
GTGAATCATCGAATCTTTGCGAGCATATCAATAAGCGGAGGA
>M01863_34_000000000-B4RYD_1_1111_15429_17132	
GTGAATCATCGAATCTTTGAACGCAAGTTGCGCCCGATGCCATTAGGTTGAGGGCACGTCTGCCTGGGTGTCACATATCGAAGCCCATTGCCGATTTCCTACTCGTAGGTGTTGTGCTGGGTGAATGATGGCTTCCCGTGAGCTTCTTTGTCTCATGGTTGGTTGAAAATTGAGACCATGGTAGGGTGTGCCATGATAGATGGTGGTTGTGTGTCGCACGAGACCAATCATGCGCTGCCCTATTGAATTTTGGCCTCTTGTACCCATTTGCGCTTCCAAACGCTCGTGATGAGACCTCAGGTCAGGCGGGGCTACCCGCTGAATTTAAGCATATCAATAAGCGGAGGA
>M01863_34_000000000-B4RYD_1_1111_9179_17164	
GTGAATCATCGAATCTTTGAACGCACATTGCGCCCTCTGGTATTCCAGAGGGCATGCCTGTTTGAGCGTCATTTCTCTCTCAAACCTTCGGGTTTGGTATTGAGTGATACTCTTAGTCGAACTAGGCGTTTGCTTGAAATGTATTGGCATGAGTGGTACTGGATAGTGCTATATGACTTTCAATGTATTAGGTTTATCCAACTCGTTGAATAGTTTAATGGTATATTTCTCGGTATTCTAGGCTCGGCCTTACAATATAACAAACAAGTTTGACCTCAAATCAGGTAGGATTACCCGCTGAACTTAAGCATATCAATAAGCGGAGGA
>M01863_34_000000000-B4RYD_1_1111_18961_17522	
NNNNNNNNNNNNNNNNNNNNNNNNNNNNNNNNNNN
>M01863_34_000000000-B4RYD_1_1111_25684_17834	
GTGAATCATCGAGGTAACGTAAAGGAAAGCGGATTTATGAAGAAGAACGGTCTCCAAATCATTACCCGCCGAATGGTGATTTTTAACACACCGTGTTGTATTTGGCAGCTTGTGGCACAGGTTGGCATATCAATAAGCGGAGGA
>M01863_34_000000000-B4RYD_1_1111_3745_17905	
NNNNNNNNNNNNNNNNNNNNNNNNNNNNNNNNNNN
>M01863_34_000000000-B4RYD_1_1111_27290_17969	
GTGAATCATCGAATCTTTGAAGTCAGTAAGGAACTTTACGAGACATATTACAAAGGGCAGCGCAAGGAGAAATACTTTACCCATGATCTGAAGCAGGAACATACAAAGGTGGATAAGGAAACCGGAGAGATGATTGTCATTCCCAGCAGGGAAGATTCCTACGAGCGACTTTTGGAGGCAGAAAGCAGTTTGCATATCAATAAGCGGAGGA
>M01863_34_000000000-B4RYD_1_1111_5476_18166	
GTGAATCATCGAATCTTTGAACGCACATTGCGCCCTCTGGTATTCCAGAGGGCATGCCTGTTTGAGCGTCATTTCTCTCTCAAACCTTCGGGTTTGGTATTGAGTGATACTCTTAGTCGAACTAGGCGTTTGCTTGAAATGTATTGGCATGAGTGGTACTGGATAGTGCTATATGACTTTCAATGTATTAGGTTTATCCAACTCGTTGAATAGTTTAATGGTATATTTCTCGGTATTCTAGGCTCGGCCTTACAATATAACAAACAAGTTTGACCTCAAATCAGGTAGGATTACCCGCTGAACTTAAGCATATCAATAAGCGGAGGA
>M01863_34_000000000-B4RYD_1_1111_17113_18284	
GTGAATCATCGAATCTTTGAACGCACCTTGCGCTCCTTGGTATTCCGAGGAGCATGCCTGTTTGAGTCTCATGGAATTCTCAACCTTCGGCTTCATTGACGAAGGCTTGGACTTGGAGGTCGTGCCGGCTCTCGTAGTCGGCTCCTCTGAAATGCATTAGTGCGAACGTTACCGACCGCTTCAGCGTGATAATTATCTGCGTTGCTGTGGAGGGTATTCTAGTGTTCACGCTTCTAACCGTCTTCGGACAAATTTCTGAACTCTGAGCTCAAATCAGGTAGGACTACCCGCTGAACTTAAGCATATCAATAAGCGGAGGA
>M01863_34_000000000-B4RYD_1_1111_28509_18454	
GTGAATCATCGAATCTTTGAACGCACATTGCGCCCCCTGGTATTCCGGGGGGCATGCCTGTCCGAGCGTCATTGCTGCCCTCAAGCACGGCTTGTGTGTTGGGCTTCCGTCCCTGGCAACGGGGACGGGCCCAAAAGGCAGTGGCGGCACCATGTCTGGTCCTCGAGCGTATGGGGCTTTGTCACCCGCTCCCGTAGGTCCAGCTGGCAGCTAGCCTCGCAACCAATCTTTTTAACCAGGTTGACCTCGGATCAGGTAGGGATACCCGCTGAACTTAAGCATATCAATAAGCGGAGGA
>M01863_34_000000000-B4RYD_1_1111_16852_18872	
NNNNNNNNNNNNNNNNNNNNNNNNNNNNNNNNNNN
>M01863_34_000000000-B4RYD_1_1111_27484_19080	
GTGAATCATCGAATCTTTGAACGCAAGTTGCGCCCGAAGCCATTAGGCCGAGGGCACGCCTGCCTGGGCGTCACACGTCGTTGCCCCCCCCATCTACTCCTTCGGGATTGCGGGGGGCGGATGATGGCCTCCCGTGCGCCTCGCCGCGCGGTTGGCATAAATACCAAGTCCTCGGCGACGCACGCCACGACAATCGGTGGTTGCGAGACCTCGGTTGCCCGTCGTGTGCGTTCGTCGCGCATCGAGGGCTCGAAAAAATGCTCGGCTCTGGCTCGGCTTTCAACGCGACCCCAGGTCAGGCGGGGTTACCCGCTGAATTTAAGCATATCAATAAGCGGAGGA
>M01863_34_000000000-B4RYD_1_1111_16122_19090	
NNNNNNNNNNNNNNNNNNNNNNNNNNNNNNNNNNNGTGAATCATCGAATCAATAAGCGGAGGACTGTCTCTTAACACATCTCCGAGCCCACGAGACAGGCAGAAATCTCGTATGCCGTCTTCTGCTTGAAAAAAAAAAAGAGAAGACAAGAACAGTACAAGACAAAGCAGCACCAGCGAAAGACGATCCAAACGGCTCATTAAGATGAAGGGAGCGATCAGTGTCAGACGGACCTGCAGGGAAAAAGCGCGTACACAGCCAAATAGGACTGATCTGTGAACACATATATACACACCACGCACCCATAGTCATCACAGCATAGTGACAGTGACACAA
>M01863_34_000000000-B4RYD_1_1111_19405_19127	
NNNNNNNNNNNNNNNNNNNNNNNNNNNNNNNNNNN
>M01863_34_000000000-B4RYD_1_1111_5094_19176	
GTGAATCATCGAATCTTTGACGCCGACATTATCGCATATCAATAAGCGGAGGA
>M01863_34_000000000-B4RYD_1_1111_23052_19640	
GTGAATCATCGAATCTTTGAACGCACATTGCGCCCTCTGGTATTCCGGAGGGCATGCCTGTTTGAGCGTCGTTTCTCCCTCAAACCGCTGGGTTTGGTGTTGAGCAATACGACTTGGGTTTGCTTGAAAGACGGTAGTGGTAAGGCGGGATCGCTTTGACAATGGCTTAGGTCTAACCAAAAACATTGCTTGCGGCGGTAGCGTCTACCACGTATATCTTCAAACTTTGACCTCAAATCAGGTAGGACTACCCGCTGAACTTAAGCATATCAATAAGCGGAGGACTGTCTCTTAACACAT
>M01863_34_000000000-B4RYD_1_1111_25866_19642	
GTGAATCATCGAATCTTTGTGGCGAAATGTTGGCGCACGCATATCAATAAGCGGAGGA
>M01863_34_000000000-B4RYD_1_1111_14887_19769	
GTGAATCATCGAATCTTTGAGCAGGAGGCAGGATTGTTCGAGAAGATGGATGATGCGTTCGGTGCTTATGTGCGTGACGGAAGGCATATTATTGGAGAGCTTGCAAAGACAATTGGCAAGAAGACTATCGTTATCAATAATGGCGCGGGCATATCAATAAGCGGAGGA
>M01863_34_000000000-B4RYD_1_1111_18044_20504	
GTGAATCATCGAATCTTTGAACGCAAGTTGCGCCCGAAGCCATTAGGCCGAGGGCACGCCTGCCTGGGCGTCACACGTCGTTGCCCCCCCATCAACTCCTTCGGGATTGCGGGGGGCGGATGATGGCCTCCCGTGCGCCTCGCCGCGCGGTTGGCATAAATACCAAGTCCTCGGCGACGCACGCCACGACAATCGGTGGTTGCGAGACCTCGGTTGCCCGTCGTGTGCGTTCGTCGCGCATCGAGGGCTCAAAAAAATGCTCGGCTCCGGCTCGGCTTTCAACGCGACCCCAGGTCAGGCGGGGTTACCCGCTGAATTTAAGCATATCAATAAGCGGAGGA
>M01863_34_000000000-B4RYD_1_1111_16145_20582	
NNNNNNNNNNNNNNNNNNNNNNNNNNNNNNNNNNN
>M01863_34_000000000-B4RYD_1_1111_14176_20709	
NNNNNNNNNNNNNNNNNNNNNNNNNNNNNNNNNNN
>M01863_34_000000000-B4RYD_1_1111_22456_20833	
GTGAATCATCGAATCTTTGAAGAAATGATTGATAATTTGAAAGCTACAGCAGATTCTTTAAAACAGTCTTTTGCTGCACGCGGAGTTACTACCGAAAATATTTATGTTAATCATGACAAGGACAAAACAGTCGTTGTTATTAATATTTTGTGGCATATCAATAAGCGGAGGA
>M01863_34_000000000-B4RYD_1_1111_5840_20915	
NNNNNNNNNNNNNNNNNNNNNNNNNNNNNNNNNNN
>M01863_34_000000000-B4RYD_1_1111_24352_22111	
NNNNNNNNNNNNNNNNNNNNNNNNNNNNNNNNNNN
>M01863_34_000000000-B4RYD_1_1111_12452_22139	
NNNNNNNNNNNNNNNNNNNNNNNNNNNNNNNNNNN
>M01863_34_000000000-B4RYD_1_1111_10588_22595	
NNNNNNNNNNNNNNNNNNNNNNNNNNNNNNNNNNN
>M01863_34_000000000-B4RYD_1_1111_20058_22740	
GTGAATCATCGATCGGATCGGTACACTGGGCGACGCGCTGGAGGCACTGTACGGACAGATCGAACGGCGGCATGGATAGACATTGGCGGAGGGCGGGGGCTCTCCGCTTTTTTCATGCCGGCGCGCGGTTTTTCTTGAAAAACGGGGACTTCCATAGTATACTATCTTAGTTAAGGTATGCCAAAGTATAAGAGGTGACGCAGTTGTACTTAAAAGCACTTGAGATACAGGGGTTTAAGAGTTTCCCCGACAAGACGGTATTGAATTTCGGCGAGGACATCACCGCTATCGTGGGACCAAACGGGCACGGCAAGTCCAACATCTCCGACGCCATACGCTGGGTCATGGGCGAGCAGAACAGCCGCCAGCTCCGCGGCGCCAAGATGGAGGACGTGATCTTCGGCGGTACGGAGAAGCGGAACCAGATGGGCTTTGCCCAGGTGACGCTGGTCATCGACAACACCGAGCATATCTTCCCCACCCGGGAGGAGGCAGAGGTGGCCGTGACACGGCGGTATTACCGCAGCGGTGAGTCGGAGTACTATATCAATAAGCGGAGGA
>M01863_34_000000000-B4RYD_1_1111_17215_22746	
GTGAATCATCGAGCAGGCCGTTTATTTGCAGGGAGCTTATGATCGGGAACGGATGTTAAAATGAGAATAGTGAATTGGTAAGAGCTGCCTTCGGGTAGCTCTTTTTAGATGGAGGAATATGAAAAATGGCGGCTACAAGACTAATTGCGCTGCATATCAATAAGCGGAGGA
>M01863_34_000000000-B4RYD_1_1111_14960_22823	
NNNNNNNNNNNNNNNNNNNNNNNNNNNNNNNNNNN
>M01863_34_000000000-B4RYD_1_1111_21663_23176	
GTGAATCATCGAATCTTTGAGCAGGAGGCAGGATTGTTCGAGAAGATGGATGATGCGTTCGGTGCTTATGTGCGTGACGGAAGGCATATTATTGGAGAGCTTGCAAAGACAATTGGCAAGAAGACTATCGTTATCAATAATGGCGCGGGCATATCAATAAGCGGAGGA
>M01863_34_000000000-B4RYD_1_1111_18779_23538	
GTGAATCATCGAATCTTTGAACGCACATTGCGCCCCCTGGTATTCCGGGGGGCATGCCTGTCCGAGCGTCATTGCTGCCCTCAAGCACGGCTTGTGTGTTGGGCTTCCGTCCCTGGCAACGGGGACGGGCCCAAAAGGCAGTGGCGGCACCATGTCTGGTCCTCGAGCGTATGGGGCTTTGTCACCCGCTCCCGTAGGTCCAGCTGGCAGCTAGCCTCGCAACCAATCTTTTTAACCAGGTTGACCTCGGATCAGGTAGGGATACCCGCTGAACTTAAGCATATCAATAAGCGGAGGAATG
>M01863_34_000000000-B4RYD_1_1111_13824_23589	
NNNNNNNNNNNNNNNNNNNNNNNNNNNNNNNNNNN
>M01863_34_000000000-B4RYD_1_1111_23833_23761	
GTGAATCATCGAGCAGGCCGTTTATTTGCAGGGAGCTTATGATCGGGAACGGATGTTAAAATGAGAATAGTGAATTGGTAAGAGCTGCCTTCGGGTAGCCCTTTTTAGATGGAGGAATATGAAAAATGGCGGCTACAAGACTAATTGCGCTGCATATCAATAAGCGGAGGA
>M01863_34_000000000-B4RYD_1_1111_18598_24391	
TGAATCATCGAATCTTTGAGCAGGAGGCAGGATTGTTCGAGAAGATGGATGATGCGTTCGGTGCTTATGTGCGTGACGGAAGGCATATTATTGGAGAGCTTGCAAAGACAATTGGCAAGAAGACTATCGTTATCAATAATGGCGCGGGCATATCAATAAGCGGAGGA
>M01863_34_000000000-B4RYD_1_1111_10318_24413	
GTGAATCATCGAATCTTTGAACGCACATTGCGCCCCCTGGTATTCCGGGGGGCATGCCTGTCCGAGCGTCATTGCTGCCCTCAAGCACGGCTTGTGTGTTGGGCTTCCGTCCCTGGCAACGGGGACGGGCCCAAAAGGCAGTGGCGGCACCATGTCTGGTCCTCGAGCGTATGGGGCTTTGTCACCCGCTCCCGTAGGTCCAGCTGGCAGCTAGCCTCGCAACCAATCTTTTTAACCAGGTTGACCTCGGATCAGGTAGGGATACCCGCTGAACTTAAGCATATCAATAAGCGGAGGA
>M01863_34_000000000-B4RYD_1_1111_16012_24599	
NNNNNNNNNNNNNNNNNNNNNNNNNNNNNNNNNNN
>M01863_34_000000000-B4RYD_1_1112_13094_1201	
NNNNNNNNNNNNNNNNNNNNNNNNNNNNNNNNNNN
>M01863_34_000000000-B4RYD_1_1112_10907_2548	
AGTGAATCATCGAATCTTTGAACGCACATTGCGCCCCCTGGTATTCCGGGGGGCATGCCTGTCCGAGCGTCATTGCTGCCCTCAAGCACGGCTTGTGTGTTGGGCTTCCGTCCCTGGCAACGGGGACGGGCCCAAAAGGCAGTGGCGGCACCATGTCTGGTCCTCGAGCGTATGGGGCTTTGTCACCCGCTCCCGTAGGTCCAGCTGGCAGCTAGCCTCGCAACCAATCTTTTTAACCAGGTTGACCTCGGATCAGGTAGGGATACCCGCTGAACTTAAGCATATCAATAAGCGGAGGA
>M01863_34_000000000-B4RYD_1_1112_7816_2643	
GTGAATCATCGAATCTTTGAACGCACATTGCGCCCCCTGGTATTCCGGGGGGCATGCCTGTCCGAGCGTCATTGCTGCCCTCAAGCACGGCTTGTGTGTTGGGCTTCCGTCCCTGGCAACGGGGACGGGCCCAAAAGGCAGTGGCGGCACCATGTCTGGTCCTCGAGCGTATGGGGCTTTGTCACCCGCTCCCGTAGGTCCAGCTGGCAGCTAGCCTCGCAACCAATCTTTTTAACCAGGTTGACCTCGGATCAGGTAGGGATACCCGCTGAACTTAAGCATATCAATAAGCGGAGGA
>M01863_34_000000000-B4RYD_1_1112_8988_2984	
GTGAATCATCGAATCTTTGAACGCACATTGCGCCCTTTGGTATTCCAAAGGGCATGCCTGTTCGAGCGTCATTTGTACCCTCAAGCTTTGCTTGGTGTTGGGCGTCTTGTCTCTAGCTTTGCTGGAGACTCGCCTTAAAGTAATTGGCAGCCGGCCTACTGGTTTCGGAGCGCAGCACAAGTCGCACTCTCTATCAGCAAAGGTCTAGCATCCATTAAGCCTTTTTTCAACTTTTGACCTCGGATCAGGTAGGGATACCCGCTGAACTTAAGCATATCAATAAGCGGAGGA
>M01863_34_000000000-B4RYD_1_1112_12137_3050	
TTGCTGCAGTTGCTTCTGTGAGCGACTTCTTTTAGACAGTTTATTCATACGGCTCTTATCGCTAGTGCCTCTTCTTTTTTTTTTAACGATACGGCGACCACCGAGATCTACACCTCTCTATTCGTCGGCAGCGTCAGATGTGTTAAGAGACAGGTGAATCATCGAATCTTTGAGAGTGAAAAGTATATGCGCTATCTGTCCGTCATGTCCCGCTTCCACCGCTATTCGGTAAACAACACCATGCTCATCTATATGCAGAAGCCGGACGCCACATTGGTAGCCGGATACAATAAGCGGAGGA
>M01863_34_000000000-B4RYD_1_1112_6786_3499	
NNNNNNNNNNNNNNNNNNNNNNNNNNNNNNNNNNN
>M01863_34_000000000-B4RYD_1_1112_17467_3592	
GTGAATCATCGAATCTTTGAACGCACATTGCGCCCCCTGGTATTCCGGGGGGCATGCCTGTCCGAGCGTCATTGCTGCCCTCAAGCACGGCTTGTGTGTTGGGCTTCCGTCCCTGGTAACGGGGACGGGCCCAAAAGGCAGTGGCGGCACCATGTCTGGTCCTCGAGCGTATGGGGCTTTGTCACCCGCTCCCGTAGGTCCAGCTGGCAGCTAGCCTCGCAACCAATCTTTTTAACCAGGTTGACCTCGGATCAGGTAGGGATACCCGCTGAACTTAAGCATATCAATAAGCGGAGGA
>M01863_34_000000000-B4RYD_1_1112_23175_3971	
NNNNNNNNNNNNNNNNNNNNNNNNNNNNNNNNNNN
>M01863_34_000000000-B4RYD_1_1112_23721_4604	
CCATGTGAATCATCGAATCTTTGAACGCACATTGCGCCCCCTGGTATTCCGGGGGGCATGCCTGTCCGAGCGTCATTGCTGCCCTCAAGCACGGCTTGTGTGTTGGGCTTCCGTCCCTGGCAACGGGGACGGGCCCAAAAGGCAGTGGCGGCACCATGTCTGGTCCTCGAGCGTATGGGGCTTTGTCACCCGCTCCCGTAGGTCCAGCTGGCAGCTAGCCTCGCAACCAATCTTTTTAACCAGGTTGACCTCGGATCAGGTAGGGATACCCGCTGAACTTAAGCATATAATAAGCGGAGGA
>M01863_34_000000000-B4RYD_1_1112_24751_4615	
CAGGTGAATCATCGAATCTTTGAACGCACATTGCGCCCCCTGGTATTCCGGGGGGCATGCCTGTCCGAGCGTCATTGCTGCCCTCAAGCCCGGCTTGTGTGTTGGGTCTCGTCCTCCGATTCTGGAGGACGGGCCCGAAAGGCAGCGGCGGCACCGCGTCCGGTCCTCGAGCGTATGGGGCTTTGTCACCCGCTCTGTAGGCCCGGCCGGCGCTTGCCGATCAACCCAAATTTTTATCCAGGTTGACCTCGGATCAGGTAGGGATACCCGCTGAACTTAAGCATATCAATAAGCGGAGGA
>M01863_34_000000000-B4RYD_1_1112_13066_4682	
NNNNNNNNNNNNNNNNNNNNNNNNNNNNNNNNNNN
>M01863_34_000000000-B4RYD_1_1112_26184_4876	
CCAGGTGAATCATCGAATCTTTGAACGCACATTGCGCCCCCTGGTATTCCGGGGGGCATGCCTGTCCGAGCGTCATTGCTGCCCTCAAGCCCGGCTTGTGTGTTGGGTCTCGTCCTCCGATTCTGGAGGACGGGCCCGAAAGGCAGCGGCGGCACCGCGTCCGGTCCTCGAGCGTATGGGGCTTTGTCACCCGCTCTGTAGGCCCGGCCGGCGCTTGCCGATCAACCCAAATTTTTATCCAGGTTGACCTCGGATCAGGTAGGGATACCCGCTGAACTTAAGCATATCAATAAGCGGAGGA
>M01863_34_000000000-B4RYD_1_1112_4595_4888	
GTGAATCATCGAATCTTTGAAGTCAGTAAGGAACTTTACGAGACATATTACAAAGGGCAGCGCAAGGAGAAATACTTTACCCATGATCTGAAGCAGGAACATACAAAGGTGGATAAGGAAACCGGAGAGATGATTGTCATTCCCAGCAGGGAAGATTCCTACGAGCGACTTTTGGAGGCAGAAAGCAGTTTGCATATCAATAAGCGGAGGA
>M01863_34_000000000-B4RYD_1_1112_19620_5002	
NNNNNNNNNNNNNNNNNNNNNNNNNNNNNNNNNNN
>M01863_34_000000000-B4RYD_1_1112_12040_5075	
GTGAATCATCGAATCTTTGAGCAGGAGGCAGGATTGTTCGAGAAGATGGATGATGCGTTCGGTGCTTATGTGCGTGACGGAAGGCATATTATTGGAGAGCTTGCAAAGACAATTGGCAAGAAGACTATCGTTATCAATAATGGCGCGGGCATATCAATAAGCGGAGGA
>M01863_34_000000000-B4RYD_1_1112_17840_5103	
NNNNNNNNNNNNNNNNNNNNNNNNNNNNNNNNNNN
>M01863_34_000000000-B4RYD_1_1112_21427_5451	
GTGAATCATCGAATCTTTGGATAAAGAAATCCCAAACTATCCGGCTGCATATCAATAAGCGGAGGA
>M01863_34_000000000-B4RYD_1_1112_25654_6179	
NNNNNNNNNNNNNNNNNNNNNNNNNNNNNNNNNNN
>M01863_34_000000000-B4RYD_1_1112_12190_6708	
GTGAATCATCGAATCTTTGAAGCCGGGAATGGAAACGGGGTTGAAAGAGATTGGTTATCATTATACCGTCTCTTTCGATATCAATAAGCGGAGGA
>M01863_34_000000000-B4RYD_1_1112_11144_7717	
GTGAATCATCGAATCTTTGAACGCACATTGCGCCCCTTGGTATTCCAGGGGGCATGCCTGTTTGAGCGTCATTTCCTTCTCAAACATTCTGTTTGGTAGTGAGTGATACTCTTTGGAGTTAACTTGAAATTGCTGGCCTTTTCATTGGATGTTTTTTTTTTCCAAAGAGAGGTTTCTCTGCGTGCTTGAGGTATAATGCAAGTACGGTCGTTTTAGGTTTTACCAACTGCGGCTAATCTTTTTTATACTGAGCGTATTGGAACGTTATCGATAAGAAGAGAGCGTCTAGGCGAACAATGTTCTTAAAGTTTGACCTCAAATCAGGTAGGAGTACCCGCTGAACTTAAGCATATCAATAAGCGGAGGA
>M01863_34_000000000-B4RYD_1_1112_15923_7975	
NNNNNNNNNNNNNNNNNNNNNNNNNNNNNNNNNNN
>M01863_34_000000000-B4RYD_1_1112_24957_8188	
GTGAATCATCGAATCTTTGAACAGGCAGGACTGGAAGCAGATGATCTTCTTGGAACGATTTCTCATCAATGTGAAAAAGAGGGACTGGATGTCTCGATCATTTCAGGAGACCGTGATACACTTCAGCTTACCACGGAGCATACAATAAGCGGAGGA
>M01863_34_000000000-B4RYD_1_1112_3729_8215	
GTGAATCATCGAATCTTTGAACGCACATTGCGCCCCCTGGTATTCCGGGGGGCATGCCTGTCCGAGCGTCATTGCTGCCCTCAAGCACGGCTTGTGTGTTGGGCTTCCGTCCCTGGCAACGGGGACGGGCCCAAAAGGCAGTGGCGGCACCATGTCTGGTCCTCGAGCGTATGGGGCTTTGTCACCCGCTCCCGTAGGTCCAGCTGGCAGCTAGCCTCGCAACCAATCTTTTTAACCAGGTTGACCTCGGATCAGGTAGGGATACCCGCTGAACTTAAGCATATCATAAGCGGAGGA
>M01863_34_000000000-B4RYD_1_1112_19215_9211	
NNNNNNNNNNNNNNNNNNNNNNNNNNNNNNNNNNN
>M01863_34_000000000-B4RYD_1_1112_27406_9472	
GTGAATCATCGAATCTTTGAAGAGATGGAGCAAGTGGAAAAAGAGCGTATTCCATTATATCAGAACTACCAGACAGGAAAAATCAATGAAGAAGAATATCTGGAGAGAAAAGAAGAAATACGGGATCAGCTTCGTATGTATGATGGAGATTTCAGTGAACTTATGGAAGAGGTATCCGTTATAGAAAAGTCATATAGCAATAAAAATGAATGGTTAGAGACTTTTAAGAAAGAGAATCTTCCGAAAGAACTACAGCCAGAGCATATCAATAAGCGGAGGA
>M01863_34_000000000-B4RYD_1_1112_27412_9730	
GTGAATCATCGAATCTTTGAAACAGGAAAACAGTCGCTGCCGATCATTGTTTGCACGATCGGCATATCAATAAGCGGAGGG
>M01863_34_000000000-B4RYD_1_1112_14292_9783	
NNNNNNNNNNNNNNNNNNNNNNNNNNNNNNNNNNN
>M01863_34_000000000-B4RYD_1_1112_26773_9821	
GTGAATCATCGAATCTTTGAACGCACATTGCGCCCCCTGGTATTCCGGGGGGCATGCCTGTCCGAGCGTCATTGCTGCCCTCAAGCACGGCTTGTGTGTTGGGCTTCCGTCCCTGGTAACGGGGACGGGCCCAAAAGGCAGTGGCGGCACCATGTCTGGTCCTCGAGCGTATGGGGCTTTGTCACCCGCTCCCGTAGGTCCAGCTGGCAGCTAGCCTCGCAACCAATCTTTTTAACCAGGTTGACCTCGGATCAGGTAGGGATACCCGCTGAACTTAAGCATATCAATAAGCGGAGGA
>M01863_34_000000000-B4RYD_1_1112_7240_10038	
TTTGATCAGGTGCACTCTGTTCCACACTGACATAGTCTCACCTACTTCAGTTTCGTACTAGTATGTGTGTCTATTCCACTCAGTAGCACCTTTTATTAGTTTCTCTGAGAGTATATTACTCTCCTTAACACGCCTTTTGCTTACTCTCGTGACGGCTTTGATTTGCTATTTGCGATGTTGACCTTTTATTTGCTTTCTATTTTTTTTTTTAATGATACGGCGACCACCGAGATCTACACCTCTCTTTCGTCGGCAGCGTCAGATGGTATAAGAGACAGGTGAATCATCAATAAGCGGAGGANNNNNNNNNNNNNNNNNNNNNNNNNNNNNNNNNNN
>M01863_34_000000000-B4RYD_1_1112_2809_10076	
GTGGAATCATCGAATCTTTGAACGCACATTGCGCCCCCTGGTATTCCGGGGGGCATGCCTGTCCGAGCGTCATTGCTGCCCTCAAGCACGGCTTGTGTGTTGGGCTTCCGTCCCTGGCAACGGGGACGGGCCCAAAAGGCAGTGGCGGCACCATGTCTGGTCCTCGAGCGTATGGGGCTTTGTCACCCGCTCCCGTAGGTCCAGCTGGCAGCTAGCCTCGCAACCAATCTTTTTAACCAGGTTGACCTCGGATCAGGTAGGGATACCCGCTGAACTTAAGCATATCAATAAGCGGAGGA
>M01863_34_000000000-B4RYD_1_1112_6016_10567	
NNNNNNNNNNNNNNNNNNNNNNNNNNNNNNNNNNN
>M01863_34_000000000-B4RYD_1_1112_20757_11449	
GTGAATCATCGAATCTTTGAACGCAAGTTGCGCCCGAAGCCATTAGGCCGAGGGCACGCCTGCCTGGGCGTCACACGTCGTTGCCCCCCCATCAACTCCTTCGGGATTGCGGGGGGCTGATGATGGCCTCCCGTGCGCCTCGCCGCGCGGTTGGCATAAATACCAAGTCCTCGGCGACGCACGCCACGACAATCGGTGGTTGCGAGACCTCGGTTGCCCGTCGTGTGCGTTCGTCGCGCATCGAGGGCTCGAAAAAATGCTCGGCTCCGGCTCGGCTTTCAACGCGACCCCAGGTCAGGCGGGGTTACCCGCTGAATTTAAGCATATCAATAGCGGAGGA
>M01863_34_000000000-B4RYD_1_1112_5038_11545	
GTGAATCATCGAATCTTTGAACGCACATTGCGCCCCTTGGTATTCCAGGGGGCATGCCTGTTTGAGCGTCATTTCCTTCTCAAACATTCTGTTTGGTAGTGAGTGATACTCTTTGGAGTTAACTTGNAATTGCTAGCCTTTTCATTGGATGTTTTTTTTTTCCAAAGAGAGGTTTCTCTGCGTGCTTGAGGTATAATGCAAGTACGGTCGTTTTAGGTTTTACCAACTGCGGCTAATCTTTTTTATACTGAGCGTATTGGAACGTTATCGATAAGAAGAGAGCGTCTAGGCGAACAATGTTCTTAAAGTTTGACCTCAAATCAGGTAGGAGTACCCGCTGAACTTAAGCATATCAATAAGCGGAGGA
>M01863_34_000000000-B4RYD_1_1112_10274_11680	
CAGGTGAATCATCGAATCTTTGAACGCACATTGCGCCCCCTGGTATTCCGGGGGGCATGCCTGTCCGAGCGTCATTGCTGCCCTCAAGCCCGGCTTGTGTGTTGGGTCTCGTCCTCCGATTCTGGAGGACGGGCCCGAAAGGCAGCGGCGGCACCGCGTCCGGTCCTCGAGCGTATGGGGCTTTGTCACCCGCTCTGTAGGCCCGGCCGGCGCTTGCCGATCAACCCAAATTTTTATCCAGGTTGACCTCGGATCAGGTAGGGATACCCGCTGAACTTAAGCATATCAATAAGCGGAGGA
>M01863_34_000000000-B4RYD_1_1112_16184_12102	
GTGAATCATCGAATCTTTGAGTCCAAGTTCGTGGATTCTTGCAATCAGTTTGTCAAGTCGTTCTTCTCTTTGACTTCCGCCAATAAGTTCGCCAATGCCAGGGACAAGCATATCAATAAGCGGAGGA
>M01863_34_000000000-B4RYD_1_1112_18460_12270	
NNNNNNNNNNNNNNNNNNNNNNNNNNNNNNNNNNN
>M01863_34_000000000-B4RYD_1_1112_20977_12331	
GTGAATCATCGAATCTTTGAACGCACCTTGCGCTCCTTGGTATTCCGAGGAGCATGCCTGTTTGAGTCTCATGGAATTCTCAACCTTCGGCTTCATTGACGAAGGCTTGGACTTGGAGGTCGTGCCGGCTCTCGTAGTCGGCTCCTCTGAAATGCATTAGTGCGAACGTTACCGACCGCTTCAGCGTGATAATTATCTGCGTTGCTGTGGAGGGTATTCTAGTGTTCACGCTTCTAACCGTCTTCGGACAAATTTCTGAACTCTGAGCTCAAATCAGGTAGGACTACCCGCTGAACTTAAGCATATCAATAAGCGGAGGA
>M01863_34_000000000-B4RYD_1_1112_16695_12602	
GTGAATCATCGAATCTTTGAACGCACATTGCGCCCCCTGGTATTCCGGGGGGCATGCCTGTCCGAGCGTCATTGCTGCCCTCAAGCCCGGCTTGTGTGTTGGGTCTCGTCCTCCGATTCTGGAGGACGGGCCCGAAAGGCAGCGGCGGCACCGCGTCCGGTCCTCGAGCGTATGGGGCTTTGTCACCCGCTCTGTAGGCCCGGCCGGCGCTTGCCGATCAACCCAAATTTTTATCCAGGTTGACCTCGGATCAGGTAGGGATACCCGCTGAACTTAAGCATATCAATAAGCGGAGGA
>M01863_34_000000000-B4RYD_1_1112_12189_12830	
GTGAATCATCGAATCTTTGCACCACATTTCTTTCATCTCAAATGGAACTAAAGATGGTTCTATAGACTTAATCTTATGTCCTGCTTGCTTTGCAAGTGTATATCCCGATCCATTGGAACCGGTAGAAGCGTAGGAAAAGCCGCCGCAGGCAAGGATAACAGAATCTCCCATCATTTTCTTTCCGTCAGACAAAAGTACACCGACACAGTTTTCTTTTTCTTCATCAATAAGCGGAGGA
>M01863_34_000000000-B4RYD_1_1112_10405_13216	
GTGAATCATCGAATCTTTGAACGCACATTGCGCCCCTTGGTATTCCAGGGGGCATGCCTGTTTGAGCGTCATTTCCTTCTCAAACATTCTGTTTGGTAGTGAGTGATACTCTTTGGAGTTAACTTGAAATTGCTGGCCTTTTCATTGGATGTTTTTTTTTTCCAAAGAGAGGTTTCTCTGCGTGCTTGAGGTATAATGCAAGTACGGTCGTTTTAGGTTTTACCAACTGCGGCTAATCTTTTTTATACTGAGCGTATTGGAACGTTATCGATAAGAAGAGAGCGTCTAGGCGAACAATGTTCTTAAAGTTTGACCTCAAATCAGGTAGGAGTACCCGCTGAACTTAAGCATATCAATAAGCGGAGGA
>M01863_34_000000000-B4RYD_1_1112_6468_13295	
NNNNNNNNNNNNNNNNNNNNNNNNNNNNNNNNNNN
>M01863_34_000000000-B4RYD_1_1112_16488_13386	
NNNNNNNNNNNNNNNNNNNNNNNNNNNNNNNNNNN
>M01863_34_000000000-B4RYD_1_1112_21527_13444	
NNNNNNNNNNNNNNNNNNNNNNNNNNNNNNNNNNN
>M01863_34_000000000-B4RYD_1_1112_22726_13495	
GTGAATCATCGCGCACCGTCAGAAAACCGGAACGCCGTTCCATATCAATAAGCGGAGGA
>M01863_34_000000000-B4RYD_1_1112_18241_13703	
GTGAATCATCGAATCTTTGAAGAGATGGAGCAAGTGGAAAAAGAGCGTATTCCATTATATCAGAACTACCAGACAGGAAAAATCAATGAAGAAGAATATCTGGAGAGAAAAGAAGAAATACGGGATCAGCTTCGTATGTATGATGGAGATTTCAGTGAACTTATGGAAGAGGTATCCGTTATAGAAAAGTCATATAGCAATAAAAATGAATGGTTAGAGACTTTTAAGAAAGAGAATCTTCCGAAAGAACTACAGCCAGAGCATATCAATAAGCGGAGGA
>M01863_34_000000000-B4RYD_1_1112_14400_13716	
CCAGGTGAATCATCGAATCTTTGAACGCACATTGCGCCCCCTGGTATTCCGGGGGGCATGCCTGTCCGAGCGTCATTGCTGCCCTCAAGCACGGCTTGTGTGTTGGGCTTCCGTCCCTGGCAACGGGGACGGGCCCAAAAGGCAGTGGCGGCACCATGTCTGGTCCTCGAGCGTATGGGGCTTTGTCACCCGCTCCCGTAGGTCCAGCTGGCAGCTAGCCTCGCAACCAATCTTTCTAACCAGGTTGACCTCGGATCAGGTAGGGATACCCGCTGAACTTAGGCATATCAATAAGGGAGGA
>M01863_34_000000000-B4RYD_1_1112_19781_14583	
GTGAATCATCGAATCTTTGAACGCACATTGCGCCCCTTGGTATTCCAGGGGGCATGCCTGTTTGAGCGTCATTTCCTTCTCAAACATTCTGTTTGGTAGTGAGTGATACTCTTTGGAGTTAACTTGAAATTGCTGGCCTTTTCATTGGATGTTTTTTTTTCCAAAGAGAGGTTTCTCTGCGTGCTTGAGGTATAATGCAAGTACGGTCGTTTTAGGTTTTACCAACTGCGGCTAATCTTTTTTTATACTGAGCGTATTGGAACGTTATCGATAAGAAGAGAGCGTCTAGGCGAACAATGTTCTTAAAGTTTGACCTCAAATCAGGTAGGAGTACCCGCTGAACTTAAGCATATCAATAAGCGGAGGA
>M01863_34_000000000-B4RYD_1_1112_15890_14598	
NNNNNNNNNNNNNNNNNNNNNNNNNNNNNNNNNNN
>M01863_34_000000000-B4RYD_1_1112_25438_14613	
NNNNNNNNNNNNNNNNNNNNNNNNNNNNNNNNNNN
>M01863_34_000000000-B4RYD_1_1112_28147_14652	
GTGAATCATCGAATCTTTGAAGTCAGTAAGGAACTTTACGAGACATATTACAAAGGGCAGCGCAAGGAGAAATACTTTACCCATGATCTGAAGCAGGAACATACAAAGGTGGATAAGGAAACCGGAGAGATGATTGTCATTCCCAGCAGGGAAGATTCCTACGAGCGACTTTTGGAGGCAGAAAGCAGTTTGCATATCAATAAGCGGAGGA
>M01863_34_000000000-B4RYD_1_1112_18738_14837	
GTGAATCATCGAATCTTTGAACGCACATTGCGCCCTCTGGTATTCCAGAGGGCATGCCTGTTTGAGCGTCATTTCTCTCTCAAACCTTCGGGTTTGGTATTGAGTGATACTCTTAGTCGAACTAGGCGTTTGCTTGAAATGTATTGGCATGAGTGGTACTGGATAGTGCTATATGACTTTCAATGTATTAGGTTTATCCAACTCGTTGAATAGTTTAATGGTATATTTCTCGGTATTCTAGGCTCGGCCTTACAATATAACAAACAAGTTTGACCTCAAATCAGGTAGGATTACCCGCTGAACTTAAGCATATCAATAAGCGGAGGA
>M01863_34_000000000-B4RYD_1_1112_13684_14867	
GTGAATCATCGAATCTTTGAACGCAAGTTGCGCCCGATGCCATTAGGTTGAGGGCACGTCTGCCTGGGTGTCACATATCGAAGCCCATTGCCGATTTCCTACTCGTAGGTGTTGTGCTGGGTGAATGATGGCTTCCCGTGAGCTTCTTTGTCTCATGGTTGGTTGAAAATTGAGACCATGGTAGGGTGTGCCATGATAGATGGTGGTTGTGTGTCGCACGAGACCAATCATGCGCTGCCCTATTGAATTTTGGCCTCTTGTACCCATTTGCGCTTCCAAACGCTCGTGATGAGACCTCAGGTCAGGCGGGGCTACCCGCTGAATTTAAGCATATCAATAAGCGGAGGA
>M01863_34_000000000-B4RYD_1_1112_25548_15219	
NNNNNNNNNNNNNNNNNNNNNNNNNNNNNNNNNNN
>M01863_34_000000000-B4RYD_1_1112_15761_15283	
NNNNNNNNNNNNNNNNNNNNNNNNNNNNNNNNNNN
>M01863_34_000000000-B4RYD_1_1112_20731_15483	
NNNNNNNNNNNNNNNNNNNNNNNNNNNNNNNNNNN
>M01863_34_000000000-B4RYD_1_1112_10637_15586	
GTGAATCATCGAATCTTTGAACGCACATTGCGCCCCTTGGTATTCCAGGGGGCATGCCTGTTTGAGNGTCATTTCCTTCTCAAACATTCTGTTTGGTAGTGAGTGATACTCTTTGGAGTTAACTTGAAATTGCTGGCCTTTTCATTGGATGTTTTTTTTTCCAAAGAGAGGTTTCTCTGCGTGCTTGAGGTATAATGCAAGTACGGTCGTTTTAGGTTTTACCAACTGCGGCTAATCTTTTTTTATACTGAGCGTATTGGAACGTTATCGATAAGAAGAGAGCGTCTAGGCGAACAATGTTCTTAAAGTTTGACCTCAAATCAGGTAGGAGTACCCGCTGAACTTAAGCATATCAATAAGCGGAGGA
>M01863_34_000000000-B4RYD_1_1112_13474_15599	
NNNNNNNNNNNNNNNNNNNNNNNNNNNNNNNNNNN
>M01863_34_000000000-B4RYD_1_1112_4496_15672	
TACTCATTGTTCATGTTGTAGATAGTAGCACAACCACCGAAAACTACCACTCTCTATTCGTCGGCAGCGTCAAATGGGTATAAGAGAAAGGTGAATCATCGAATCTTTGAAGTCAGTAAGGAACTTTACGAGACATATTACAAAGGGCAGCGCAAGGAGAAATACTTTACCCATGATCTGAAGCAGGAACATACAAAGGTGGATAAGGAAACCGGAGAGATGATTGTCATTCCCAGCAGGGAAGATTCCTACGAGCGACTTTTGGAGGCAGAAAGCAGTTTGCATATCAATAAGCGGAGGA
>M01863_34_000000000-B4RYD_1_1112_18653_15814	
NNNNNNNNNNNNNNNNNNNNNNNNNNNNNNNNNNN
>M01863_34_000000000-B4RYD_1_1112_22215_15870	
GTGAATCATCGAGCAGGCCGTTTATTTGCAGGGAGCTTATGATCGGGAACGGATGTTAAAATGAGAATAGTGAATTGGTAAGAGCTGCCTTCGGGTAGCTCTTTTTAGATGGAGGAATATGAAAAATGGCGGCTACAAGACTAATTGCGCTGCATATCAATAAGCGGAGGA
>M01863_34_000000000-B4RYD_1_1112_27839_15935	
NNNNNNNNNNNNNNNNNNNNNNNNNNNNNNNNNNN
>M01863_34_000000000-B4RYD_1_1112_6121_16450	
GTGAATCATCGAATCTTTGAACGCACCTTGCGCTCCTTGGTATTCCGAGGAGCATGCCTGTTTGAGTCTCATGGAATTCTCAACCTTCGGCTTCATTGACGAAGGCTTGGACTTGGAGGTCGTGCCGGCTCTCGTAGTCGGCTCCTCTGAAATGCATTAGTGCGAACGTTACCGACCGCTTCAGCGTGATAATTATCTGCGTTGCTGTGGAGGGTATTCTAGTGTTCACGCTTCTAACCGTCTTCGGACAAATTTCTGAACTCTGAGCTCAAATCAGGTAGGACTACCCGCTGAACTTAAGCATATCAATAAGCGGAGGA
>M01863_34_000000000-B4RYD_1_1112_16140_16565	
GTGAATCATCGAATCTAAATATTTCTGTGGTAATTCCATATAAATCCTTTCCGTATCTGCTTTATATGTTAAAGCCGGCATTAATCACCGGCATATCAATAAGCGGAGGA
>M01863_34_000000000-B4RYD_1_1112_17253_16735	
NNNNNNNNNNNNNNNNNNNNNNNNNNNNNNNNNNN
>M01863_34_000000000-B4RYD_1_1112_28370_17194	
NNNNNNNNNNNNNNNNNNNNNNNNNNNNNNNNNNN
>M01863_34_000000000-B4RYD_1_1112_4455_17505	
NNNNNNNNNNNNNNNNNNNNNNNNNNNNNNNNNNN
>M01863_34_000000000-B4RYD_1_1112_18949_17772	
GTGAATCATCGAATCTTTGAGTCCAAGTTCGTGGATTCTTGCAATCAGTTTGTCAAGTCGTTCTTCTCTTTGACTTCCGCCAATAAGTTCGCCAATGCCAGGGACAAGCATATCAATAAGCGGAGGA
>M01863_34_000000000-B4RYD_1_1112_19691_17983	
GTGAATCATCGAATCTTTGAACGCACATTGCGCCCCTTGGTATTCCAGGGGGCATGCCTGTTTGAGCGTCATTTCCTTCTCAAACATTCTGTTTGGTAGTGAGTGATACTCTTTGGAGTTAACTTGAAATTGCTGGCCTTTTCATTGGATGTTTTTTTTTTCCAAAGAGAGGTTTCTCTGCGTGCTTGAGGTATAATGCAAGTACGGTCGTTTTAGGTTTTACCAACTGCGGCTAATCTTTTTTATACTGAGCGTATTGGAACGTTATCGATAAGAAGAGAGCGTCTAGGCGAACAATGTTCTTAAAGTTTGACCTCAAATCAGGTAGGAGTACCCGCTGAACTTAAGCATATCAATAAGCGGAGGA
>M01863_34_000000000-B4RYD_1_1112_19720_18189	
GTGAATCTCGAATCTTTGCTGTCTGCCACCGTGGCCGATGGTGTGATAGGCGACAAACACGATTCCAACACGGAACTGATAGCACAAGGTGTTGCCAACATGGCTACCCCGCTGTTTGGCGGTATCCCTGCCACCGGAGCCATCGCGCGTACCATGGCAAATATCAATAAGCGGAGGA
>M01863_34_000000000-B4RYD_1_1112_20263_18230	
GTGAATCATCGAATCTTTGCGGAAACGGTGCATATCAATAAGCGGAGGA
>M01863_34_000000000-B4RYD_1_1112_22438_18384	
GTGAATCATCGAATCTTTGAACGCACATTGCGCCCCCTGGTATTCCGGGGGGCATGCCTGTCCGAGCGTCATTGCTGCCCTCAAGCACGGCTTGTGTGTTGGGCTTCCGTCCCTGGCAACGGGGACGGGCCCAAAAGGCAGTGGCGGCACCATGTCTGGTCCTCGAGCGTATGGGGCTTTGTCACCCGCTCCCGTAGGTCCAGCTGGCAGCTAGCCTCGCAACCAATCTTTTTAACCAGGTTGACCTCGGATCAGGTAGGGATACCCGCTGAACTTAAGCATATCAATAAGCGGAGGA
>M01863_34_000000000-B4RYD_1_1112_23449_18441	
GTGAATCATCGAATCTTTGGATAAAGAAATCCCAAACTATCCGGCTGCATATCAATAAGCGGAGGA
>M01863_34_000000000-B4RYD_1_1112_22334_18444	
GTGAATCATCGAATCTTTGAACGCACATTGCGCCCTTTGGTATTCCAAAGGGCATGCCTGTTCGAGCGTCATTTGTACCCTCAAGCTTTGCTTGGTGTTGGGCGTCTTGTCTCTAGCTTTGCTGGAGACTCGCCTTAAAGTAATTGGCAGCCGGCCTACTGGTTTCGGAGCGCAGCACAAGTCGCACTCTCTATCAGCAAAGGTCTAGCATCCATTAAGCCTTTTTTCAACTTTTGACCTCGGATCAGGTAGGGATACCCGCTGAACTTAAGCATATCAATAAGCGGAGGA
>M01863_34_000000000-B4RYD_1_1112_22918_18598	
NNNNNNNNNNNNNNNNNNNNNNNNNNNNNNNNNNN
>M01863_34_000000000-B4RYD_1_1112_12450_18817	
NNNNNNNNNNNNNNNNNNNNNNNNNNNNNNNNNNN
>M01863_34_000000000-B4RYD_1_1112_15904_18820	
GTGAATCATCGAATCTTTGAGAGTGAAAAGTATATGCGCTATCTGTCCGTCATGTCCCGCTTCCACCGCTATTCGGTAAACAACACCATGCTCATCTATATGCAGAAGCCGGACGCCACATTGGTAGCCGGATACAATAAGCGGAGGA
>M01863_34_000000000-B4RYD_1_1112_9369_19027	
GTGAATCATCGAATCTTTGAACAGGCAGGACTGGAAGCAGATGATCTTCTTGGAACGATTTCTCATCAATGTGAAAAAGAGGGACTGGATGTCTCGATCATTTCAGGAGACCGTGATACACTTCAGCTTACCACGGAGCATATCAATAAGCGGAGGA
>M01863_34_000000000-B4RYD_1_1112_9126_19160	
NNNNNNNNNNNNNNNNNNNNNNNNNNNNNNNNNNN
>M01863_34_000000000-B4RYD_1_1112_11794_19701	
CCAGGTGAATCATCGAATCTTTGAACGCACATTGCGCCCCCTGGTATTCCGGGGGGCATGCCTGTCCGAGCGTCATTGCTGCCCTCAAGCCCGGCTTGTGTGTTGGGTCTCGTCCTCCGATTCTGGAGGACGGGCCCGAAAGGCAGCGGCGGCACCGCGTCCGGTCCTCGAGCGTATGGGGCTTTGTCACCCGCTCTGTAGGCCCGGCCGGCGCTTGCCGATCAACCCAAATTTTTATCCAGGTTGACCTCGGATCAGGTAGGGATACCCGCTGAACTTAAGCATATCAATAAGCGGAGGACTGG
>M01863_34_000000000-B4RYD_1_1112_14067_19770	
NNNNNNNNNNNNNNNNNNNNNNNNNNNNNNNNNNN
>M01863_34_000000000-B4RYD_1_1112_9050_20323	
GTGAATCATCGAATCTTTGAACAGGCAGGACTGGAAGCAGATGATCTTCTTGGAACGATTTCTCATCAATGTGAAAAAGAGGGACTGGATGTCTCGATCATTTCAGGAGACCGTGATACACTTCAGCTTACCACGGAGCATATCAATAAGCGGAGGA
>M01863_34_000000000-B4RYD_1_1112_9739_20457	
NNNNNNNNNNNNNNNNNNNNNNNNNNNNNNNNNNN
>M01863_34_000000000-B4RYD_1_1112_25369_20607	
NNNNNNNNNNNNNNNNNNNNNNNNNNNNNNNNNNN
>M01863_34_000000000-B4RYD_1_1112_14338_20755	
NNNNNNNNNNNNNNNNNNNNNNNNNNNNNNNNNNN
>M01863_34_000000000-B4RYD_1_1112_21588_20839	
NNNNNNNNNNNNNNNNNNNNNNNNNNNNNNNNNNN
>M01863_34_000000000-B4RYD_1_1112_24513_20976	
NNNNNNNNNNNNNNNNNNNNNNNNNNNNNNNNNNN
>M01863_34_000000000-B4RYD_1_1112_24094_21278	
NNNNNNNNNNNNNNNNNNNNNNNNNNNNNNNNNNN
>M01863_34_000000000-B4RYD_1_1112_11446_21627	
NNNNNNNNNNNNNNNNNNNNNNNNNNNNNNNNNNN
>M01863_34_000000000-B4RYD_1_1112_16898_21702	
CCAGGTGAATCATCGAATCTTTGAACGCACATTGCGCCCCCTGGTATTCCGGGGGGCATGCCTGTCCGAGCGTCATTGCTGCCCTCAAGCCCGGCTTGTGTGTTGGGTCTCGTCCTCCGATTCTGGAGGACGGGCCCGAAAGGCAGCGGCGGCACCGCGTCCGGTCCTCGAGCGTATGGGGCTTTGTCACCCGCTCTGTAGGCCCGGCCGGCGCTTGCCGATCAACCCAAATTTTTATCCAGGTTGACCTCGGATCAGGTAGGGATACCCGCTGAACTTAAGCATATCAATAAGCGGAGGA
>M01863_34_000000000-B4RYD_1_1112_16771_22073	
GTGAATCATCGAATCTTTGAACAGGCAGGACTGGAAGCAGATGATCTTCTTGGAACGATTTCTCATCAATGTGAAAAAGAGGGACTGGATGTCTCGATCATTTCAGGAGACCGTGATACACTTCAGCTTACCACGGAGCATATCAATAAGCGGAGGA
>M01863_34_000000000-B4RYD_1_1112_18761_22818	
NNNNNNNNNNNNNNNNNNNNNNNNNNNNNNNNNNNGTGAATCATCAATAAGCGGAGGACTGTCCTTATACACATCTCCGAGCCCACGAGACAGGCAGAAATCTCGTATGCCGTCTTCTGCTTGAAAAAAAAAAAAAAAAAAAACAATACAAAAAAGATTAAAAATCACTACATAAAAATACACATAAAAAATCAAGGATCATCATAAAGCAAAAAAGCAAATATCCTCAATTAACTACAAAGATTGAATGATAAAAAGTAACACAATAAGCCAGACTGGACATATCACTACATTACCTACTACTCGTCCCCACCACCCTAAAACCAAATCTGTGC
>M01863_34_000000000-B4RYD_1_1112_10877_22930	
NNNNNNNNNNNNNNNNNNNNNNNNNNNNNNNNNNN
>M01863_34_000000000-B4RYD_1_1112_24791_23144	
NNNNNNNNNNNNNNNNNNNNNNNNNNNNNNNNNNN
>M01863_34_000000000-B4RYD_1_1112_21648_23287	
GTGAATCATCGATCGGATCGGTACACTGGGCGACGCGCTGGAGGCACTGTACGGACAGATCGAACGGCGGCATGGATAGACATTGGCGGAGGGCGGGGGCTCTCCGCTTTTTTCATGCCGGCGCGCGGTTTTTCTTGAAAAACGGGGACTTCCATAGTATACTATCTTAGTTAAGGTATGCCAAAGTATAAGAGGTGACGCAGTTGTACTTAAAAGCACTTGAGATACAGGGGTTTAAGAGTTTCCCCGACAAGACGGTATTGAATTTCGGCGAGGACATCACCGCTATCGTGGGACCAAACGGGTCCGGCAAGTCCAACCGCTCCGACGCCATACGCTGGATCATGGGCGAGCAGCACAGCCGCCAGCTCCGCGGCGCCAAGATGGAGGACGTGATCTTCGGCGGTACTGAGAAGCGGAACCAGATGGGCTTTGCCCAGGTGACGCTGGTCATCGACAACACCGAGCATATCTTCCCCACCCGGGAGGAGGCAGAGGTGGCCGTGACACGGCGGTATTACCGCAGCGGTGAGTCGGAGTACTATATCAATAAGCGGAGGA
>M01863_34_000000000-B4RYD_1_1112_14056_23427	
NNNNNNNNNNNNNNNNNNNNNNNNNNNNNNNNNNN
>M01863_34_000000000-B4RYD_1_1112_10340_23480	
GTGAATCATCGAGGTAACGTAAAGGAAAGCGGATTTATGAAGAAGAACGGTCTCCAAATCATTACCCGCCGAATGGTGATTTTTAACACACCGTGTTGTATTTGGCAGCTTGTGGCACAGGTTGGCATATCAATAAGCGGAGGA
>M01863_34_000000000-B4RYD_1_1112_8250_23525	
NNNNNNNNNNNNNNNNNNNNNNNNNNNNNNNNNNN
>M01863_34_000000000-B4RYD_1_1112_24284_23558	
TTGTGATTAAGAACCAGGTGAATCATCGAATCTTTGAACGCACATTGCGCCCTCTGGTATTCCGGAGGGCATGCCTGTTTGAGCGTCGTTTCTCCCTCAAACCGCTGGGTTTGGTGTTGAGCAATACGACTTGGGTTTGCTTGAAAGACGGTAGTGGTAAGGCGGGATCGCTTTGACAATGGCTTAGGTCTAACCAAAAACATTGCTTGCGGCGGTAACGTCTACCACGTATATCTTCAAACTTTGACCTCAAATCAGGTAGGACTACCCGCTGAACTTAAGCATATCAATAAGCGGAGGA
>M01863_34_000000000-B4RYD_1_1112_21243_23667	
GTGAATCATCGAATCTTTGAACGCACATTGCGCCCCTTGGTATTCCAGGGGGCATGCCTGTTTGAGCGTCATTTCCTTCTCAAACATTCTGTTTGGTAGTGAGTGATACTCTTTGGAGTTAACTTGAAATTGCTGGCCTTTTCATTGGATGTTTTTTTTTTCCAAAGAGAGGTTTCTCTGCGTGCTTGAGGTATAATGCAAGTACGGTCGTTTTAGGTTTTACCAACTGCGGCTAATCTTTTTTATACTGAGCGTATTGGAACGTTATCGATAAGAAGAGAGCGTCTAGGCGAACAATGTTCTTAAAGTTTGACCTCAAATCAGGTAGGAGTACCCGCTGAACTTAAGCATATCAATAAGCGGAGGA
>M01863_34_000000000-B4RYD_1_1112_21046_23988	
GTGAATCATCGAATCTTTGAACGCACATTGCGCCCTCTGGTATTCCAGAGGGCATGCCTGTTTGAGCGTCATTTCTCTCTCAAACCTTCGGGTTTGGTATTGAGTGATACTCTTAGTCGAACTAGGCGTTTGCTTGAAATGTATTGGCATGAGTGGTACTGGATAGTGCTATATGACTTTCAATGTATTAGGTTTATCCAACTCGTTGAATAGTTTAATGGTATATTTCTCGGTATTCTAGGCTCGGCCTTACAATATAACAAACAAGTTTGACCTCAAATCAGGTAGGATTACCCGCTGAACTTAAGCATATCAATAAGCGGAGGA
>M01863_34_000000000-B4RYD_1_1112_23954_24020	
NNNNNNNNNNNNNNNNNNNNNNNNNNNNNNNNNNN
>M01863_34_000000000-B4RYD_1_1112_8368_24173	
TAGCTCATAGCTCGCACTATCCATCTCTATTCGTCGGCAGCGTCAGGTGTGTATAATAGACAGGTGAATCATCGAATCTTTGCACCACATTTCTTTCATCTCAAATGGAACTAAAGATGGTTCTATAGACTTAATCTTATGTCCTGCTTGCTTTGCAAGTGTATATCCCGATCCATTGGAACCGGTAGAAGCGTAGGAAAAGCCGCCGCAGGCAAGGATAACAGAATCTCCCATCATTTTCTTTCCGTCAGACAAAAGTACACCGACACAGTTTTCTTTTTCTTCATCAATAAGCGGAGGA
>M01863_34_000000000-B4RYD_1_1112_15335_24476	
GTGAATCATCGAATCTTTGAACGCAAGTTGCGCCCGATGCCATTAGGTTGAGGGCACGTCTGCCTGGGTGTCACATATCGAAGCCCATTGCCGATTTCCTACTCGTAGGTGTTGTGCTGGGTGAATGATGGCTTCCCGTGAGCTTCTTTGTCTCATGGTTGGTTGAAAATTGAGACCATGGTAGGGTGTGCCATGATAGATGGTGGTTGTGTGTCGCACGAGACCAATCATGCGCTGCCCTATTGAATTTTGGCCTCTTGTACCCATTTGCGCTTCCAAACGCTCGTGATGAGACCTCAGGTCAGGCGGGGCTACCCGCTGAATTTAAGCATATCAATAAGCGGAGGA
>M01863_34_000000000-B4RYD_1_1112_13733_24728	
GTGAATCATCGAGGTAACGTAAAGGAAAGCGGATTTATGAAGAAGAACGGTCTCCAAATCATTACCCGCCGAATGGTGATTTTTAACACACCGTGTTGTATTTGGCAGCTTGTGGCACAGGTTGGCATATCAATAAGCGGAGGA
>M01863_34_000000000-B4RYD_1_1113_12359_1239	
GTGAATCATCGAATCTTTGAAGCCGGGAATGGAAACGGGGTTGAAAGAGATTGGTTATCATTATACCGTCTCTTTCGATATCAATAAGCGGAGGA
>M01863_34_000000000-B4RYD_1_1113_21729_1383	
GTGAATCATCGAATCTTTGAACGCAAGTTGCGCCCGAAGCCATTCGGCCGAGGGCACGTCTGCCTGGGTGTCACGCATCGTTGCCCCAACCCCAAACACTTCTTATGATGTGTGGGGTGCGGGGAAGACATTGGCCTCCCGTGTGCTTCTGCTCGCGGTTAGCCTAAAAGTGAGTCCTAGGCGACGAGCGCCACGACAATCGGTGGTTGAGAAACCCTCGTGACCCGTCGTGTGTTGCCCGTCGCTGTGAAGGTGCTCCTCGACCCTATTGCGTCGTTCCTGCGACTCTACCATCGCGACCCCAGGTCAGGCGGGATTACCCGCTGAATTTAAGCATATCAATAAGCGGAGGA
>M01863_34_000000000-B4RYD_1_1113_16793_1945	
GTGAATCATCGAATCTTTGAACGCACATTGCGCCCTTTGGTATTCCAAAGGGCATGCCTGTTCGAGCGTCATTTGTACCCTCAAGCTTTGCTTGGTGTTGGGCGTCTTGTCTCTAGCTTTGCTGGAGACTCGCCTTAAAGTAATTGGCAGCCGGCCTACTGGTTTCGGAGCGCAGCACAAGTCGCACTCTCTATCAGCAAAGGTCTAGCATCCATTAAGCCTTTTTTCAACTTTTGACCTCGGATCAGGTAGGGATACCCGCTGAACTTAAGCATATCAATAAGCGGAGGA
>M01863_34_000000000-B4RYD_1_1113_9922_2119	
CTGGTGAATCATCGAATCTTTGAACGCACATTGCGCCCCCTGGTATTCCGGGGGGCATGCCTGTCCGAGCGTCATTGCTGCCCTCAAGCACGGCTTGTGTGTTGGGCTTCCGTCCCTGGTAACGGGGACGGGCCCAAAAGGCAGTGGCGGCACCATGTCTGGTCCTCGAGCGTATGGGGCTTTGTCACCCGCTCCCGTAGGTCCAGCTGGCAGCTAGCCTCGCAACCAATCTTTTTAACCAGGTTGACCTCGGATCAGGTAGGGATACCCGCTGAACTTAAGCATATCAATAAGCGGAGGACGT
>M01863_34_000000000-B4RYD_1_1113_11097_2226	
NNNNNNNNNNNNNNNNNNNNNNNNNNNNNNNNNNN
>M01863_34_000000000-B4RYD_1_1113_11766_2520	
GTGAATCATCGAGGTAACGTAAAGGAAAGCGGATTTATGAAGAAGAACGGTCTCCAAATCATTACCCGCCGAATGGTGATTTTTAACACACCGTGTTGTATTTGGCAGCTTGTGGCACAGGTTGGCATATCAATAAGCGGAGGA
>M01863_34_000000000-B4RYD_1_1113_12975_2542	
GTGAATCATCGAATCTTTGAAGCCGGGAATGGAAACGGGGTTGAAAGAGATTGGTTATCATTATACCGTCTCTTTCCATATCAATAAGCGGAGGA
>M01863_34_000000000-B4RYD_1_1113_18076_3471	
NNNNNNNNNNNNNNNNNNNNNNNNNNNNNNNNNNN
>M01863_34_000000000-B4RYD_1_1113_22743_4014	
NNNNNNNNNNNNNNNNNNNNNNNNNNNNNNNNNNN
>M01863_34_000000000-B4RYD_1_1113_19140_4493	
NNNNNNNNNNNNNNNNNNNNNNNNNNNNNNNNNNN
>M01863_34_000000000-B4RYD_1_1113_12428_5039	
GTGAATCATCGAATCTTTGAACGCACATTGCGCCCTCTGGTATTCCAGAGGGCATGCCTGTTTGAGCGTCATTTCTCTCTCAAACCTTCGGGTTTGGTATTGAGTGATACTCTTAGTCGAACTAGGCGTTTGCTTGAAATGTATTGGCATGAGTGGTACTGGATAGTGCTATATGACTTTCAATGTATTAGGTTTATCCAACTCGTTGAATAGTTTAATGGTATATTTCTCGGTATTCTAGGCTCGGCCTTACAATATAACAAACAAGTTTGACCTCAAATCAGGTAGGATTACCCGCTGAACTTAAGCATATCAATAAGCGGAGGA
>M01863_34_000000000-B4RYD_1_1113_6103_5184	
GTGAATCATCGAATCTTTGAACGCAAGTTGCGCCCGATGCCATTAGGTTGAGGGCACGTCTGCCTGGGTGTCACATATCGAAGCCCATTGCCGATTTCCTACTCGTAGGTGTTGTGCTGGGTGAATGATGGCTTCCCGTGAGCTTCTTTGTCTCATGGTTGGTTGAAAATTGAGACCATGGTAGGGTGTGCCATGATAGATGGTGGTTGTGTGTCGCACGAGACCAATCATGCGCTGCCCTATTGAATTTTGGCCTCTTGTACCCATTTGCGCTTCCAAACGCTCGTGATGAGACCTCAGGTCAGGCGGGGCTACCCGCTGAATTTAAGCATATCAATAAGCGGAGGA
>M01863_34_000000000-B4RYD_1_1113_21663_5432	
NNNNNNNNNNNNNNNNNNNNNNNNNNNNNNNNNNN
>M01863_34_000000000-B4RYD_1_1113_23036_5748	
NNNNNNNNNNNNNNNNNNNNNNNNNNNNNNNNNNN
>M01863_34_000000000-B4RYD_1_1113_21473_5808	
GTGAATCATCGAATCTTTGAACGCACATTGCGCCCCCTGGTATTCCGGGGGGCATGCCTGTCCGAGCGTCATTGCTGCCCTCAAGCACGGCTTGTGTGTTGGGCTTCCGTCCCTGGCAACGGGGACGGGCCCAAAAGGCAGTGGCGGCACCATGTCTGGTCCTCGAGCGTATGGGGCTTTGTCACCCGCTCCCGTAGGTCCAGCTGGCAGCTAGCCTCGCAACCAATCTTTTTAACCAGGTTGACCTCGGATCAGGTAGGGATACCCGCTGAACTTAAGCATATCAATAAGCGGAGGA
>M01863_34_000000000-B4RYD_1_1113_6764_5832	
GTGAATCATCGAATCTTTGAGCAGGAGGCAGGATTGTTCGAGAAGATGGATGATGCGTTCGGTGCTTATGTGCGTGACGGAAGGCATATTATTGGAGAGCTTGCAAAGACAATTGGCAAGAAGACTATCGTTATCAATAATGGCGCGGGCATATCAATAAGCGGAGGA
>M01863_34_000000000-B4RYD_1_1113_6936_5907	
GTGAATCATCGAATCTTTGAACGCACATTGCGCCCTCTGGTATTCCGGAGGGCATGCCTGTTTGAGCGTCGTTTCTCCCTCAAACCGCTGGGTTTGGTGTTGAGCAATACGACTTGGGTTTGCTTGAAAGACGGTAGTGGTAAGGCGGGATCGCTTTGACAATGGCTTAGGTCTAACCAAAAACATTGCTTGCGGCGGTAACGTCTACCACGTATATCTTCAAACTTTGACCTCAAATCAGGTAGGACTACCCGCTGAACTTAAGCATATCAATAAGCGGAGGA
>M01863_34_000000000-B4RYD_1_1113_11918_5975	
GTGAATCATCGAATCTTTGAACGCACNTTGCGCCCTCTGGTATTCCAGAGGGCATGCCTGTTTGAGCGTCATTTCTCTCTCAAACCTTCGGGTTTGGTATTGAGTGATACTCTTAGTCGAACTAGGCGTTTGCTTGAAATGTATTGGCATGAGTGGTACTGGATAGTGCTATATGACTTTCAATGTATTAGGTTTATCCAACTCGTTGAATAGTTTAATGGTATATTTCTCGGTATTCTAGGCTCGGCCTTACAATATAACAAACAAGTTTGACCTCAAATCAGGTAGGATTACCCGCTGAACTTAAGCATATCAATAAGCGGAGGA
>M01863_34_000000000-B4RYD_1_1113_16861_6010	
GTGAATCATCGAATCTTTGAACGCACATTGCGCCCTCTGGTATTCCGGAGGGCATGCCTGTTTGAGCGTCGTTTCTCCCTCAAACCGCTGGGTTTGGTGTTGAGCAATACGACTTGGGTTTGCTTGAAAGACGGTAGTGGTAAGGCGGGATCGCTTTGACAATGGCTTAGGTCTAACCAAAAACATTGCTTGCGGCGGTAGCGTCTACCACGTATATCTTCAAACTTTGACCTCAAATCAGGTAGGACTACCCGCTGAACTTAAGCATATCAATAAGCGGAGGA
>M01863_34_000000000-B4RYD_1_1113_9737_6043	
TTCGTTTGTGAGTACAGTAGTCGTTCGGTGAGACGTAAGTTGCTTGCGAGTCTCGATCAGCTTGTACAGTGTATCATTTTTATATCTGACTTGTCTTCCACTCTGCTTGTTAGCATCTACGTCTCGTTGTGTATTATCTTCACTCTTTATTGGTCTGTTGTTTCTGCTCGTCAATTTTTTCTTTTATTTCTCTTTCTTTTTTTTTTTTAATGATACGGCGACCACCGAGATCTACACCTCTCTATTCGTCGGCAGCGTCAGATGTGATAAGAGACAGGTGAATCATCAATAAGCGGAGGANNNNNNNNNNNNNNNNNNNNNNNNNNNNNNNNNNN
>M01863_34_000000000-B4RYD_1_1113_11623_6391	
TTGTGTATAAGAGACCGGTGAATCATCGAATCTTTGAACGCACATTGCGCCCTCTGGTATTCCGGAGGGCATGCCTGTTTGAGCGTCGTTTCTCCCTCAAACCGCTGGGTTTGGTGTTGAGCAATACGACTTGGGTTTGCTTGAAAGACGGTAGTGGTAAGGCGGGATCGCTTTGACAATGGCTTAGGTCTAACCAAAAACATTGCTTGCGGCGGTAGCGTCTACCACGTATATCTTCAAACTTTGACCTCAAATCAGGTAGGACTACCCGCTGAACTTAAGCATATCAATAAGCGGAGGA
>M01863_34_000000000-B4RYD_1_1113_15495_6489	
GTGAATCATCGAATCTGAAACGGCAATATTCTGAATTTCTCGGGTTTAAGCTGAAAGTTCGTAAAAAGGGCAGGAAATACGTTGTTCGGTCTCACATGAGCAACAAAGCATATCAATAAGCGGAGGA
>M01863_34_000000000-B4RYD_1_1113_18322_7029	
GTGAATCATCGAATCTTTGAACAGGCAGGACTGGAAGCAGATGATCTTCTTGGAACGATTTCTCATCAATGTGAAAAAGAGGGACTGGATGTCTCGATCATTTCAGGAGACCGTGATACACTTCAGCTTACCACGGAGCATATCAATAAGCGGAGGA
>M01863_34_000000000-B4RYD_1_1113_5393_7030	
GTGAATCATCGAATCTTTGAGCAGGAGGCAGGATTGTTCGAGAAGATGGATGATGCGTTCGGTGCTTATGTGCGTGACGGAAGGCATATTATTGGAGAGCTTGCAAAGACAATTGGCAAGAAGACTATCGTTATCAATAATGGCGCGGGCATATCAATAAGCGGAGGA
>M01863_34_000000000-B4RYD_1_1113_18884_7069	
GTGAATCATCGAATCTTTGAACGCACATTGCGCCCCCTGGTATTCCGGGGGGCATGCCTGTCCGAGCGTCATTGCTGCCCTCAAGCACGGCTTGTGTGTTGGGCTTCCGTCCCTGGCAACGGGGACGGGCCCAAAAGGCAGTGGCGGCACCATGTCTGGTCCTCGAGCGTATGGGGCTTTGTCACCCGCTCCCGTAGGTCCAGCTGGCAGCTAGCCTCGCAACCAATCTTTTTAACCAGGTTGACCTCGGATCAGGTAGGGATACCCGCTGAACTTAAGCATATCAATAAGCGGAGGACTT
>M01863_34_000000000-B4RYD_1_1113_15401_7168	
NNNNNNNNNNNNNNNNNNNNNNNNNNNNNNNNNNN
>M01863_34_000000000-B4RYD_1_1113_15056_7409	
GTGAATCATCGAATCTTTGAACGCACCTTGCGCTCCTTGGTATTCCGAGGAGCATGCCTGTTTGAGTCTCATGGAATTCTCAACCTTCGGCTTCATTGACGAAGGCTTGGACTTGGAGGTCGTGCCGGCTCTCGTAGTCGGCTCCTCTGAAATGCATTAGTGCGAACGTTACCGACCGCTTCAGCGTGATAATTATCTGCGTTGCTGTGGAGGGTATTCTAGTGTTCACGCTTCTAACCGTCTTCGGACAAATTTCTGAACTCTGAGCTCAAATCAGGTAGGACTACCCGCTGAACTTAAGCATATCAATAAGCGGAGGA
>M01863_34_000000000-B4RYD_1_1113_26503_7544	
NNNNNNNNNNNNNNNNNNNNNNNNNNNNNNNNNNN
>M01863_34_000000000-B4RYD_1_1113_20413_7628	
GTGAATCATCGAATCTTTGAACGCACATTGCGCCCTTTGGTATTCCAAAGGGCATGCCTGTTCGAGCGTCATTTGTACCCTCAAGCTTTGCTTGGTGTTGGGCGTCTTGTCTCTAGCTTTGCTGGAGACTCGCCTTAAAGTAATTGGCAGCCGGCCTACTGGTTTCGGAGCGCAGCACAAGTCGCACTCTCTATCAGCAAAGGTCTAGCATCCATTAAGCCTTTTTTCAACTTTTGACCTCGGATCAGGTAGGGATACCCGCTGAACTTAAGCATATCAATAAGCGGAGGA
>M01863_34_000000000-B4RYD_1_1113_15765_7678	
GTGAATCATCGAGCAGGCCGTTTATTTGCAGGGATCTTATGATCGGGAACGGATGTTAAAATGAGAATAGTGAATTGGTAAGAGCTGCCTTCGGGTAGCTCTTTTTAGATGGAGGAATATGAAAAATGGCGGCTACAAGACTAATTGCGCTGCATATCAATAAGCGGAGGA
>M01863_34_000000000-B4RYD_1_1113_20227_7895	
NNNNNNNNNNNNNNNNNNNNNNNNNNNNNNNNNNN
>M01863_34_000000000-B4RYD_1_1113_22043_8006	
GTGAATCATCGAATCTTTGAACGCACATTGCGCCCCCTGGTATTCCGGGGGGCATGCCTGTCCGAGCGTCATTGCTGCCCTCAAGCACGGCTTGTGTGTTGGGCTTCCGTCCCTGGCAACGGGGACGGGCCCAAAAGGCAGTGGCGGCACCATGTCTGGTCCTCGAGCGTATGGGGCTTTGTCACCCGCTCCCGTAGGTCCAGCTGGCAGCTAGCCTCGCAACCAATCTTTTTAACCAGGTTGACCTCGGATCAGGTAGGGATACCCGCTGAACTTAAGCATATCAATAAGCGGAGGA
>M01863_34_000000000-B4RYD_1_1113_18366_8383	
GTGAATCATCGAATCTTTGAACAGGCAGGACTGGAAGCAGATGATCTTCTTGGAACGATTTCTCATCAATGTGAAAAAGAGGGACTGGATGTCTCGATCATTTCAGGAGACCGTGATACACTTCAGCTTACCACGGAGCATATCAATAAGCGGAGGA
>M01863_34_000000000-B4RYD_1_1113_8291_8409	
GTGAATCATCGAATCTTTGAACGCACATTGCGCCCCCTGGTATTCCGGGGGGCATGCCTGTCCGAGCGTCATTGCTGCCCTCAAGCACGGCTTGTGTGTTGGGCTTCCGTCCCTGGCAACGGGGACGGGCCCAAAAGGCAGTGGCGGCACCATGTCTGGTCCTCGAGCGTATGGGGCTTTGTCACCCGCTCCCGTAGGTCCAGCTGGCAGCTAGCCTCGCAACCAATCTTTTTAACCAGGTTGACCTCGGATCAGGTAGGGATACCCGCTGAACTTAAGCATATCAATAAGCGGAGGA
>M01863_34_000000000-B4RYD_1_1113_3076_8465	
NNNNNNNNNNNNNNNNNNNNNNNNNNNNNNNNNNN
>M01863_34_000000000-B4RYD_1_1113_28410_8579	
TTAGACATGTCCATGATTAGTGATGCTTAGCAGGTTAGAGTTCACCTGCGAGTTAAGATATCTTTAGCTCGTGTATGTACATGCATAGAATAGTCTACTTTGATACCGCAGCCGTCTCTCTGTGTCGTTTTTTTTTTTTTAATGATACGGCGCCCACCGAGATCTACACCTCTCTATTCGTCGGCAGCGTCAGTGTGTATAAGAGACAGGTGAATCATCGAATTTTGAACAGATAACAGGCAATGAGAGTGAAGATGCACTTATATATGAGAAAGCATCAAAGATATCAATAAGCGGAGGA
>M01863_34_000000000-B4RYD_1_1113_20788_8710	
TGAATCATCGAATCTTTGAACGCACATTGCGCCCCTTGGTATTCCAGGGGGCATGCCTGTTTGAGCGTCATTTCCTTCTCAAACATTCTGTTTGGTAGTGAGTGATACTCTTTGGAGTTAACTTGAAATTGCTGGCCTTTTCATTGGATGTTTTTTTTTCCAAAGAGAGGTTTCTCTGCGTGCTTGAGGTATAATGCAAGTACGGTCGTTTTAGGTTTTACCAACTGCGGCTAATCTTTTTTTATACTGAGCGTATTGGAACGTTATCGATAAGAAGAGAGCGTCTAGGCGAACAATGTTCTTAAAGTTTGACCTCAAATCAGGTAGGAGTACCCGCTGAACTTAAGCATATCAATAAGCGGAGGA
>M01863_34_000000000-B4RYD_1_1113_7179_8819	
GTGAATCATCGAGCAGGCCGTTTATTTGCAGGGAGCTTATGATCGGGAACGGATGTTAAAATGAGAATAGTGAATTGGTAAGAGCTGCCTTCGGGTAGCTCTTTTTAGATGGAGGAATATGAAAAATGGCGGCTACAAGACTAATTGCGCTGCATATCAATAAGCGGAGGA
>M01863_34_000000000-B4RYD_1_1113_20908_8859	
GTGAATCATCGAATCTTTGAACGCACATTGCGCCCCTTGGTATTCCAGGGGGCATGCCTGTTTAAGCGTCATTTCCTTCTCAAACATTCTGTTTGGTAGTGAGTGATACTCTTTGGAGTTAACTTGAAATTGCTGGCCTTTTCATTGGATGTTTTTTTTTTCCAAAGAGAGGTTTCTCTGCGTGCTTGAGGTATAATGCAAGTACGGTCGTTTTAGGTTTTACCAACTGCGGCTAATCTTTTTTATACTGAGCGTATTGGAACGTTATCGATAAGAAGAGAGCGTCTAGGCGAACAATGTTCTTAAAGTTTGACCTCAAATCAGGTAGGAGTACCCGCTGAACTTAAGCATATCAATAAGCGGAGGA
>M01863_34_000000000-B4RYD_1_1113_16694_8927	
GTGAATCATCGAATCTTTGAACGCACATTGCGCCCCTTGGTATTCCAGGGGGCATGCCTGTTTGAGCGTCATTTCCTTCTCAAACATTCTGTTTGGTAGTGAGTGATACTCTTTGGAGTTAACTTGAAATTGCTGGCCTTTTCATTGGATGTTTTTTTTTCCAAAGAGAGGTTTCTCTGCGTGCTTGAGGTATAATGCAAGTACGGTCGTTTTAGGTTTTACCAACTGCGGCTAATCTTTTTTTATACTGAGCGTATTGGAACGTTATCGATAAGAAGAGAGCGTCTAGGCGAACAATGTTCTTAAAGTTTGACCTCAAATCAGGTAGGAGTACCCGCTGAACTTAAGCATATCAATAAGCGGAGGA
>M01863_34_000000000-B4RYD_1_1113_23724_9106	
NNNNNNNNNNNNNNNNNNNNNNNNNNNNNNNNNNN
>M01863_34_000000000-B4RYD_1_1113_4283_9284	
GTGAATCATCGAATCTTTGAACAGGCAGGACTGGAAGCAGATGATCTTCTTGGAACGATTTCTCATCAATGTGAAAAAGAGGGACTGGATGTCTCGATCATTTCAGGAGACCGTGATACACTTCAGCTTACCACGGAGCATATCAATAAGCGGAGGA
>M01863_34_000000000-B4RYD_1_1113_13616_9621	
GTGAATCATCGAATCTTTGCATATCAATAAGCGGAGGA
>M01863_34_000000000-B4RYD_1_1113_6650_9776	
GTGAATCATCGAATCTTTGAACGCACATTGCGCCCCCTGGTATTCCGGGGGGCATGCCTGTCCGAGCGTCATTGCTGCCCTCAAGCACGGCTTGTGTGTTGGGCTTCCGTCCCTGGCAACGGGGACGGGCCCAAAAGGCAGTGGCGGCACCATGTCTGGTCCTCGAGCGTATGGGGCTTTGTCACCCGCTCCCGTAGGTCCAGCTGGCAGCTAGCCTCGCAACCAATCTTTTTAACCAGGTTGACCTCGGATCAGGTAGGGATACCCGCTGAACTTAAGCATATCAATAAGCGGAGGA
>M01863_34_000000000-B4RYD_1_1113_4667_9983	
GTGAATCATCGAATCTTTGAACGCACATTGCGCCCCCTGGTATTCCGGGGGGCATGCCTGTCCGAGCGTCATTGCTGCCCTCAAGCACGGCTTGTGTGTTGGGCTTCCGTCCCTGGCAACGGGGACGGGCCCAAAAGGCAGTGGCGGCACCATGTCTGGTCCTCGAGCGTATGGGGCTTTGTCACCCGCTCCCGTAGGTCCAGCTGGCAGCTAGCCTCGCAACCAATCTTTTTAACCAGGTTGACCTCGGATCAGGTAGGGATACCCGCTGAACTTAAGCATATCAATAAGCGGAGGAGTG
>M01863_34_000000000-B4RYD_1_1113_21662_10109	
GTGAATCATCGAATCTTTGAACAGGCAGGACTGGAAGCAGATGATCTTCTTGGAACGATTTCTCATCAATGTGAAAAAGAGGGACTGGATGTCTCGATCATTTCAGGAGACCGTGATACACTTCAGCTTACCACGGAGCATATCAATAAGCGGAGGA
>M01863_34_000000000-B4RYD_1_1113_23571_10165	
GTGAATCATCGAGCAGGCCGTTTATTTGCAGGGAGCTTATGATCGGGAACGGATGTTAAAATGAGAATAGTGAATTGGTAAGAGCTGCCTTCGGGTAGCTCTTTTTAGATGGAGGAATATGAAAAATGGCGGCTACAAGACTAATTGCGCTGCATATCAATAAGCGGAGGA
>M01863_34_000000000-B4RYD_1_1113_29004_10203	
NNNNNNNNNNNNNNNNNNNNNNNNNNNNNNNNNNN
>M01863_34_000000000-B4RYD_1_1113_12269_10316	
CCAGGTGAATCATCGAATCTTTGAACGCACATTGCGCCCCCTGGTATTCCGGGGGGCATGCCTGTCCGAGCGTCATTGCTGCCCTCAAGCCCGGCTTGTGTGTTGGGTCTCGTCCTCCGATTCTGGAGGACGGGCCCGAAAGGCAGCGGCGGCACCGCGTCCGGTCCTCGAGCGTATGGGGCTTTGTCACCCGCTCTGTAGGCCCGGCCGGCGCTTGCCGATCAACCCAAATTTTTATCCAGGTTGACCTCGGATCAGGTAGGGATACCCGCTGAACTTAAGCATATCAATAAGCGGAGGA
>M01863_34_000000000-B4RYD_1_1113_12513_10401	
GTGAATCATCGAATCTTTGAACGCACATTGCGCCCTCTGGTATTCCGGAGGGCATGCCTGTTTGAGCGTCGTTTCTCCCTCAAACCGCTGGGTTTGGTGTTGAGCAATACGACTTGGGTTTGCTTGAAAGACGGTAGTGGTAAGGCGGGATCGCTTTGACAATGGCTTAGGTCTAACCAAAAACATTGCTTGCGGCGGTAACGTCTACCACGTATATCTTCAAACTTTGACCTCAAATCAGGTAGGACTACCCGCTGAACTTAAGCATATCAATAAGCGGAGGA
>M01863_34_000000000-B4RYD_1_1113_14230_10429	
TGCTGTATACAGTCCTGCGGCGGTGGTCAGACGGAAGGTTCGGGCGTTAGCAGGATTGATGGGGTTGCAAGGGAGCGTAGGCCGGAGAACAAGCGTGTTGTGAAATGTAGACGCGCAACGTCTGCACTGAAGCGCGACCTGGTTTCCTTGAGGACGCACAAAGTGGTCGTAATTCGTGGTTTAGCGGTGAAATTCTTAGTTTTTTTGTTGATCTTCCAGCGACCACCGAGATCTACACCTCTCTATTCGTCGGCAGCGTCAGATGTGTTAAGAGACAGGTGAATCATCAATAAGCGGAGGANNNNNNNNNNNNNNNNNNNNNNNNNNNNNNNNNNN
>M01863_34_000000000-B4RYD_1_1113_28983_10574	
NNNNNNNNNNNNNNNNNNNNNNNNNNNNNNNNNNN
>M01863_34_000000000-B4RYD_1_1113_25177_10722	
NNNNNNNNNNNNNNNNNNNNNNNNNNNNNNNNNNN
>M01863_34_000000000-B4RYD_1_1113_3630_11303	
GTGAATCATCGAATCCTTGAACGCAAGTTGCGCCCGATGCCATTAGGTTGAGGGCACGTCTGCCTGGGTGTCACATATCGAAGCCCATTGCCGATTTCCTACTCGTAGGTGTTGTGCTGGGTGAATGATGGCTTCCCGTGAGCTTCTTTGTCTCATGGTTGGTTGAAAATTGAGACCATGGTAGGGTGTGCCATGATAGATGGTGGTTGTGTGTCGCACGAGACCAATCATGCGCTGCCCTATTGAATTTTGGCCTCTTGTACCCATTTGCGCTTCCAAACGCTCGTGATGAGACCTCAGGTCAGGCGGGGCTACCCGCTGAATTTAAGCATATCAATAAGCGGAGGA
>M01863_34_000000000-B4RYD_1_1113_9508_11763	
TTTCGTGTCAGCTCGAGCCGACGCTGTTCCGCCGCGTGTGGTATCGCTCGTGTTATTTGTCTGGACCGCCAGCATCGATGGCGGTGATCGACGTAATATTCGCCAGATTTGAGATGCTCCTCACGTGATGTGTACCAAAGGTCCTCGTTGTGTTCGCTTGTGTTTTCTTGAACTCATATACTAGTGGTACAATTCTTTTTTTTTTTTTTAATGATACGGCGACCACCGAGATCTACACCTCTCTATTCGTCGGCAGCGTCAGATGTTATAAGAGACAGGTGAATCATCAATAAGCGGAGGANNNNNNNNNNNNNNNNNNNNNNNNNNNNNNNNNNN
>M01863_34_000000000-B4RYD_1_1113_6394_11963	
GTGAATCATCGAATCTTTGAACAGGCAGGACTGGAAGCAGATGATCTTCTTGGAACGATTTCTCATCAATGTGAAAAAGAGGGACTGGATGTCTCGATCATTTCAGGAGACCGTGATACACTTCAGCTTACCACGGAGCATATCAATAAGCGGAGGA
>M01863_34_000000000-B4RYD_1_1113_10569_11996	
GTGAATCATCGAATCTTTGAACGCACATTGCGCCCCTTGGTATTCCAGGGGGCATGCCTGTTTGAGCGTCATTTCCTTCTCAAACATTCTGTTTGGTAGTGAGTGATACTCTTTGGAGTTAACTTGAAATTGCTGGCCTTTTCATTGGATGTTTTTTTTTTCCAAAGAGAGGTTTCTCTGCGTGCTTGAGGTATAATGCAAGTACGGTCGTTTTAGGTTTTACCAACTGCGGCTAATCTTTTTTATACTGAGCGTATTGGAACGTTATCGATAAGAAGAGAGCGTCTAGGCGAACAATGTTCTTAAAGTTTGACCTCAAATCAGGTAGGAGTACCCGCTGAACTTAAGCATATCAATAAGCGGAGGA
>M01863_34_000000000-B4RYD_1_1113_17263_12233	
GTGAATCATCGAATCTTTGAACGCACATTGCGCCCCCTGGTATTCCGGGGGGCATGCCTGTCCGAGCGTCATTGCTGCCCTCAAGCACGGCTTGTGTGTTGGGCTTCCGTCCCTGGCAACGGGGACGGGCCCAAAAGGCAGTGGCGGCACCATGTCTGGTCCTCGAGCGTATGGGGCTTTGTCACCCGCTCCCGTAGGTCCAGCTGGCAGCTAGCCTCGCAACCAATCTTTTTAACCAGGTTGACCTCGGATCAGGTAGGGATACCCGCTGAACTTAAGCATATCAATAAGCGGAGGA
>M01863_34_000000000-B4RYD_1_1113_18146_12404	
NNNNNNNNNNNNNNNNNNNNNNNNNNNNNNNNNNN
>M01863_34_000000000-B4RYD_1_1113_29288_12447	
GTGAATCATCGAATCTTTGCATAACAGTGAGATACCGGCGGGGCAGCTGGAAGCGTACTGCATGCTGGATAGGAAAAAGAAGCAGTACTTAAAGCAGATCTATACGAGCCTGGATCTGAGCGCAAGGGCATATCAATAAGCGGAGGA
>M01863_34_000000000-B4RYD_1_1113_4832_12676	
NNNNNNNNNNNNNNNNNNNNNNNNNNNNNNNNNNN
>M01863_34_000000000-B4RYD_1_1113_5726_12765	
GTGAATCATCGAATCTTTGCTGTCTGCCACCGTGGCCGATGGTGTGATAGGCGACAAACACGATTCCAACACGGAACTGATAGCACAAGGTGTTGCCAACATGGCTACCCCGCTGTTTGGCGGTATCCCTGCCACCGGAGCCATCGCGCGTACCATGGCAAATATCAATAAGCGGAGGA
>M01863_34_000000000-B4RYD_1_1113_6562_12901	
GTGAATCATCGAATCTTTGAACGCAAGTTGCGCCCGAAGCCATTAGGCCGAGGGCACGCCTGCCTGGGCGTCACACGTCGTTGCCCCCCCATCAACTCCTTCGGGATTGCGGGGGGCGGATGATGGCCTCCCGTGCGCCTCGCCGCGCGGTTGGCATAAATACCAAGTCCTCGGCGACGCACGCCACGACAATCGGTGGTTGCGAGACCTCGGTTGCCCGTCGTGTGCGTTCGTCGCGCATCGAGGGCTCAAAAAAATGCTCGGCTCCGGCTCGGCTTTCAACGCGACCCCAGGTCAGGCGGGGTTACCCGCTGAATTTAAGCATATCAATAAGCGGAGGA
>M01863_34_000000000-B4RYD_1_1113_14278_12978	
TGAATTAGATCATAGATTCTTTATAGACGAGTCTACTTGCGTTCGTCAGAGATTATGTGTGTCTGAGCTTCTTCAGTGTCGCTGATCAAGCTGCAAGTACGATGTCTGTAGCCACACTTAGACCTCTGAGTGGCCTATGATCTATCACTCTACCGTTTTTTTATCATGTCGTTGTATCAGTGTTGATTTTCTATTTTTTTTTTTTTTTTAATGATACGGCGACCACCGAGATCTACACCTCTCTATTCGTCGGCAGCGTCAGATTGTATAAGAGACAGGTGAATCATCAATAAGCGGAGGANNNNNNNNNNNNNNNNNNNNNNNNNNNNNNNNNNN
>M01863_34_000000000-B4RYD_1_1113_25313_13192	
NNNNNNNNNNNNNNNNNNNNNNNNNNNNNNNNNNN
>M01863_34_000000000-B4RYD_1_1113_17767_13545	
GTGAATCATCGAATCTTTGAACGCACATTGCGCCCTCTGGTATTCCAGAGGGCATGCCTGTTTGAGCGTCATTTCTCTCTCAAACCTTCGGGTTTGGTATTGAGTGATACTCTTAGTCGAACTAGGCGTTTGCTTGAAATGTATTGGCATGAGTGGTACTGGATAGTGCTATATGACTTTCAATGTATTAGGTTTATCCAACTCGTTGAATAGTTTAATGGTATATTTCTCGGTATTCTAGGCTCGGCCTTACAATATAACAAACAAGTTTGACCTCAAATCAGGTAGGATTACCCGCTGAACTTAAGCATATCAATAAGCGGAGGA
>M01863_34_000000000-B4RYD_1_1113_9539_13834	
GTGAATCATCGAGGTAACGTAAAGGAAAGCGGATTTATGAAGAAGAACGGTCTCCAAATCATTACCCGCCGAATGGTGATTTTTAACACACCGTGTTGTATTTGGCAGCTTGTGGCACAGGTTGGCATATCAATAAGCGGAGGA
>M01863_34_000000000-B4RYD_1_1113_25505_14039	
NNNNNNNNNNNNNNNNNNNNNNNNNNNNNNNNNNN
>M01863_34_000000000-B4RYD_1_1113_20692_14078	
NNNNNNNNNNNNNNNNNNNNNNNNNNNNNNNNNNN
>M01863_34_000000000-B4RYD_1_1113_8955_14079	
NNNNNNNNNNNNNNNNNNNNNNNNNNNNNNNNNNN
>M01863_34_000000000-B4RYD_1_1113_29321_14118	
NNNNNNNNNNNNNNNNNNNNNNNNNNNNNNNNNNNGTGAATCATCGATAAGCGGAGGACTGTCTCTTATACAATCTCCGAGCCCACGAGACAGGCAGAAAAATCGTATGCCGTCTTCTGCTTGAAAAAAAAAATTATCGCAATTTCAATGTGTAACTGTTCCCACAGTACACACATCCGACAAACATGCTAGAGCAACGCTGGCACATACTCTGTCCAAGTCGCTGTCTGAAAACACTGGAAGAAACGACGGCCTAGGCATGGTACCACGATCACAGACCAAAATAAGGATATACCCACAACCATGCGTTTGACACCAATATACTTGCTGACGTGA
>M01863_34_000000000-B4RYD_1_1113_29587_14338	
GTGAATCATCGAATCTTTGAACGCACATTGCGCCCCCTGGTATTCCGGGGGGCATGCCTGTCCGAGCGTCATTGCTGCCCTCAAGCCCGGCTTGTGTGTTGGGTCTCGTCCTCCGATTCTGGAGGACGGGCCCGAAAGGCAGCGGCGGCACCGCGTCCGGTCCTCGAGCGTATGGGGCTTTGTCACCCGCTCTGTAGGCCCGGCCGGCGCTTGCCGATCAACCCAAATTTTTATCCAGGTTGACCTCGGATCAGGTAGGGATACCCGCTGAACTTAAGCATATCAATAAGCGGAGGA
>M01863_34_000000000-B4RYD_1_1113_20557_14756	
TTGTTTATAAGAGACAGGTGAATCATCGAATCTTTGAACGCACATTGCGCCCTCTGGTATTCCGGAGGGCATGCCTGTTTGAGCGTCGTTTCTCCCTCAAACCGCTGGGTTTGGTGTTGAGCAATACGACTTGGGTTTGCTTGAAAGACGGTAGTGGTAAGGCGGGATCGCTTTGACAATGGCTTAGGTCTAACCAAAAACATTGCTTGCGGCGGTAACGTCTACCACGTATATCTTCAAACTTTGACCTCAAATCAGGTAGGACTACCCGCTGAACTTAAGCATATCAATAAGCGGAGGA
>M01863_34_000000000-B4RYD_1_1113_19553_14855	
GTGAATCATCGAATCTTTGAAGTCAGTAAGGAACTTTACGAGACATATTACAAAGGGCAGCGCAAGGAGAAATACTTTACCCATGATCTGAAGCAGGAACATACAAAGGTGGATAAGGAAACCGGAGAGATGATTGTCATTCCCAGCAGGGAAGATTCCTACGAGCGACTTTTGGAGGCAGAAAGCAGTTTGCATATCAATAAGCGGAGGA
>M01863_34_000000000-B4RYD_1_1113_8373_15128	
GTGAATCATCGAATCTTTGAACGCACATTGCGCCCCTTGGTATTCCAGGGGGCATGCCTGTTTGAGCGTCATTTCCTTCTCAAACATTCTGTTTGGTAGTGAGTGATACTCTTTGGAGTTAACTTGAAATTGCTGGCCTTTTCATTGGATGTTTTTTTTTTTCCAAAGAGAGGTTTCTCTGCGTGCTTGAGGTATAATGCAAGTACGGTCGTTTTAGGTTTTACCAACTGCGGCTAATCTTTTTTATACTGAGCGTATTGGAACGTTATCGATAAGAAGAGAGCGTCTAGGCGAACAATGTTCTTAAAGTTTGACCTCAAATCAGGTAGGAGTACCCGCTGAACTTAAGCATATCAATAAGCGGAGGA
>M01863_34_000000000-B4RYD_1_1113_9131_15150	
GTGAATCATCGAATCTTTGAGGATTGCAGAATTCCAAAAGATGCTTTATTAGGACCTGAAGGAAAAGGTTTCCCAATCGCAATGCATATCAATAAGCGGAGGA
>M01863_34_000000000-B4RYD_1_1113_12021_15567	
NNNNNNNNNNNNNNNNNNNNNNNNNNNNNNNNNNN
>M01863_34_000000000-B4RYD_1_1113_6278_15794	
NNNNNNNNNNNNNNNNNNNNNNNNNNNNNNNNNNN
>M01863_34_000000000-B4RYD_1_1113_5416_15926	
GTGAATCATCGAATGTGCGCAGAAAACAGTTTAAAATATGAACATTTTCACAGTTGTGCATATCAATAAGCGGAGGA
>M01863_34_000000000-B4RYD_1_1113_24558_17337	
NNNNNNNNNNNNNNNNNNNNNNNNNNNNNNNNNNN
>M01863_34_000000000-B4RYD_1_1113_23002_17743	
NNNNNNNNNNNNNNNNNNNNNNNNNNNNNNNNNNN
>M01863_34_000000000-B4RYD_1_1113_27675_17940	
NNNNNNNNNNNNNNNNNNNNNNNNNNNNNNNNNNN
>M01863_34_000000000-B4RYD_1_1113_9067_18347	
GTGAATCATCGAATCTTTGAACGCACCTTGCGCTCCTTGGTATTCCGAGGAGCATGCCTGTTTGAGTCTCATGGAATTCTCAACCTTCGGCTTCATTGACGAAGGCTTGGACTTGGAGGTCGTGCCGGCTCTCGTAGTCGGCTCCTCTGAAATGCATTAGTGCGAACGTTACCGACCGCTTCAGCGTGATAATTATCTGCGTTGCTGTGGAGGGTATTCTAGTGTTCACGCTTCTAACCGTCTTCGGACAAATTTCTGAACTCTGAGCTCAAATCAGGTAGGACTACCCGCTGAACTTAAGCATATCAATAAGCGGAGGA
>M01863_34_000000000-B4RYD_1_1113_9355_19053	
GTGAATCATCGACGGCACGAATTTGGAGCGCAACCTGTATCTTACAACTCAGCTTACGGAGCTTGGTATTCCGGTTGTTGTTGCAATCAACATGATCGACCTTGTTCGCAAGAACGGCGACAAAATCAATGTTGCCGAACTTTCGCGTCAGCTTGGCTGCAAAGTCGTTGAAATTTCCGCTTTGCGCGGGACCGGCATTGCGGAAGCTGCGGAAGCGGCAATCGATGCAGCAAAGAACGGCAAAACCGTTCCCATGCACACCTTCGCGGGCCCCGTTGAACATGCGCTTGCACATATCGAGGAAGCAGCTGTTCACGGACTGCCCGAGGAGCAGCAGCGTTGGTATGCCGTGAAGATTTTTGAGCGCGACGACAAGGTGCTTGAAAATCTGAATATCGATCCTAAGGTTATGGAGCATATCAATAAGCGGAGGA
>M01863_34_000000000-B4RYD_1_1113_22371_19273	
GTGAATCATCGAATCTTTGAGGATTGCAGAATTCCAAAAGATGCTTTATTAGGACCTGAAGGAAAAGGTTTCCCAATCGCAATGCATACAATAAGCGGAGGA
>M01863_34_000000000-B4RYD_1_1113_10706_19537	
GTGAATCATCGAATCTTTGAACGCACATTGCGCCCCTTGGTATTCCAGGGGGCATGCCTGTTTGAGCGTCATTTCCTTCTCAAACATTCTGTTTGGTAGTGAGTGATACTCTTTGGAGTTAACTTGAAATTGCTGGCCTTTTCATTGGATGTTTTTTTTTTCCAAAGAGAGGTTTCTCTGCGTGCTTGAGGTATNATGCAAGTACGGTCGTTTTAGGTTTTACCAACTGCGGCTAATCTTTTTTATACNTAGNTTATTGGANCGTTATCGATAAGAAGAGAGCGTNTAGGCGNACAATGTTTGTAAAGTTTGATCTAAAATCAGGTAAGAGTACCCGCTGAACATAGGCATATCAAGAAGAGGAGTA
>M01863_34_000000000-B4RYD_1_1113_23392_19547	
GTGAATCATCGAGGTAACGTAAAGGAAAGCGGATTTATGAAGAAGAACGGTCTCCAAATCATTACCCGCCGAATGGTGATTTTTAACACACCGTGTTGTATTTGGCAGCTTGTGGCACAGGTTGGCATATCAATAAGCGGAGGA
>M01863_34_000000000-B4RYD_1_1113_10480_19689	
NNNNNNNNNNNNNNNNNNNNNNNNNNNNNNNNNNN
>M01863_34_000000000-B4RYD_1_1113_22442_20236	
NNNNNNNNNNNNNNNNNNNNNNNNNNNNNNNNNNN
>M01863_34_000000000-B4RYD_1_1113_9069_20520	
NNNNNNNNNNNNNNNNNNNNNNNNNNNNNNNNNNN
>M01863_34_000000000-B4RYD_1_1113_27027_20659	
NNNNNNNNNNNNNNNNNNNNNNNNNNNNNNNNNNN
>M01863_34_000000000-B4RYD_1_1113_21520_20684	
GTGAATCATCGAATCTTTGAACGCACATTGCGCCCCTTGGTATTCCAGGGGGCATGCCTGTTTGAGCGTCNTTTCCTTCTCAAACATTCTGTTTGGTAGTGAGTGATACTCTTTGGAGTTAACTTGAAATTGCTGGCCTTTTCATTGGATGTTTTTTTTTTCCAAAGAGAGGTTTCTCTGCGTGCTTGAGGTATAATGTAAGTACGGTCGTTTTAGGTTTTACCAACTGCGGCTAATCTTTTTTATACTGAGCGTATTGGAACGTTATCGATAAGAAGAGAGCGTCTAGGCGAACAATGTTCTTAAAGTTTGACCTCAAATCAGGTAGGAGTACCCGCTGAACTTAAGCATATCAATAAGCGGAGGA
>M01863_34_000000000-B4RYD_1_1113_20068_20974	
NNNNNNNNNNNNNNNNNNNNNNNNNNNNNNNNNNN
>M01863_34_000000000-B4RYD_1_1113_17197_21140	
GTGAATCATCGAATCTTTGAACGCAAGTTGCGCCCGAAGCCATTCGGCCGAGGGCACGTCTGCCTGGGTGTCACGCATCGTTGCCCCAACCCCAAACACTTCTTATGATGTGTGGGGTGCGGGGAAGACATTGGCCTCCCGTGTGCTTCTGCTTGCGGTTAGCCTAAAAGTGAGTCCTAGGCGACGAGCGCCACGACAATCGGTGGTTGAGAAACCCTCGTGACCCGTCGTGTGTTGCCCGTCGCTGTGAAGGTGCTCCTCGACCCTATTGCGTCGTTCCTGCGACTCTACCATCGCGACCCCAGGTCAGGCGGGATTACCCGCTGAATTTAAGCATATCAATAAGCGGAGGA
>M01863_34_000000000-B4RYD_1_1113_18558_21529	
GTGAATCATCGAATCTTGAACAGATAACAGGCAATGAGAGTGAAGATGCACTTATATATGAGAAAGCATCAAAGATATCAATAAGCGGAGGA
>M01863_34_000000000-B4RYD_1_1113_26679_21591	
GTGAATCATCGAATCTTTGCTGTCTGCCACCGTGGCCGATGGTGTGATAGGCGACAAACACGATTCCAACACGGAACTGATAGCACAAGGTGTTGCCAACATGGCTACCCCGCTGTTTGGCGGTATCCCTGCCACCGGAGCCATCGCGCGTACCATGGCAAATATCAATAAGCGGAGGA
>M01863_34_000000000-B4RYD_1_1113_6057_21607	
TTGTTGATAAGAGACAGGTGAATCATCGAATCTTTGAACGCACATTGCGCCCTCTGGTATTCCGGAGGGCATGCCTGTTTGAGCGTCGTTTCTCCCTCAAACCGCTGGGTTTGGTGTTGAGCAATACGACTTGGGTTTGCTTGAAAGACGGTAGTGGTAAGGCGGGATCGCTTTGACAATGGCTTAGGTCTAACCAAAAACATTGCTTGCGGCGGTAACGTCTACCACGTATATCTTCAAACTTTGACCTCAAATCAGGTAGGACTACCCGCTGAACTTAAGCATATCAATAAGCGGAGGA
>M01863_34_000000000-B4RYD_1_1113_14340_21941	
CGGGTGAATCATCGAATCTTTGAACGCACATTGCGCCCCCTGGTATTCCGGGGGGCATGCCTGTCCGAGCGTCATTGCTGCCCTCAAGCACGGCTTGTGTGTTGGGCTTCCGTCCCTGGCAACGGGGACGGGCCCAAAAGGCAGTGGCGGCACCATGTCTGGTCCTCGAGCGTATGGGGCTTTGTCACCCGCTCCCGTAGGTCCAGCTGGCAGCTAGCCTCGCAACCAATCTTTTTAACCAGGTTGACCTCGGATCAGGTAGGGATACCCGCTGAACTTAAGCATATCAATAAGCGGAGGA
>M01863_34_000000000-B4RYD_1_1113_9769_22202	
GTGAATCATCGAATCTTTGAACTCTAAAATCAAGGCCTTCCGTTCTCAACTACATGGGGTGTCAGATCTGCCATTCTTCATGTACCGTTTGTCGGTCTATCTTCGATAGCTCTGCCACGGAATTACGCCGCTGCCCCTTACTCTCCGAAAGCGCTACGCGATAACCGCATATCAATAAGCGGAGGA
>M01863_34_000000000-B4RYD_1_1113_24650_22597	
GTGAATCATCGAATCTTTGAACGCACCTTGCGCTCCTTGGTATTCCGAGGAGCATGCCTGTTTGAGTCTCATGGAATTCTCAACCTTCGGCTTCATTGACGAAGGCTTGGACTTGGAGGTCGTGCCGGCTCTCGTAGTCGGCTCCTCTGAAATGCATTAGTGCGAACGTTACCGACCGCTTCAGCGTGATAATTATCTGCGTTGCTGTGGAGGGTATTCTAGTGTTCACGCTTCTAACCGTCTTCGGACAAATTTCTGAACTCTGAGCTCAAATCAGGTAGGACTACCCGCTGAACTTAAGCATATCAATAAGCGGAGGA
>M01863_34_000000000-B4RYD_1_1113_13878_23285	
NNNNNNNNNNNNNNNNNNNNNNNNNNNNNNNNNNN
>M01863_34_000000000-B4RYD_1_1113_16513_23765	
TTAATAGACAGGTGAATCATCGAATCTTTGAACGCACATTGCGCCCTTTGGTATTCCAAAGGGCATGCCTGTTCGAGCGTCATTTGTACCCTCAAGCTTTGCTTGGTGTTGGGCGTCTTGTCTCTAGCTTTGCTGGAGACTCGCCTTAAAGTAATTGGCAGCCGGCCTACTGGTTTCGGAGCGCAGCACAAGTCGCACTCTCTATCAGCAAAGGTCTAGCATCCATTAAGCCTTTTTTCAACTTTTGACCTCGGATCAGGTAGGGATACCCGCTGAACTTAAGCATATCAATAAGCGGAGG
>M01863_34_000000000-B4RYD_1_1113_10888_23792	
TTAATAGACAGTGAATCATCGAATCTTTGAACGCACATTGCGCCCTTTGGTATTCCAAAGGGCATGCCTGTTCGAGCGTCATTTGTACCCTCAAGCTTTGCTTGGTGTTGGGCGTCTTGTCTCTAGCTTTGCTGGAGACTCGCCTTAAAGTAATTGGCAGCCGGCCTACTGGTTTCGGAGCGCAGCACAAGTCGCACTCTCTATCAGCAAAGGTCTAGCATCCATTAAGCCTTTTTTCAACTTTTGACCTCGGATCAGGTAGGGATACCCGCTGAACTTAAGCATATCAATAAGCGGAGGA
>M01863_34_000000000-B4RYD_1_1113_17784_24165	
GTGAATCATCGAATCTTTGCTGTCTGCCACCGTGGCCGATGGTGTGATAGGCGACAAACACGATTCCAACACGGAACTGATAGCACAAGGTGTTGCCAACATGGCTACCCCGCTGTTTGGCGGTATCCCTGCCACCGGAGCCATCGCGCGTACCATGGCAAATATCAATAAGCGGAGGA
>M01863_34_000000000-B4RYD_1_1114_12355_1363	
GTGAATCATCGAGGTAACGTAAAGGAAAGCGGATTTATGAAGAAGAACGGTCTCCAAATCATTACCCGCCGAATGGTGATTTTTAACACACCGTGTTGTATTTGGCAGCTTGTGGCACAGGTTGGCATATCAATAAGCGGAGGA
>M01863_34_000000000-B4RYD_1_1114_14774_1442	
NNNNNNNNNNNNNNNNNNNNNNNNNNNNNNNNNNN
>M01863_34_000000000-B4RYD_1_1114_18500_1607	
TCTTGTATAAGAGACCGGTGAATCATCGAATCTTTGAACGCACATTGCGCCCTCTGGTATTCCGGAGGGCATGCCTGTTTGAGCGTCGTTTCTCCCTCAAACCGCTGGGTTTGGTGTTGAGCAATACGACTTGGGTTTGCTTGAAAGACGGTAGTGGTAAGGCGGGATCGCTTTGACAATGGCTTAGGTCTAACCAAAAACATTGCTTGCGGCGGTAGCGTCTACCACGTATATCTTCAAACTTTGACCTCAAATCAGGTAGGACTACCCGCTGAACTTAAGCATATCAATAAGCGGAGGA
>M01863_34_000000000-B4RYD_1_1114_18065_1783	
ACGGGTGAATCATCGAATCTTTGAACGCACATTGCGCCCCCTGGTATTCCGGGGGGCATGCCTGTCCGAGCGTCATTGCTGCCCTCAAGCCCGGCTTGTGTGTTGGGTCTCGTCCTCCGATTCTGGAGGACGGGCCCGAAAGGCAGCGGCGGCACCGCGTCCGGTCCTCGAGCGTATGGGGCTTTGTCACCCGCTCTGTAGGCCCGGCCGGCGCTTGCCGATCAACCCAAATTTTTATCCAGGTTGACCTCGGATCAGGTAGGGATACCCGCTGAACTTAAGCATATCAATAAGCGGAGGA
>M01863_34_000000000-B4RYD_1_1114_8037_2618	
NNNNNNNNNNNNNNNNNNNNNNNNNNNNNNNNNNN
>M01863_34_000000000-B4RYD_1_1114_20115_3045	
NNNNNNNNNNNNNNNNNNNNNNNNNNNNNNNNNNN
>M01863_34_000000000-B4RYD_1_1114_8941_3141	
NNNNNNNNNNNNNNNNNNNNNNNNNNNNNNNNNNN
>M01863_34_000000000-B4RYD_1_1114_11135_3464	
GTGAATCATCGAATCTTTGAACGCACATTGCGCCCTCTGGTATTCCAGAGGGCATGCCTGTTTGAGCGTCATTTCTCTCTCAAACCTTCGGGTTTGGTATTGAGTGATACTCTTAGTCGAACTAGGCGTTTGCTTGAAATGTATTGGCATGAGTGGTACTGGATAGTGCTATATGACTTTCAATGTATTAGGTTTATCCAACTCGTTGAATAGTTTAATGGTATATTTCTCGGTATTCTAGGCTCGGCCTTACAATATAACAAACAAGTTTGACCTCAAATCAGGTAGGATTACCCGCTGAACTTAAGCATATCAATAAGCGGAGGA
>M01863_34_000000000-B4RYD_1_1114_19358_3493	
NNNNNNNNNNNNNNNNNNNNNNNNNNNNNNNNNNN
>M01863_34_000000000-B4RYD_1_1114_21703_3632	
NNNNNNNNNNNNNNNNNNNNNNNNNNNNNNNNNNN
>M01863_34_000000000-B4RYD_1_1114_6087_4489	
GTGAATCATCGAATCTTTGAAGTCAGTAAGGAACTTTACGAGACATATTACAAAGGGCAGCGCAAGGAGAAATACTTTACCCATGATCTGAAGCAGGAACATACAAAGGTGGATAAGGAAACCGGAGAGATGATTGTCATTCCCAGCAGGGAAGATTCCTACGAGCGACTTTTGGAGGCAGAAAGCAGTTTGCATATCAATAAGCGGAGGA
>M01863_34_000000000-B4RYD_1_1114_14452_4664	
TGTGTATAATGGAACAGGTGAATCATCGAATCTTTGAACGCACATTGCGCCCTCTGGTATTCCGGAGGGCATGCCTGTTTGAGCGTCGTTTCTCCCTCAAACCGCTGGGTTTGGTGTTGAGCAATACGACTTGGGTTTGCTTGAAAGACGGTAGTGGTAAGGCGGGATCGCTTTGACAATGGCTTAGGTCTAACCAAAAACATTGCTTGCGGCGGTAACGTCTACCACGTATATCTTCAAACTTTGACCTCAAATCAGGTAGGACTACCCGCTGAACTTAAGCATATCAATAAGCGGAGGA
>M01863_34_000000000-B4RYD_1_1114_8704_4787	
GTGAATCATCGAATCTTTGAACGCACATTGCGCCCCCTGGTATTCCGGGGGGCATGCCTGTCCGAGCGTCATTGCTGCCCTCAAGCACGGCTTGTGTGTTGGGCTTCCGTCCCTGGCAACGGGGACGGGCCCAAAAGGCAGTGGCGGCACCATGTCTGGTCCTCGAGCGTATGGGGCTTTGTCACCCGCTCCCGTAGGTCCAGCTGGCAGCTAGCCTCGCAACCAATCTTTTTAACCAGGTTGACCTCGGATCAGGTAGGGATACCCGCTGAACTTAAGCATATCAATAAGCGGAGGA
>M01863_34_000000000-B4RYD_1_1114_9981_4968	
GTGAATCATCGAATCTTTGAACGCAAGTTGCGCCCGAAGCCATTCGGCCGAGGGCACGTCTGCCTGGGTGTCACGCATCGTTGCCCCAACCCCAAACACTTCTTATGATGTGTGGGGTGCGGGGAAGACATTGGCCTCCCGTGTGCTTCTGCTCGCGGTTAGCCTAAAAGTGAGTCCTAGGCGACGAGCGCCACGACAATCGGTGGTTGAGAAACCCTCGTGACCCGTCGTGTGTTGCCCGTCGCTGTGAAGGTGCTCCTCGACCCTATTGCGTCGTTCCTGCGACTCTACCATCGCGACCCCAGGTCAGGCGGGATTACCCGCTGAATTTAAGCATATCAATAAGCGGAGGA
>M01863_34_000000000-B4RYD_1_1114_14731_5658	
NNNNNNNNNNNNNNNNNNNNNNNNNNNNNNNNNNN
>M01863_34_000000000-B4RYD_1_1114_15081_5683	
NNNNNNNNNNNNNNNNNNNNNNNNNNNNNNNNNNN
>M01863_34_000000000-B4RYD_1_1114_15064_6067	
GTGAATCATCGAATCTTTGAACGCACATTGCGCCCCCTGGTATTCCGGGGGGCATGCCTGTCCGAGCGTCATTGCTGCCCTCAAGCACGGCTTGTGTGTTGGGCTTCCGTCCCTGGCAACGGGGACGGGCCCAAAAGGCAGTGGCGGCACCATGTCTGGTCCTCGAGCGTATGGGGCTTTGTCACCCGCTCCCGTAGGTCCAGCTGGCAGCTAGCCTCGCAACCAATCTTTTTAACCAGGTTGACCTCGGATCAGGTAGGGATACCCGCTGAACTTAAGCATATCAATAAGCGGAGGA
>M01863_34_000000000-B4RYD_1_1114_12612_6177	
GTGAATCATCGAATCTTTGAACGCAAGTTGCGCCCGAAGCCATTAGGCCGAGGGCACGCCTGCCTGGGCGTCACACGTCGTTGCCCCCCCCATCTACTCCTTCGGGATTGCGGGGGGCGGATGATGGCCTCCCGTGCGCCTCGCCGCGCGGTTGGCATAAATACCAAGTCCTCGGCGACGCACGCCACGACAATCGGTGGTTGCGAGAACTCGGTTGCCCGTCGTGTGCGTTCGTCGCGCATCGAGGGCTCGAAAAAATGCTCGGCTCTGGCTCGGCTTTCAACGCGACCCCAGGTCAGGCGGGGTTACCCGCTGAATTTAAGCATATCAATAAGCGGAGGA
>M01863_34_000000000-B4RYD_1_1114_3955_6278	
GTGAATCATCGAATCTTTGAACGCACATTGCGCCCCTTGGTATTCCAGGGGGCATGCCTGTTTGAGCGTCATTTCCTTCTCAAACATTCTGTTTGGTAGTGAGTGATACTCTTTGGAGTTAACTTGAAATTGCTGGCCTTTTCATTGGATGTTTTTTTTTTCCAAAGAGAGGTTTCTCTGCGTGCTTGAGGTATAATGCAAGTACGGTCGTTTTAGGTTTTACCAACTGCGGCTAATCTTTTTTATACTGAGCGTATTGGAACGTTATCGATAAGAAGAGAGCGTCTAGGCGAACAATGTTCTTAAAGTTTGACCTCAAATCAGGTAGGAGTACCCGCTGAACTTAAGCATATCAATAAGCGGAGGA
>M01863_34_000000000-B4RYD_1_1114_7668_6449	
GTGAATCATCGAATCTTTGAACGCACATTGCGCCCCTTGGTATTCCAGGGGGCATGCCTGTTTGAGCGTCATTTCCTTCTCAAACATTCTGTTTGGTAGTGAGTGATACTCTTTGGAGTTAACTTGAAATTGCTGGCCTTTTCATTGGATGTTTTTTTTTCCAAAGAGAGGTTTCTCTGCGTGCTTGAGGTATAATGCAAGTACGGTCGTTTTAGGTTTTACCAACTGCGGCTAATCTTTTTTTATACTGAGCGTATTGGAACGTTATCGATAAGAAGAGAGCGTCTAGGCGAACAATGTTCTTAAAGTTTGACCTCAAATCAGGTAGGAGTACCCGCTGAACTTAAGCATATCAATAAGCGGAGGA
>M01863_34_000000000-B4RYD_1_1114_5694_6497	
NNNNNNNNNNNNNNNNNNNNNNNNNNNNNNNNNNN
>M01863_34_000000000-B4RYD_1_1114_6215_6713	
GTGAATCATCGAATCTTTGAACAGGCAGGACTGGAAGCAGATGATCTTCTTGGAACGATTTCCCATCAATGTGAAAAAGAGGGACTGGATGTCTCGATCATTTCAGGAGACCGTGATACACTTCAGCTTACCACGGAGCATATCAATAAGCGGAGGA
>M01863_34_000000000-B4RYD_1_1114_6171_6780	
GTGAATCATCGAATCTTTGAACAGGCAGGACTGGAAGCAGATGATCTTCTTGGAACGATTTCTCATCAATGTGAAAAAGAGGGACTGGATGTCTCGATCATTTCAGGAGACCGTGATACACTTCAGCTTACCACGGAGCATATCAATAAGCGGAGGA
>M01863_34_000000000-B4RYD_1_1114_19876_7815	
GTGAATCATCGAATCAATGGAGCAGTGAGGTTTGAGGAGGCATATCAATAAGCGGAGGA
>M01863_34_000000000-B4RYD_1_1114_10981_7841	
NNNNNNNNNNNNNNNNNNNNNNNNNNNNNNNNNNN
>M01863_34_000000000-B4RYD_1_1114_19860_8377	
GTGAATCATCGAATCTTTGCTGTCTGCCACCGTGGCCGATGGTGTGATAGGCGACAAACACGTTTCCAACACGGAACTGATAGCACAAGGTGTTGCCAACATGGCTACCCCGCTGTTTGGCGGTATCCCTGCCACCGGAGCCATCGCGCGTACCATGGCAAATATCAATAAGCGGAGGA
>M01863_34_000000000-B4RYD_1_1114_20050_8406	
NNNNNNNNNNNNNNNNNNNNNNNNNNNNNNNNNNN
>M01863_34_000000000-B4RYD_1_1114_14449_8657	
GTGAATCATCGAATCTTTGAACGCACATTGCGCCCCCTGGTATTCCGGGGGGCATGCCTGTCCGAGCGTCATTGCTGCCCTCAAGCACGGCTTGTGTGTTGGGCTTCCGTCCCTGGCAACGGGGACGGGCCCAAAAGGCAGTGGCGGCACCATGTCTGGTCCTCGAGCGTATGGGGCTTTGTCACCCGCTCCCGTAGGTCCAGCTGGCAGCTAGCCTCGCAACCAATCTTTTTAACCAGGTTGACCTCGGATCAGGTAGGGATACCCGCTGAACTTAAGCATATCAATAAGCGGAGGA
>M01863_34_000000000-B4RYD_1_1114_3709_8663	
GTGAATCATCGAATCTTTGAACGCACATTGCGCCCTCTGGTATTCCAGAGGGCATGCCTGTTTGAGCGTCATTTCTCTCTCAAACCTTCGGGTTTGGTATTGAGTGATACTCTTAGTCGAACTAGGCGTTTGCTTGAAATGTATTGGCATGAGTGGTACTGGATAGTGCTATATGACTTTCAATGTATTAGGTTTATCCAACTCGTTGAATAGTTTAATGGTATATTTCTCGGTATTCTAGGCTCGGCCTTACAATATAACAAACAAGTTTGACCTCAAATCAGGTAGGATTACCCGCTGAACTTAAGCATATCAATAAGCGGAGGA
>M01863_34_000000000-B4RYD_1_1114_14462_8815	
GTGAATCATCGAATGTGCGCAGAAAACAGTTTAAAATATGAACATTTTCACAGTTGTGCATATCAATAAGCGGAGGA
>M01863_34_000000000-B4RYD_1_1114_4839_8839	
GTGAATCATCGAATCTTTGAACGCACATTGCGCCCTTTGGTATTCCAAAGGGCATGCCTGTTCGAGCGTCATTTGTACCCTCAAGCTTTGCTTGGTGTTGGGCGTCTTGTCTCTAGCTTTGCTGGAGACTCGCCTTAAAGTAATTGGCAGCCGGCCTACTGGTTTCGGAGCGCAGCACAAGTCGCACTCTCTATCAGCAAAGGTCTAGCATCCATTAAGCCTTTTTTCAACTTTTGACCTCGGATCAGGTAGGGATACCCGCTGAACTTAAGCATATCAATAAGCGGAGGA
>M01863_34_000000000-B4RYD_1_1114_20150_8876	
CATGTGAATCATCGAATCTTTGAACGCACATTGCGCCCCCTGGTATTCCGGGGGGCATGCCTGTCCGAGCGTCATTGCTGCCCTCTAGCACGGCTTGTGTGTTGGGCTTCCGTCCCTGGTAACGGGGACGGGCCCAAAAGGCAGTGGCGGCACCATGTCTGGTCCTCGAGCGTATGGGGCTTTGTCACCCGCTCCCGTAGGTCCAGCTGGCAGCTAGCCTCGCAACCAATCTTTTTAACCAGGTTGACCTTGGATCAGGTAGGGATACCCGCTGAACTTAAGCATATCAATAAGCGGAGGACTT
>M01863_34_000000000-B4RYD_1_1114_22633_9102	
GTGAATCATCGAATCTTTGAGCAGGAGGCAGGATTGTTCGAGAAGATGGATGATGCGTTCGGTGCTTATGTGCGTGACGGAAGGCATATTATTGGAGAGCTTGCAAAGACAATTGGCAAGAAGACTATCGTTATCAATAATGGCGCGGGCATATCAATAAGCGGAGGA
>M01863_34_000000000-B4RYD_1_1114_9097_9238	
TGTGTGTATAAGTGACCGGTGAATCATCGAATCTTTGAACGCACATTGCGCCCTCTGGTATTCCGGAGGGCATGCCTGTTTGAGCGTCGTTTCTCCCTCAAACCGCTGGGTTTGGTGTTGAGCAATACGACTTGGGTTTGCTTGAAAGACGGTAGTGGTAAGGCGGGATCGCTTTGACAATGGCTTAGGTCTAACCAAAAACATTGCTTGCGGCGGTAACGTCTACCACGTATATCTTCAAACTTTGACCTCAAATCAGGTAGGACTACCCGCTGAACTTAAGCATATCAATAAGCGGAGA
>M01863_34_000000000-B4RYD_1_1114_29240_9587	
NNNNNNNNNNNNNNNNNNNNNNNNNNNNNNNNNNN
>M01863_34_000000000-B4RYD_1_1114_4256_9806	
NNNNNNNNNNNNNNNNNNNNNNNNNNNNNNNNNNN
>M01863_34_000000000-B4RYD_1_1114_2669_9897	
GTGAATCATCGAATCTTTGAACGCACCTTGCGCTCCTTGGTATTCCGAGGAGCATGCCTGTTTGAGTCTCATGGAATTCTCAACCTTCGGCTTCATTGACGAAGGCTTGGACTTGGAGGTCGTGCCGGCTCTCGTAGTCGGCTCCTCTGAAATGCATTAGTGCGAACGTTACCGACCGCTTCAGCGTGATAATTATCTGCGTTGCTGTGGAGGGTATTCTAGTGTTCACGCTTCTAACCGTCTTCGGACAAATTTCTGAACTCTGAGCTCAAATCAGGTAGGACTACCCGCTGAACTTAAGCATATCAATAAGCGGAGGA
>M01863_34_000000000-B4RYD_1_1114_27384_10078	
NNNNNNNNNNNNNNNNNNNNNNNNNNNNNNNNNNN
>M01863_34_000000000-B4RYD_1_1114_20293_10248	
CCGGTGAATCATCGAATCTTTGAACGCACATTGCGCCCCCTGGTATTCCGGGGGGCATGCCTGTCCGAGCGTCATTGCTGCCCTCAAGCACGGCTTGTGTGTTGGGCTTCCGTCCCTGGCAACGGGGACGGGCCCAAAAGGCAGTGGCGGCACCATGTCTGGTCCTCGAGCGTATGGGGCTTTGTCACCCGCTCCCGTAGGTCCAGCTGGCAGCTAGCCTCGCAACCAATCTTTTTAACCAGGTTGACCTCGGATCAGGTAGGGATACCCGCTGAACTTAAGCATATCAATAAGCGGAGGACTT
>M01863_34_000000000-B4RYD_1_1114_29176_10378	
AGGGGGGGGGGGGAGGGGGGGGGGGGGGGGGGGGGGGGGGGGGGGGGGGGGGGGGGGGGGGGGGGGGGGGGGGGGAGGGGGGGGGGGGGGGGGGGGGGGGGAGGGGTGGGGGGGGGGGGGGCGGGGTGGGTTAGAAGATGCAGGTGAATCATCGAATCTTTGAACAGGCAGGACTGGAAGCAGATGATCTTCTTGGAACGATTTCTCATCAATGTGAAAAAGAGGGACTGGATGTCTCGATCATTTCAGGAGACCGTGATACACTTCAGCTTACCACGGAGCATATCAATAAGCGGAGGA
>M01863_34_000000000-B4RYD_1_1114_23628_10545	
GTGAATCATCGAATCTAAATATTTCTGTGGTAATTCCATATAAATCCTTTCCGTATCTGCTTTATATGTTAAAGCCGGCATTAATCACCGGCATATCAATAAGCGGAGGA
>M01863_34_000000000-B4RYD_1_1114_11098_10821	
GTGAATCATCGAATCTTTGAACGCAAGTTGCGCCCGAAGCCATTAGGCCGAGGGCACGCCTGCCTGGGCGTCACACGTCGTTGCCCCCCCCATCTACTCCTTCGGGATTGCGGGGGGCGGATGATGGCCTCCCGTGCGCCTCGCCGCGCGGTTGGCATAAATACCAAGTCCTCGGCGACGCACGCCACGACAATCGGTGGTTGCGAGACCTCGGTTGCCCGTCGTGTGCGTTCGTCGCGCATCGAGGGCTCGAAAAAATGCTCGGCTCTGGCTCGGCTTTCAACGCGACCCCAGGTCAGGCGGGGTTACCCGCTGAATTTAAGCATATCAATAAGCGGAGGA
>M01863_34_000000000-B4RYD_1_1114_16671_11295	
GTGAATCATCGAATCGATGGGGAGAAAACTTCGTTTTGTGCCGGGGGCAAAACCATATTTTGTTTATCAATATACGGGTAATGTGCTTTCGGAGGCGGAAAAAATAGTAGATGAAATTCGTGCACTTAGCATATCAATAAGCGGAGGA
>M01863_34_000000000-B4RYD_1_1114_17487_11441	
NNNNNNNNNNNNNNNNNNNNNNNNNNNNNNNNNNN
>M01863_34_000000000-B4RYD_1_1114_19292_11508	
NNNNNNNNNNNNNNNNNNNNNNNNNNNNNNNNNNN
>M01863_34_000000000-B4RYD_1_1114_6998_11700	
NNNNNNNNNNNNNNNNNNNNNNNNNNNNNNNNNNN
>M01863_34_000000000-B4RYD_1_1114_27136_11851	
GTGAATCATCGAATCTTTGAACAGGCAGGACTGGAAGCAGATGATCTTCTTGGAACGATTTCTCATCAATGTGAAAAAGAGGGACTGGATGTCTCGATCATTTCAGGAGACCGTGATACACTTCAGCTTACCACGGAGCATATCAATAAGCGGAGGA
>M01863_34_000000000-B4RYD_1_1114_12935_12661	
NNNNNNNNNNNNNNNNNNNNNNNNNNNNNNNNNNN
>M01863_34_000000000-B4RYD_1_1114_25723_12665	
GTGAATCATCGAATCTTTGAACGCACATTGCGCCCCTTGGTATTCCAGGGGGCATGCCTGTTTGAGCGTCATTTCCTTCTCAAACATTCTGTTTGGTAGTGAGTGATACTCTTTGGAGTTAACTTGAAATTGCTGGCCTTTTCATTGGATGTTTTTTTTTCCAAAGAGAGGTTTCTCTGCGTGCTTGAGGTATAATGCAAGTACGGTCGTTTTAGGTTTTACCAACTGCGGCTAATCTTTTTTTATACTGAGCGTATTGGAACGTTATCGATAAGAAGAGAGCGTCTAGGCGAACAATGTTCTTAAAGTTTGACCTCAAATCAGGTAGGAGTACCCGCTGAACTTAAGCATATCAATAAGCGGAGGA
>M01863_34_000000000-B4RYD_1_1114_5793_12835	
GTGAATCATCGAATCTTTCCGTCCAAAGCATGCAGATGTGCCGGAAAAAGTAGAAAAACAGCTCATCATCGACATGGACAGAGACTACAACAAGCTGGAAGCACCGGTTGTTCCGCATATCAATAAGCGGAGGA
>M01863_34_000000000-B4RYD_1_1114_2751_12925	
NNNNNNNNNNNNNNNNNNNNNNNNNNNNNNNNNNN
>M01863_34_000000000-B4RYD_1_1114_10756_13153	
GTGAATCATCGAATCTTTGAACGCACATTGCGCCCTCTGGTATTCCGGAGGGCATGCCTGTTTGAGCGTCGTTTCTCCCTCAAACCGCTGGGTTTGGTGTTGAGCAATACGACTTGGGTTTGCTTGAAAGACGGTAGTGGTAAGGCGGGATCGCTTTGACAATGGCTTAGGTCTAACCAAAAACATTGCTTGCGGCGGTAACGTCTACCACGTATATCTTCAAACTTTGACCTCAAATCAGGTAGGACTACCCGCTGAACTTAAGCATATCAATAAGCGGAGGA
>M01863_34_000000000-B4RYD_1_1114_24748_13364	
GTGAATCATCGAGGTAACGTAAAGGAAAGCGGATTTATGAAGAAGAACGGTCTCCAAATCATTACCCGCCGAATGGTGATTTTTAACACACCGTGTTGTATTTGGCAGCTTGTGGCACAGGTTGGCATATCAATAAGCGGAGGA
>M01863_34_000000000-B4RYD_1_1114_17680_13648	
GTGAATCATCGAATCTTTGAACGCACATTGCGCCCTCTGGTATTCCAGAGGGCATGCCTGTTTGAGCGTCATTTCTCTCTCAAACCTTCGGGTTTGGTATTGAGTGATACTCTTAGTCGAACTAGGCGTTTGCTTGAAATGTATTGGCATGAGTGGTACTGGATAGTGCTATATGACTTTCAATGTATTAGGTTTATCCAACTCGTTGAATAGTTTAATGGTATATTTCTCGGTATTCTAGGCTCGGCCTTACAATATAACAAACAAGTTTGACCTCAAATCAGGTAGGATTACCCGCTGAACTTAAGCATATCAATAAGCGGAGGA
>M01863_34_000000000-B4RYD_1_1114_7918_14033	
NNNNNNNNNNNNNNNNNNNNNNNNNNNNNNNNNNN
>M01863_34_000000000-B4RYD_1_1114_11320_14318	
GTGAATCATCGAGGTAACGTAAAGGAAAGCGGATTTATGAAGAAGAACGGTCTCCAAATCATTACCCGCCGAATGGTGATTTTTAACACACCGTGTTGTATTTGGCAGCTTGTGGCACAGGTTGGCATATCAATAAGCGGAGGACTGTCTCTTATACACACTCCGAGCCCACGAGACAGGCAGAAATCTCGTATGCCGTCTTCTGCTTGAAAAAAAAAAAAGCAGAATAAGCTGAGAGTACATGTCATAGTACAGTGCACAACATGAGTAACAAGGACTCTCACATGTATCTATATAAGA
>M01863_34_000000000-B4RYD_1_1114_12723_14677	
TCAATTTAATTACAAAGCCCGCCGACCCAAAAGAGCGACGGGCTGGTTTACTTATCAGGCATTGCTGCGCTGTTGCAAAAACGTCAGATACTGCTGATACTTGCGAAGCATCATGTTCTTGGCGTATTGCTCCATGTATTTGTAATCAGGCTCGCCGGAATCAGTGACGGGAAGCATAATTCGTAGTCGTTTTGCTCGCTGATTCGAAATTGAAAGTCCATGTCCAAAGAATCCATGTAATCCCGAAATGCATTTCGCAATAAACAACATAACAAATGCACTCATATCAATAAGCGGNGNATCATCGAATCCCGCGTCGCGGATTTTCTTCTTCGCCATCGCCAGAACGTATTTGTCGCGTCCCAGACGGTCGGTCTTCCACATGATGAGGGTATGAGGACGGATTTTTGCGACTTCCGACAGCATCTGCTGGAACCCCGGTCGTGCGTCCGTGGTGCCGGATATTGCCGCGTCCTCATACTCCTGCACGATTTTGAAGCCGTGCGCATCCGCCCATTCGTGGGCAAGCTCGCGCTGCTGGTCGATGCTTGCGTCGTTTTGCGAGTGGGACGAAAAGCGATAGTACGCTATCGCAAG
>M01863_34_000000000-B4RYD_1_1114_4103_14841	
GTGAATCATCGAATCTTTGAGCAGGAGGCAGGATTGTTCGAGAAGATGGATGATGCGTTCGGTGCTTATGTGCGTGACGGAAGGCATATTATTGGAGAGCTTGCAAAGACAATTGGCAAGAAGACTATCGTTATCAATAATGGCGCGGGCATATCAATAAGCGGAGGA
>M01863_34_000000000-B4RYD_1_1114_22112_14952	
GTGAATCATCGAATCTTTGAACGCACATTGCGCCCTTTGGTATTCCAAAGGGCATGCCTGTTCGAGCGTCATTTGTACCCTCAAGCTTTGCTTGGTGTTGGGCGTCTTGTCTCTAGCTTTGCTGGAGACTCGCCTTAAAGTAATTGGCAGCCGGCCTACTGGTTTCGGAGCGCAGCACAAGTCGCACTCTCTATCAGCAAAGGTCTAGCATCCATTAAGCCTTTTTTCAACTTTTGACCTCGGATCAGGTAGGGATACCCGCTGAACTTAAGCATATCAATAAGCGGAGGA
>M01863_34_000000000-B4RYD_1_1114_12327_15110	
NNNNNNNNNNNNNNNNNNNNNNNNNNNNNNNNNNN
>M01863_34_000000000-B4RYD_1_1114_14905_15283	
GTGAATCATCGAATCTTTGAACGCAAGTTGCGCCCGAAGCCATTAGGCCGAGGGCACGCCTGCCTGGGCGTCACACGTCGTTGCCCCCCCATCAACTCCTTCGGGATTGCGGGGGGCGGATGATGGCCTCCCGTGCGCCTCGCCGCGCGGTTGGCATAAATACCAAGTCCTCGGCGACGCACGCCACGACAATCGGTGGTTGCGAGACCTCGGTTGCCCGTCGTGTGCGTTCGTCGCGCATCGAGGGCTCAAAAAAATGCTCGGCTCCGGCTCGGCTTTCAACGCGACCCCAGGTCAGGCGGGGTTACCCGCTGAATTTAAGCATATCAATAAGCGGAGGA
>M01863_34_000000000-B4RYD_1_1114_23156_15525	
CCGGTGAATCATCGAATCTTTGAACGCACATTGCGCCCCCTGGTATTCCGGGGGGCATGCCTGTCCGAGCGTCATTGCTGCCCTCAAGCACGGCTTGTGTGTTGGGCTTCCGTCCCTGGCAACGGGGACGGGCCCAAAAGGCAGTGGCGGCACCATGTCTGGTCCTCGAGCGTATGGGGCTTTGTCACCCGCTCCCGTAGGTCCAGCTGGCAGCTAGCCTCGCAACCAATCTTTTTAACCAGGTTGACCTCGGATCAGGTAGGGATACCCGCTGAACTTAAGCATATCAATAAGCGGAGGA
>M01863_34_000000000-B4RYD_1_1114_7582_15662	
GTGAATCATCGAATCTTTGGTCACTGGGGAACAGTTCCTGGACAGAACTTTATTTATGCTCACATGAACAGAGCTATCAATAAGCGGAGGA
>M01863_34_000000000-B4RYD_1_1114_21016_15948	
GTGAATCATCGAATCTTTGAACGCACNTTGCGCCCTCTGGTATTCCAGAGGGCATGCCTGTTTGAGCGTCATTTCTCTCTCAAACCTTCGGGTTTGGTATTGAGTGATACTCTTAGTCGAACTAGGCGTTTGCTTGAAATGTATTGGCATGAGTGGTACTGGATAGTGCTATATGACTTTCAATGTATTAGGTTTATCCAACTCGTTGAATAGTTTAATGGTATATTTCTCGGTATTCTAGGCTCGGCCTTACAATATAACAAACAAGTTTGACCTCAAATCAGGTAGGATTACCCGCTGAACTTAAGCATATCAATAAGCGGAGGA
>M01863_34_000000000-B4RYD_1_1114_20361_15991	
NNNNNNNNNNNNNNNNNNNNNNNNNNNNNNNNNNN
>M01863_34_000000000-B4RYD_1_1114_13407_16038	
GTGAATCATCGAATCTTTGAACGCACATTGCGCCCCCTGGTATTCCGGGGGGCATGCCTGTCCGAGCGTCATTGCTGCCCTCAAGCACGGCTTGTGTGTTGGGCTTCCGTCCCTGGTAACGGGGACGGGCCCAAAAGGCAGTGGCGGCACCATGTCTGGTCCTCGAGCGTATGGGGCTTTGTCACCCGCTCCCGTAGGTCCAGCTGGCAGCTAGCCTCGCAACCAATCTTTTTAACCAGGTTGACCTCGGATCAGGTAGGGATACCCGCTGAACTTAAGCATATCAATAAGCGGAGGA
>M01863_34_000000000-B4RYD_1_1114_28442_16084	
GTGAATCATCGAATCTTTGAACGCACATTGCGCCCTCTGGTATTCCAGAGGGCATGCCTGTTTGAGCGTCATTTCTCTCTCAAACCTTCGGGTCTGGTATTGAGTGATACTCTTAGTCGAACTAGGCGTTTGCTTGAAATGTATTGGCATGAGTGGTACTGGATAGTGCTATATGACTTTCAATGTATTAGGTTTATCCAACTCGTTGAATAGTTTAATGGTATATTTCTCGGTATTCTAGGCTCGGCCTTACAATATAACAAACAAGTTTGACCTCAAATCAGGTAGGATTACCCGCTGAACTTAAGCATATCAATAAGCGGAGGA
>M01863_34_000000000-B4RYD_1_1114_19646_16336	
GTGAATCATCGAATCTTTGAACGCACATTGCGCCCCCTGGTATTCCGGGGGGCATGCCTGTCCGAGCGTCATTGCTGCCCTCAAGCACGGCTTGTGTGTTGGGCTTCCGTCCCTGGCAACGGGGACGGGCCCAAAAGGCAGTGGCGGCACCATGTCTGGTCCTCGAGCGTATGGGGCTTTGTCACCCGCTCCCGTAGGTCCAGATGGCAGCTAGCCTCGCAACCAATCTTTTTAACCAGGTTGACCTCGGATCAGGTAGGGATACCCGCTGAACTTAAGCATATCAATAAGCGGAGGA
>M01863_34_000000000-B4RYD_1_1114_17948_16477	
NNNNNNNNNNNNNNNNNNNNNNNNNNNNNNNNNNN
>M01863_34_000000000-B4RYD_1_1114_8969_16910	
NNNNNNNNNNNNNNNNNNNNNNNNNNNNNNNNNNN
>M01863_34_000000000-B4RYD_1_1114_3230_17022	
GTGAATCATCGAATCTTTGAACGCACATTGCGCCCCCTGGTATTCCGGGGGGCATGCCTGTCCGAGCGTCATTGCTGCCCTCAAGCACGGCTTGTGTGTTGGGCTTCCGTCCCTGGCAACGGGGACGGGCCCAAAAGGCAGTGGCGGCACCATGTCTGGTCCTCGAGCGTATGGGGCTTTGTCACCCGCTCCCGTAGGTCCAGCTGGCAGCTAGCCTCGCAACCAATCTTTTTAACCAGGTTGACCTCGGATCAGGTAGGGATACCCGCTGAACTTAAGCATATCAATAAGCGGAGGA
>M01863_34_000000000-B4RYD_1_1114_7171_17076	
GTGAATCATCGAATCTTTGAACAGGCAGGACTGGAAGCAGATGATCTTCTTGGAACGATTTCTCATCAATGTGAAAAAGAGGGACTAGATGTCTCGATCATTTCAGGAGACCGTGATACACTTCAGCTTACCACGGAGCATATCAATAAGCGGAGGA
>M01863_34_000000000-B4RYD_1_1114_12646_17914	
TGTATCTACGTTGCCGCGTCTATCTCTGACACTGTGAGCTCAACTTTGTCCTGTCTTGAGCAGCAGTCTGATACACTCGACCATCTCACTACTTGTTGATTCTGTACTGTTCCTCATCTGTCGGCGTCTTTAGCTCTCTATTTTTCTGTTGTTTGTATTATGTTGTCTGTTTGTGTTCTCTTTCCATGATTTTCTTGTTTTTTTTTTTTAATGATACGGCGACCACCGAGATCTACACCTCTCTATTCGTCGGCAGCGTCAGTGTGTATAAGAGACAGGTGAATCATCGATAAGCGGAGGANNNNNNNNNNNNNNNNNNNNNNNNNNNNNNNNNNN
>M01863_34_000000000-B4RYD_1_1114_24676_18608	
TGAATCATCGAATCTTTGAACGCACATTGCGCCCTTTGGTATTCCAAAGGGCATGCCTGTTCGAGCGTCATTTGTACCCTCAAGCTTTGCTTGGTGTTGGGCGTCTTGTCTCTAGCTTTGCTGGAGACTCGCCTTAAAGTAATTGGCAGCCGGCCTACTGGTTTCGGAGCGCAGCACAAGTCGCACTCTCTATCAGCAAAGGTCTAGCATCCATTAAGCCTTTTTTCAACTTTTGACCTCGGATCAGGTAGGGATACCCGCTGAACTTAAGCATATCAATAAGCGGAGGA
>M01863_34_000000000-B4RYD_1_1114_8431_19459	
NNNNNNNNNNNNNNNNNNNNNNNNNNNNNNNNNNN
>M01863_34_000000000-B4RYD_1_1114_22986_19469	
GTGAATCATCGAATCTTTGAACGCAAGTTGCGCCCGATGCCATTAGGTTGAGGGCACGTCTGCCTGGGTGTCACATATCGAAGCCCATTGCCGATTTCCTACTCGTAGGTGTTGTGCTGGGTGAATGATGGCTTCCCGTGAGCTTCTTTGTCTCATGGTTGGTTGAAAATTGAGACCATGGTAGGGTGTGCCATGATAGATGGTGGTTGTGTGTCGCACGAGACCAATCATGCGCTGCCCTATTGAATTTTGGCCTCTTGTACCCATTTGCGCTTCCAAACGCTCGTGATGAGACCTCAGGTCAGGCGGGGCTACCCGCTGAATTTAAGCATATCAATAAGCGGAGGA
>M01863_34_000000000-B4RYD_1_1114_25951_19538	
GTGAATCATCGAATCTTTGAACGCACATTGCGCCCTCTGGTATTCCGGAGGGCATGCCTGTTTGAGCGTCGTTTCTCCCTCAAACCGCTGGGTTTGGTGTTGAGCAATACGACTTGGGTTTGCTTGAAAGACGGTAGTGGTAAGGCGGGATCGCTTTGACAATGGCTTAGGTCTAACCAAAAACATTGCTTGCGGCGGTAACGTCTACCACGTATATCTTCAAACTTTGACCTCAAATCAGGTAGGACTACCCGCTGAACTTAAGCATATCAATAAGCGGAGGA
>M01863_34_000000000-B4RYD_1_1114_10735_19641	
GTGAATCATCGAATCTTTGCCGAAAGACGAGGAAATCGACTTCGATAAAATCTTTCCGATGCAATCGGGACTTAAAGAAATCGAGTATGCGCCAGAAAGCGACGAGGATATTGCGAAAAGGGCGCAAAGTGCGATAGAGAGCGAAAAAAATAAATCGCAAACCAAAATTAAGGACAAGTATCAATAAGCGGAGGA
>M01863_34_000000000-B4RYD_1_1114_13410_19728	
NNNNNNNNNNNNNNNNNNNNNNNNNNNNNNNNNNN
>M01863_34_000000000-B4RYD_1_1114_16182_19872	
NNNNNNNNNNNNNNNNNNNNNNNNNNNNNNNNNNN
>M01863_34_000000000-B4RYD_1_1114_16455_19975	
GTGAATCATCGAGGTAACGTAAAGGAAAGCGGATTTATGAAGAAGAACGGTCTCCAAATCATTACCCGCCGAATGGTGATTTTTAACACACCGTGTTGTATTTGGCAGCTTGTGGCACAGGTTGGCATATCAATAAGCGGAGGA
>M01863_34_000000000-B4RYD_1_1114_19248_20032	
NNNNNNNNNNNNNNNNNNNNNNNNNNNNNNNNNNN
>M01863_34_000000000-B4RYD_1_1114_20852_20469	
GTGAATCATCGAATCTTTGAACGCACATTGCGCCCCCTGGTATTCCGGGGGGCATGCCTGTCCGAGCGTCATTGCTGCCCTCAAGCACGGCTTGTGTGTTGGGCTTCCGTCCCTGGTAACGGGGACGGGCCCAAAAGGCAGTGGCGGCACCATGTCTGGTCCTCGAGCGTATGGGGCTTTGTCACCCGCTCCCGTAGGTCCAGCTGGCAGCTAGCCTCGCAACCAATCTTTTTAACCAGGTTGACCTCGGATCAGGTAGGGATACCCGCTGAACTTAAGCATATCAATAAGCGGAGGA
>M01863_34_000000000-B4RYD_1_1114_13535_20645	
GTGAATCATCGAATCTTTGAACGCACATTGCGCCCTTTGGTATTCCAAAGGGCATGCCTGTTCGAGCGTCATTTGTACCCTCAAGCTTTGCTTGGTGTTGGGCGTCTTGTCTCTAGCTTTGCTGGAGACTCGCCTTAAAGTAATTGGCAGCCGGCCTACTGGTTTCGGAGCGCAGCACAAGTCGCACTCTCTATCAGCAAAGGTCTAGCATCCATTAAGCCTTTTTTCAACTTTTGACCTCGGATCAGGTAGGGATACCCGCTGAACTTAAGCATATCATAAGCGGAGGA
>M01863_34_000000000-B4RYD_1_1114_20523_20705	
NNNNNNNNNNNNNNNNNNNNNNNNNNNNNNNNNNN
>M01863_34_000000000-B4RYD_1_1114_7385_20815	
GTGAATCATCGAATCTTTGAACGCAAGTTGCGCCCGAAGCCATTAGGCCGAGGGCACGCCTGCCTGGGCGTCACACGTCGTTGCCCCCCCCATCTACTCCTTCGGGATTGCGGGGGGCGGATGATGGCCTCCCGTGCGCCTCGCCGCGCGGTTGGCATAAATACCAAGTCCTCGGCGACGCACGCCACGACAATCGGTGGTTGCGAGACCTCGGTTGCCCGTCGTGTGCGTTCGTCGCGCATCGAGGGCTCGAAAAAATGCTCGGCTCTGGCTCGGCTTTCAACGCGACCCCAGGTCAGGCGGGGTTACCCGCTGAATTTAAGCATATCAATAAGCGGAGGA
>M01863_34_000000000-B4RYD_1_1114_19901_21059	
GTGAATCATCGAATCTTTGAACGCACATTGCGCCCCCTGGTATTCCGGGGGGCATGCCTGTCCGAGCGTCATTGCTGCCCTCAAGCACGGCTTGTGTGTTGGGCTTCCGTCCCTGGCAACGGGGACGGGCCCAAAAGGCAGTGGCGGCACCATGTCTGGTCCTCGAGCGTATGGGGCTTTGTCACCCGCTCCCGTAGGTCCAGCTGGCAGCTAGCCTCGCAACCAATCTTTTTAACCAGGTTGACCTCGGATCAGGTAGGGATACCCGCTGAACTTAAGCATATCAATAAGCGGAGGA
>M01863_34_000000000-B4RYD_1_1114_14704_21281	
GTGAATCATCGAATGTGCGCAGAAAACAGTTTAAAATATGAACATTTTCACAGTTGTGCATATCAATAAGCGGAGGA
>M01863_34_000000000-B4RYD_1_1114_14436_21316	
NNNNNNNNNNNNNNNNNNNNNNNNNNNNNNNNNNN
>M01863_34_000000000-B4RYD_1_1114_10767_21666	
GTGAATCATCGAATCTTTGAGCAGGAGGCAGGATTGTTCGAGAAGATGGATGATGCGTTCGGTGCTTATGTGCGTGACGGAAGGCATATTATTGGAGAGCTTGCAAAGACAATTGGCAAGAAGACTATCGTTATCAATAATGGCGCGGGCATATCAATAAGCGGAGGA
>M01863_34_000000000-B4RYD_1_1114_14668_21919	
TCGGTGAATCATCGAATCTTTGAACGCACATTGCGCCCCCTGGTATTCCGGGGGGCATGCCTGTCCGAGCGTCATTGCTGCCCTCAAGCACGGCTTGTGTGTTGGGCTTCCGTCCCTGGCAACGGGGACGGGCCCAAAAGGCAGTGGCGGCACCATGTCTGGTCCTCGAGCGTATGGGGCTTTGTCACCCGCTCCCGTAGGTCCAGCTGGCAGCTAGCCTCGCAACCAATCTTTTTAACCAGGTTGACCTCGGATCAGGTAGGGATACCCGCTGAACTTAAGCATATCAATAAGCGGAGGAAGG
>M01863_34_000000000-B4RYD_1_1114_22639_22042	
GTGAATCATCGAATCTTTGAACGCAAGTTGCGCCCGAAGCCATTAGGCCGAGGGCACGCCTGCCTGGGCGTCACACGTCGTTGCCCCCCCATCAACTCCTTCGGGATTGCGGGGGGCGGATGATGGCCTCCCGTGCGCCTCGCCGCGCGGTTGGCATAAATACCAAGTCCTCGGCGACGCACGCCACGACAATCGGTGGTTGCGAGACCTCGGTTGCCCGTCGTGTGCGTTCGTCGCGCATCGAGGGCTCAAAAAAATGCTCGGCTCCGGCTCGGCTTTCAACGCGACCCCAGGTCAGGCGGGGTTACCCGCTGAATTTAAGCATATCAATAAGCGGAGGA
>M01863_34_000000000-B4RYD_1_1114_10661_22086	
GTGAATCATCGAATCTTTGAACGCAAGTTGCGCCCGATGCCATTAGGTTGAGGGCACGTCTGCCTGGGTGTCACATATCGAAGCCCATTGCCGATTTCCTACTCGTAGGTGTTGTGCTGGGTGAATGATGGCTTCCCGTGAGCTTCTTTGTCTCATGGTTGGTTGAAAATTGAGACCATGGTAGGGTGTGCCATGATAGATGGTGGTTGTGTGTCGCACGAGACCAATCATGCGCTGCCCTATTGAATTTTGGCCTCTTGTACCCATTTGCGCTTCCAAACGCTCGTGATGAGACCTCAGGTCAGGCGGGGCTACCCGCTGAATTTAAGCATATCAAAAAGCGGAGGA
>M01863_34_000000000-B4RYD_1_1114_17961_22096	
NNNNNNNNNNNNNNNNNNNNNNNNNNNNNNNNNNN
>M01863_34_000000000-B4RYD_1_1114_21617_22260	
NNNNNNNNNNNNNNNNNNNNNNNNNNNNNNNNNNN
>M01863_34_000000000-B4RYD_1_1114_13785_23050	
GTGAATCATCGAATCTTTGAACGCAAGTTGCGCCCGATGCCATTAGGTTGAGGGCACGTCTGCCTGGGTGTCACATATCGAAGCCCATTGCCGATTTCCTACTCGTAGGTGTTGTCCTGGGTGAATGATGGCTTCCCGTGAGCTTCTTTGTCTCATGGTTGGTTGAAAATTGAGACCATGGTAGGGTGTGCCATGATAGATGGTGGTTGTGTGTCGCACGAGACCAATCATGCGCTGCCCTATTGAATTTTGGCCTCTTGTACCCATTTGCGCTTCCAAACGCTCGTGATGAGACCTCAGGTCAGGCGGGGCTACCCGCTGAATTTAAGCATATCAATAAGCGGAGGA
>M01863_34_000000000-B4RYD_1_1114_16009_23819	
GTGAATCATCGAATCTTTGAACAGGCAGGACTGGAAGCAGATGATCTTCTTGGAACGATTTCTCATCAATGTGAAAAAGAGGGACTGGATGTCTCGATCATTTCAGGAGACCGTGATACACTTCAGCTTACCACGGAGCATATCAATAAGCGGAGG
>M01863_34_000000000-B4RYD_1_1114_13421_24051	
TTGTGTGTTAGAGACAGGTGAATCATCGAATCTTTGAACGCACATTGCGCCCTCTGGTATTCCGGAGGGCATGCCTGTTTGAGCGTCGTTTCTCCCTCAAACCGCTGGGTTTGGTGTTGAGCAATACGACTTGGGTTTGCTTGAAAGACGGTAGTGGTAAGGCGGGATCGCTTTGACAATGGCTTAGGTCTAACCAAAAACATTGCTTGCGGCGGTAACGTCTACCACGTATATCTTCAAACTTTGACCTCAAATCAGGTAGGACTACCCGCTGAACTTAAGCATATCAATAAGCGGAGGA
>M01863_34_000000000-B4RYD_1_1114_19542_24138	
NNNNNNNNNNNNNNNNNNNNNNNNNNNNNNNNNNN
>M01863_34_000000000-B4RYD_1_1115_11633_1084	
GTGAATCATCGAATCTTTGAAGCCGGGAATGGAAACGGGGTTGAAAGAGATTGGTTATCATTATACCGTCTCTTTCGATATCAATAAGCGGAGGA
>M01863_34_000000000-B4RYD_1_1115_15160_1904	
NNNNNNNNNNNNNNNNNNNNNNNNNNNNNNNNNNN
>M01863_34_000000000-B4RYD_1_1115_17827_2504	
NNNNNNNNNNNNNNNNNNNNNNNNNNNNNNNNNNN
>M01863_34_000000000-B4RYD_1_1115_11222_2671	
GNGAATCATCGAATCTTTGAACGCACATTGCGCCCCCTGGTATTCCGGGGGGCATGCCTGTCCGAGCGTCATTGCTGCCCTCAAGCACGGCTTGTGTGTTGGGCTTCCGTCCCTGGCAACGGGGACGGGCCCAAAAGGCAGTGGCGGCACCATGTCTGGTCCTCGAGCGTATGGGGCTTTGTCACCCGCTCCCGTAGGTCCAGCTGGCAGCTAGCCTCGCAACCAATCTTTTTAACCAGGTTGACCTCGGATCAGGTAGGGATACCCGCTGAACTTAAGCATATCAATAAGCGGAGGA
>M01863_34_000000000-B4RYD_1_1115_12349_2769	
NNNNNNNNNNNNNNNNNNNNNNNNNNNNNNNNNNN
>M01863_34_000000000-B4RYD_1_1115_8954_3746	
GTGAATCATCGAATCTTTGAACGCACATTGCGCCCTCTGGTATTCCAGAGGGCATGCCTGTTTGAGCGTCATTTCTCTCTCAAACCTTCGGGTTTGGTATTGAGTGATACTCTTAGTCGAACTAGGCGTTTGCTTGAAATGTATTGGCATGAGTGGTACTGGATAGTGCTATATGACTTTCAATGTATTAGGTTTATCCAACTCGTTGAATAGTTTAATGGTATATTTCTCGGTATTCTAGGCTCGGCCTTACAATATAACAAACAAGTTTGACCTCAAATCAGGTAGGATTACCCGCTGAACTTAAGCATATCAATAAGCGGAGGA
>M01863_34_000000000-B4RYD_1_1115_8114_5316	
CCAGGTGAATCATCGAATCTTTGAACGCACATTGCGCCCCCTGGTATTCCGGGGGGCATGCCTGTCCGAGCGTCATTGCTGCCCTCAAGCACGGCTTGTGTGTTGGGCTTCCGTCCCTGGTAACGGGGACGGGCCCAAAAGGCAGTGGCGGCACCATGTCTGGTCCTCGAGCGTATGGGGCTTTGTCACCCGCTCCCGTAGGTCCAGCTGGCAGCTAGCCTCGCAACCAATCTTTTTAACCAGGTTGACCTCGGATCAGGTAGGGATACCCGCTGAACTTAAGCATATCAATAGCGGAGGA
>M01863_34_000000000-B4RYD_1_1115_23842_5880	
NNNNNNNNNNNNNNNNNNNNNNNNNNNNNNNNNNN
>M01863_34_000000000-B4RYD_1_1115_13928_6233	
GTGAATCATCGAATCTTTGAACGCAAGTTGCGCCCGAAGCCATTAGGCCGAGGGCACGCCTGCCTGGGCGTCACACGTCGTTGCCCCCCCATCAACTCCTTCGGGATTGCGGGGGGCGGATGATGGCCTCCCGTGCGCCTCGCCGCGCGGTTGGCATAAATACCAAGTCCTCGGCGACGCACGCCACGACAATCGGTGGTTGCGAGACCTCGGTTGCCCGTCGTGTGCGTTCGTCGCGCATCGAGGGCTCAAAAAAATGCTCGGCTCCGGCTCGGCTTTCAACGCGACCCCAGGTCAGGCGGGGTTACCCGCTGAATTTAAGCATATCAATAAGCGGAGGA
>M01863_34_000000000-B4RYD_1_1115_5196_6428	
NNNNNNNNNNNNNNNNNNNNNNNNNNNNNNNNNNN
>M01863_34_000000000-B4RYD_1_1115_19078_6513	
GTGAATCATCGAATCTTTGAACGCACCTTGCGCTCCTTGGTATTCCGAGGAGCATGCCTGTTTGAGTCTCATGGAATTCTCAACCTTCGGCTTCATTGACGAAGGCTTGGACTTGGAGGTCGTGCCGGCTCTCGTAGTCGGCTCCTCTGAAATGCATTAGTGCGAACGTTACCGACCGCTTCAGCGTGATAATTATCTGCGTTGCTGTGGAGGGTATTCTAGTGTTCACGCTTCTAACCGTCTTCGGACAAATTTCTGAACTCTGAGCTCAAATCAGGTAGGACTACCCGCTGAACTTAAGCATATCAATAAGCGGAGGA
>M01863_34_000000000-B4RYD_1_1115_25932_7120	
NNNNNNNNNNNNNNNNNNNNNNNNNNNNNNNNNNN
>M01863_34_000000000-B4RYD_1_1115_22875_7251	
GTGAATCATCGAATCTTTGAGGATTGCAGAATTCCAAAAGATGCTTTATTAGGACCTGAAGGAAAAGGTTTCCCAATCGCAATGCATATCAATAAGCGGAGGA
>M01863_34_000000000-B4RYD_1_1115_22847_7766	
NNNNNNNNNNNNNNNNNNNNNNNNNNNNNNNNNNN
>M01863_34_000000000-B4RYD_1_1115_18719_7954	
NNNNNNNNNNNNNNNNNNNNNNNNNNNNNNNNNNN
>M01863_34_000000000-B4RYD_1_1115_21368_7993	
GTGAATCATCGAATCTTTGCGGAAACGGTGCATATCAATAAGCGGAGGA
>M01863_34_000000000-B4RYD_1_1115_3128_8000	
NNNNNNNNNNNNNNNNNNNNNNNNNNNNNNNNNNN
>M01863_34_000000000-B4RYD_1_1115_24151_8017	
NNNNNNNNNNNNNNNNNNNNNNNNNNNNNNNNNNN
>M01863_34_000000000-B4RYD_1_1115_21335_8496	
NNNNNNNNNNNNNNNNNNNNNNNNNNNNNNNNNNN
>M01863_34_000000000-B4RYD_1_1115_20105_9060	
GTGAATCATCGAATCTTTGCATAACAGTGAGATACCGGCGGGGCAGCTGGAAGCGTACTGCATGCTGGATAGGAAAAAGAAGCAGTACTTAAAGCAGATCTATACGAGCCTGGATCTGAGCGCAAGGGCATATCAATAAGCGGAGGA
>M01863_34_000000000-B4RYD_1_1115_14186_9118	
GTGAATCATCGAATCTTTGAGCAGGAGGCAGGATTGTTCGAGAAGATGGATGATGCGTTCGGTGCTTATGTGCGTGACGGAAGGCATATTATTGGAGAGCTTGCAAAGACAATTGGCAAGAAGACTATCGTTATCAATAATGGCGCGGGCATATCAATAAGCGGAGGA
>M01863_34_000000000-B4RYD_1_1115_7558_9330	
CGTGAATCATCGAATCTTTGAACGCACATTGCGCCCCCTGGTATTCCGGGGGGCATGCCTGTCCGAGCGTCATTGCTGCCCTCAAGCACGGCTTGTGTGTTGGGCTTCCGTCCCTGGCAACGGGGACGGGCCCAAAAGGCAGTGGCGGCACCATGTCTGGTCCTCGAGCGTATGGGGCTTTGTCACCCGCTCCCGTAGGTCCAGCTGGCAGCTAGCCTCGCAACCAATCTTTTTAACCAGGTTGACCTCGGATCAGGTAGGGATACCCGCTGAACTTAAGCATATCAATAAGCGGAGGA
>M01863_34_000000000-B4RYD_1_1115_12418_9374	
GTGAATCATCGAATCTTTGAACGCAAGTTGCGCCCGAAGCCATTAGGCCGAGGGCACGCCTGCCTGGGCGTCACACGTCGTTGCCCCCCCCATCTACTCCTTCGGGATTGCGGGGGGCGGATGATGGCCTCCCGTGCGCCTCGCCGCGCGGTTGGCATAAATACCAAGTCCTCGGCGACGCACGCCACGACAATCGGTGGTTGCGAGACCTCGGTTGCCCGTCGTGTGCGTTCGTCGCGCATCGAGGGCTCGAAAAAATGCTCGGCTCTGGCTCGGCTTTCAACGCGACCCCAGGTCAGGCGGGGTTACCCGCTGAATTTAAGCATATCAATAAGCGGAGGA
>M01863_34_000000000-B4RYD_1_1115_24937_9535	
GTGAATCATCGAATTTTGAACAGATAACAGGCAATGAGAGTGAAGATGCACTTATATATGAGAAAGCATCAAAGATATCAATAAGCGGAGGA
>M01863_34_000000000-B4RYD_1_1115_14487_9575	
CCGGTGAATCATCGAATCTTTGAACGCACATTGCGCCCCCTGGTATTCCGGGGGGCATGCCTGTCCGAGCGTCATTGCTGCCCTCAAGCACGGCTTGTGTGTTGGGCTTCCGTCCCTGGCAACGGGGACGGGCCCAAAAGGCAGTGGCGGCACCATGTCTGGTCCTCGAGCGTATGGGGCTTTGTCACCCGCTCCCGTAGGTCCAGCTGGCAGCTAGCCTCGCAACCAATCTTTTTAACCAGGTTGACCTCGGATCAGGTAGGGATACCCGCTGAACTTAAGCATATCAATAAGCGGAGGA
>M01863_34_000000000-B4RYD_1_1115_4318_9589	
GTGAATCATCGAATCTTTGAACGCACATTGCGCCCCTTGGTATTCCAGGGGGCATGCCTGTTTGAGCGTCATTTCCTTCTCAAACATTCTGTTTGGTAGTGAGTGATACTCTTTGGAGTTAACTTGAAATTGCTGGCCTTTTCATTGGATGTTTTTTTTTTCCAAAGAGAGGTTTCTCTGCGTGCTTGAGGTATAATGCAAGTACGGTCGTTTTAGGTTTTACCAACTGCGGCTAATCTTTTTTATACTGAGCGTATTGGAACGTTATCGATAAGAAGAGAGCGTCTAGGCGAACAATGTTCTTAAAGTTTGACCTCAAATCAGGTAGGAGTACCCGCTGAACTTAAGCATATCAATAAGCGGAGGA
>M01863_34_000000000-B4RYD_1_1115_10628_9901	
GTGAATCATCGAATCTTTGAACGCACATTGCGCCCCTTGGTATTCCAGGGGGCATGCCTGTTTGAGCGTCATTTCCTTCTCAAACATTCTGTTTGGTAGTGAGTGATACTCTTTGGAGTTAACTTGAAATTGCTGGCCTTTTCATTGGATGTTTTTTTTTTCCAAAGAGAGGTTTCTCTGCGTGCTTGAGGTATAATGCAAGTACGGTCGTTTTAGGTTTTACCAACCGCGGCTAATCTTTTTTATACTGAGCGTATTGGAACGTTATCGATAAGAAGAGAGCGTCTAGGCGAACAATGTTCTTAAAGTTTGACCTCAAATCAGGTAGGAGTACCCGCTGAACTTAAGCATATCAATAAGCGGAGGA
>M01863_34_000000000-B4RYD_1_1115_19934_10023	
NNNNNNNNNNNNNNNNNNNNNNNNNNNNNNNNNNN
>M01863_34_000000000-B4RYD_1_1115_6235_10278	
NNNNNNNNNNNNNNNNNNNNNNNNNNNNNNNNNNN
>M01863_34_000000000-B4RYD_1_1115_12769_10381	
NNNNNNNNNNNNNNNNNNNNNNNNNNNNNNNNNNN
>M01863_34_000000000-B4RYD_1_1115_14250_10393	
GTGAATCATCGAATCTTTGAACGCACATTGCGCCCTTTGGTATTCCAAAGGGCATGCCTGTTCGAGCGTCATTTGTAACCTCAAGCTTTGCTTGGTGTTGGGCGTCTTGTCTCTAGCTTTGCTGGAGACTCGCCTTAAAGTAATTGGCAGCCGGCCTACTGGTTTCGGAGCGCAGCACAAGTCGCACTCTCTATCAGCAAAGGTCTAGCATCCATTAAGCCTTTTTTCAACTTTTGACCTCGGATCAGGTAGGGATACCCGCTGAACTTAAGCATATCATAAGCGGAGGA
>M01863_34_000000000-B4RYD_1_1115_7808_10518	
NNNNNNNNNNNNNNNNNNNNNNNNNNNNNNNNNNN
>M01863_34_000000000-B4RYD_1_1115_10213_11146	
GTGAATCATCGAATCTTTGAAGCCGGGAATGGAAACGGGGTTGAAAGAGATTGGTTATCATTATACCGTCTCTTTCGATATCAATAAGCGGAGGA
>M01863_34_000000000-B4RYD_1_1115_14339_11216	
NNNNNNNNNNNNNNNNNNNNNNNNNNNNNNNNNNN
>M01863_34_000000000-B4RYD_1_1115_4257_11674	
GTGAATCATCGAATCTTTGAACGCAAGTTGCGCCCGAAGCCATTAGGCCGAGGGCACGCCTGCCTGGGCGTCACACGTCGTTGCCCCCCCCATCTACTCCTTCGGGATTGCGGGGGGCGGATGATGGCCTCCCGTGCGCCTCGCCGCGCGGTTGGCATAAATACCAAGTCCTCGGCGACGCACGCCACGACAATCGGTGGTTGCGAGACCTCGGTTGCCCGTCGTGTGCGTTCGTCGCGCATCGAGGGCTCGAAAAAATGCTCGGCTCTGGCTCGGCTTTCAACGCGACCCCAGGTCAGGCGGGGTTACCCGCTGAATTTAAGCATATCAATAAGCGGAGGA
>M01863_34_000000000-B4RYD_1_1115_4325_11853	
GTGAATCATCGAATCTTTCCGTCCAAAGCATGCAGATGTGCCGGAAAAAGTAGAAAAACAGCTCATCATCGACATGGACAGAGACTACAACAAGCTGGAAGCACCGGTTGTTCCGCATATCAATAAGCGGAGGA
>M01863_34_000000000-B4RYD_1_1115_7358_12626	
GTGAATCATCGAATCTTTGCACCACATTTCTTTCATCTCAAATGGAACTAAAGATGGTTCTATAGACTTAATCTTATGTCCTGCTTGCTTTGCAAGTGTATATCCCGATCCATTGGAACCGGTAGAAGCGTAGGAAAAGCCGCCGCAGGCAAGGATAACAGAATCTCCCATCATTTTCTTTCCGTCAGACAAAAGTACACCGACACAGTTTTCTTTTTCTTCATCAATAAGCGGAGGA
>M01863_34_000000000-B4RYD_1_1115_14152_13070	
GTGAATCATCGAATCTTTGAACGCACATTGCGCCCTCTGGTATTCCGGAGGGCATGCCTGTTTGAGCGTCGTTTCTCCCTCAAACCGCTGGGTTTGGTGTTGAGCAATACGACTTGGGTTTGCTTGAAAGACGGTAGTGGTAAGGCGGGATCGCTTTGACAATGGCTTAGGTCTAACCAAAAACATTGCTTGCGGCGGTAACGTCTACCACGTATATCTTCAAACTTTGACCTCAAATCAGGTAGGACTACCCGCTGAACTTAAGCATATCAATAAGCGGAGGA
>M01863_34_000000000-B4RYD_1_1115_29035_13297	
GTGAATCATCGAATCTTTGAAGGAAAAAGTAAAAGAACAGCATATCAATAAGCGGAGGA
>M01863_34_000000000-B4RYD_1_1115_1830_13667	
GTGAATCATCGAATCTTTGCATATCAATAAGCGGAGGA
>M01863_34_000000000-B4RYD_1_1115_28414_13670	
TTGAGTATAAGAGACAGGTGAATCATCGAATCTTTGAACGCACATTGCGCCCTCTGGTATTCCGGAGGGCATGCCTGTTTGAGCGTCGTTTCTCCCTCAAACCGCTGGGTTTGGTGTTGAGCAATACGACTTGGGTTTGCTTGAAAGACGGTAGTGGTAAGGCGGGATCGCTTTGACAATGGCTTAGGTCTAACCAAAAACATTGCTTGCGGCGGTAACGTCTACCACGTATATCTTCAAACTTTGACCTCAAATCAGGTAGGACTACCCGCTGAACTTAAGCATATCAATAAGCGGAGGA
>M01863_34_000000000-B4RYD_1_1115_14912_13703	
GTGAATCATCGAATCTTTGAACGCACATTGCGCCCCCTGGTATTCCGGGGGGCATGCCTGTCCGAGCGTCATTGCTGCCCTCAAGCACGGCTTGTGTGTTGGGCTTCCGTCCCTGGCAACGGGGACGGGCCCAAAAGGCAGTGGCGGCACCATGTCTGGTCCTCGAGCGTATGGGGCTTTGTCACCCGCTCCCGTAGGTCCAGCTGGCAGCTAGCCTCGCAACCAATCTTTTTAACCAGGTTGACCTCGGATCAGGTAGGGATACCCGCTGAACTTAAGCATATCAATAAGCGGAGGA
>M01863_34_000000000-B4RYD_1_1115_16162_13894	
GTGAATCATCAAGCAGGCCGTTTATTTGCAGGGAGCTTATGATCGGGAACGGATGTTAAAATGAGAATAGTGAATTGGTAAGAGCTGCCTTCGGGTAGCTCTTTTTAGATGGAGGAATATGAAAAATGGCGGCTACAAGACTAATTGCGCTGCATATCAATAAGCGGAGGA
>M01863_34_000000000-B4RYD_1_1115_9202_14017	
GTGAATCATCGAATCTTTGAAGAGATGGAGCAAGTGGAAAAAGAGCGTATTCCATTATATCAGAACTACCAGACAGGAAAAATCAATGAAGAAGAATATCTGGAGAGAAAAGAAGAAATACGGGATCAGCTTCGTATGTATGATGGAGATTTCAGTGAACTTATGGAAGAGGTATCCGTTATAGAAAAGTCATATAGCAATAAAAATGAATGGTTAGAGACTTTTAAGAAAGAGAATCTTCCGAAAGAACTACAGCCAGAGCATATCAATAAGCGGAGGA
>M01863_34_000000000-B4RYD_1_1115_25036_14169	
GTGAATCATCGAATCTTTGAACGCAAGTTGCGCCCGAAGCCATTAGGCCGAGGGCACGCCTGCCTGGGCGTCACACGTCGTTGCCCCCCCATCAACTCCTTCGGGATTGCGGGGGGCGGATGATGGCCTCCCGTGCGCCTCGCCGCGCGGTTGGCATAAATACCAAGTCCTCGGCGACGCACGCCACGACAATCGGTGGTTGCGAGACCTCGGTTGCCCGTCGTGTGCGTTCGTCGCGCATCGAGGGCTCAAAAAAATGCTCGGCTCCGGCTCGGCTTTCAACGCGACCCCAGGTCAGGCGGGGTTACCCGCTGAATTTAAGCATATCAATAAGCGGAGGA
>M01863_34_000000000-B4RYD_1_1115_29599_14330	
GTGAATCATCGAATCTTTGAACGCAAGTTGCGCCCGAAGCCATTCGGCCGAGGGCACGTCTGCCTGGGTGTCACGCATCGTTGCCCCAACCCCAAACACTTCTTATGATGTGTGGGGTGCGGGGAAGACATTGGCCTCCCGTGTGCTTCTGCTCGCGGTTAGCCTAAAAGTGAGTCCTAGGCGACGAGCGCCACGACAATCGGTGGTTGAGAAACCCTCGTGACCCGTCGTGTGTTGCCCGTCGCTGTGAAGGTGCTCCTCGACCCTATTGCGTCGTTCCTGCGACTCTACCATCGCGACCCCAGGTCAGGCGGGATTACCCGCTGAATTTAAGCATATCAATAAGCGGAGGA
>M01863_34_000000000-B4RYD_1_1115_22119_14937	
GTGAATCATCGAATCTTTGAACGCACATTGCGCCCTTTGGTATTCCAAAGGGCATGCCTGTTCGAGCGTCATTTGTACCCTCAAGCTTTGCTTGGTGTTGGGCGTCTTGTCTCTAGCTTTGCTGGAGACTCGCCTTAAAGTAATTGGCAGCCGGCCTACTGGTTTCGGAGCGCAGCACAAGTCGCACTCTCTATCAGCAAAGGTCTAGCATCCATTAAGCCTTTTTTCAACTTTTGACCTCGGATCAGGTAGGGATACCCGCTGAACTTAAGCATATCAATAAGCGGAGGA
>M01863_34_000000000-B4RYD_1_1115_11344_15004	
GTGAATCATCGAATCTTTGAACGCACATTGCGCCCTTTGGTATTCCAAAGGGCATGCCTGTTCGAGCGTCATTTGTACCCTCAAGCTTTGCTTGGTGTTGGGCGTCTTGTCTCTAGCTTTGCTGGAGACTCGCCTTAAAGTAATTGGCAGCCGGCCTACTGGTTTCGGAGCGCAGCACAAGTCGCACTCTCTATCAGCAAAGGTCTAGCATCCATTAAGCCTTTTTTCAACTTTTGACCTCGGATCAGGTAGGGATACCCGCTGAACTTAAGCATATCAATAAGCGGAGGA
>M01863_34_000000000-B4RYD_1_1115_26939_15575	
GTGAATCATCGAATCTTGAACAGATAACAGGCAATGAGAGTGAAGATGCACTTATATATGAGAAAGCATCAAAGATATCAATAAGCGGAGGA
>M01863_34_000000000-B4RYD_1_1115_2132_15825	
GTGAATCATCGAATCTTTGAACGCACATTGCGCCCCTTGGTATTCCAGGGGGCATGCCTGTTTGAGCGTCATTTCCTTCTCAAACATTCTGTTTGGTAGTGAGTGATACTCTTTGGAGTTAACTTGAAATTGCTGGCCTTTTCATTGGATGTTTTTTTTTTTCCAAAGAGAGGTTTCTCTGCGTGCTTGAGGTATAATGCAAGTACGGTCGTTTTAGGTTTTACCAACTGCGGCTAATCTTTTTTATACTGAGCGTATTGGAACGTTATCGATAAGAAGAGAGCGTCTAGGCGAACAATGTTCTTAAAGTTTGACCTCAAATCAGGTAGGAGTACCCGCTGAACTTAAGCATATCAATAAGCGGAGGA
>M01863_34_000000000-B4RYD_1_1115_5762_15879	
GTGAATCATCGAATCTTTGAACGCACCTTGCGCTCCTTGGTATTCCGAGGAGCATGCCTGTTTGAGTCTCATGGAATTCTCAACCTTCGGCTTCATTGACGAAGGCTTGGACTTGGAGGTCGTGCCGGCTCTCGTAGTCGGCTCCTCTGAAATGCATTAGTGCGAACGTTACCGACCGCTTCAGCGTGATAATTATCTGCGTTGCTGTGGAGGGTATTCTAGTGTTCACGCTTCTAACCGTCTTCGGACAAATTTCTGAACTCTGAGCTCAAATCAGGTAGGACTACCCGCTGAACTTAAGCATATCAATAAGCGGAGGA
>M01863_34_000000000-B4RYD_1_1115_20236_16208	
GTGAATCATCGAATCTTTGAACGCACATTGCGCCCCTTGGTATTCCAGGGGGCATGCCTGTTTGAGCGTCATTTCCTTCTCAAACATTCTGTTTGGTAGTGAGTGATACTCTTTGGAGTTAACTTGAAATTGCTGGCCTTTTCATTGGATGTTTTTTTTTCCAAAGAGAGGTTTCTCTGCGTGCTTGAGGTATAATGCAAGTACGGTCGTTTTAGGTTTTACCAACTGCGGCTAATCTTTTTTTATACTGAGCGTATTGGAACGTTATCGATAAGAAGAGAGCGTCTAGGCGAACAATGTTCTTAAAGTTTGACCTCAAATCAGGTAGGAGTACCCGCTGAACTTAAGCATATCAATAAGCGGAGGA
>M01863_34_000000000-B4RYD_1_1115_7515_16628	
GTGAATCATCGAATCTTTGAACAGGCAGGACTGGAAGCAGATGATCTTCTTGGAACGATTTCTCATCAATGTGAAAAAGAGGGACTGGATGTCTCGATCATTTCAGGAGACCGTGATACACTTCAGCTTACCACGGAGCATATCAATAAGCGGAGGA
>M01863_34_000000000-B4RYD_1_1115_15763_16708	
NNNNNNNNNNNNNNNNNNNNNNNNNNNNNNNNNNN
>M01863_34_000000000-B4RYD_1_1115_24767_16842	
GTGAATCATCGAATCTTTGAACGCACATTGCGCCCCCTGGTATTCCGGGGGGCATGCCTGTCCGAGCGTCATTGCTGCCCTCAAGCACGGCTTGTGTGTTGGGCTTCCGTCCCTGGCAACGGGGACGGGCCCAAAAGGCAGTGGCGGCACCATGTCTGGTCCTCGAGCGTATGGGGCTTTGTCACCCGCTCCCGTAGGTCCAGCTGGCAGCTAGCCTCGCAACCAATCTTTTTAACCAGGTTGACCTCGGATCAGGTAGGGATACCCGCTGAACTTAAGCATATCAATAAGCGGAGGA
>M01863_34_000000000-B4RYD_1_1115_3079_17181	
TTGTGTATAAGAGACATGTGAATCATCGAATCTTTGAACGCACATTGCGCCCTCTGGTATTCCGGAGGGCATGCCTGTTTGAGCGTCGTTTCTCCCTCAAACCGCTGGGTTTGGTGTTGAGCAATACGACTTGGGTTTGCTTGAAAGACGGTAGTGGTAAGGCGGGATCGCTTTGACAATGGCTTAGGTCTAACCAAAAACATTGCTTGCGGCGGTAACGTCTACCACGTATATCTTCAAACTTTGACCTCAAATCAGGTAGGACTACCCGCTGAACTTAAGCATATCAATAAGCGGAGGA
>M01863_34_000000000-B4RYD_1_1115_13710_17487	
NNNNNNNNNNNNNNNNNNNNNNNNNNNNNNNNNNN
>M01863_34_000000000-B4RYD_1_1115_11363_17545	
GTGAATCATCGAATCTTTGAACGCACATTGCGCCCCCTGGTATTCCGGGGGGCATGCCTGTCCGAGCGTCATTGCTGCCCTCAAGCACGGCTTGTGTGTTGGGCTTCCGTCCCTGGCAACGGGGACGGGCCCAAAAGGCAGTGGCGGCACCATGTCTGGTCCTCGAGCGTATGGGGCTTTGTCACCCGCTCCCGTAGGTCCAGCTGGCAGCTAGCCTCGCAACCAATCTTTTTAACCAGGTTGACCTCGGATCAGGTAGGGATACCCGCTGAACTTAAGCATATCAATAAGCGGAGGA
>M01863_34_000000000-B4RYD_1_1115_17509_18561	
GTGAATCATCGAATCTTTGAACGCACATTGCGCCCTCTGGTATTCCAGAGGGCATGCCTGTTTGAGCGTCATTTCTCTCTCAAACCTTCGGGTTTGGTATTGAGTGATACTCTTAGTCGAACTAGGCGTTTGCTTGAAATGTATTGGCATGAGTGGTACTGGTTAGTGCTATATGACTTTCAATGTATTAGGTTTATCCAACTCGTTGAATAGTTTAATGGTATATTTCTCGGTATTCTAGGCTCGGCCTTACAATATAACAAACAAGTTTGACCTCAAATCAGGTAGGATTACCCGCTGAACTTAAGCATATCAATAAGCGGAGGA
>M01863_34_000000000-B4RYD_1_1115_9823_18614	
GTGAATCATCGAATCTTTGAACGCAAGTTGCGCCCGAAGCCATTAGGCCGAGGGCACGCCTGCCTGGGCGTCACACGTCGTTGCCCCCCCCATCTACTCCTTCGGGATTGCGGGGGGCGGATGATGGCCTCCCGTGCGCCTCGCCGCGCGGTTGGCATAAATACCAAGTCCTCGGCGACGCACGCCACGACAATCGGTGGTTGCGAGACCTCGGTTGCCCGTCGTGTGCGTTCGTCGCGCATCGAGGGCTCGAAAAAATGCTCGGCTCTGGCTCGGCTTTCAACGCGACCCCAGGTCAGGCGGGGTTACCCGCTGAATTTAAGCATATCAATAAGCGGAGGA
>M01863_34_000000000-B4RYD_1_1115_17187_18679	
GTGAATCATCGAATCTTTGAACGCACATTGCGCCCCCTGGTATTCCGGGGGGCATGCCTGTCCGAGCGTCATTGCTGCCCTCAAGCACGGCTTGTGTGTTGGGCTTCCGTCCCTGGCAACGGGGACGGGCCCAAAAGGCAGTGGCGGCACCATGTCTGGTCCTCGAGCGTATGGGGCTTTGTCACCCGCTCCCGTAGGTCCAGCTGGCAGCTAGCCTCGCAACCAATCTTTTTAACCAGGTTGACCTCGGATCAGGTAGGGATACCCGCTGAACTTAAGCATATCAATAAGCGGAGGA
>M01863_34_000000000-B4RYD_1_1115_16949_18774	
NNNNNNNNNNNNNNNNNNNNNNNNNNNNNNNNNNN
>M01863_34_000000000-B4RYD_1_1115_23827_19032	
GTGAATCATCGAATCTTTGAAGAGATGGAGCAAGTGGAAAAAGAGCGTATTCCATTATATCAGAACTACCAGACAGGAAAAATCAATGAAGAAGAATATCTGGAGAGAAAAGAAGAAATACGGGATCAGCTTCGTATGTATGATGGAGATTTCAGTGAACTTATGGAAGAGGTATCCGTTATAGAAAAGTCATATAGCAATAAAAATGAATGGTTAGAGACTTTTAAGAAAGAGAATCTTCCGAAAGAACTACAGCCAGAGCATATCAATAAGCGGAGGA
>M01863_34_000000000-B4RYD_1_1115_7715_19288	
GTGAATCATCGAGGTAACGTAAAGGAAAGCGGATTTATGAAGAAGAACGGTCTCCAAATCATTACCCGCCGAATGGTGATTTTTAACACACCGTGTTGTATTTGGCAGCTTGTGGCACAGGTTGGCATATCAATAAGCGGAGGA
>M01863_34_000000000-B4RYD_1_1115_17640_19917	
GTTAATCATCGAATCTTTGAGTCCAAGTTCGTGGATTCTTGCAATCAGTTTGTCAAGTCGTTCTTCTCTTTGACTTCCGCCAATAAGTTCGCCAATGCCAGGGACAAGCATATCAATAAGCGGAGGA
>M01863_34_000000000-B4RYD_1_1115_7605_20195	
NNNNNNNNNNNNNNNNNNNNNNNNNNNNNNNNNNN
>M01863_34_000000000-B4RYD_1_1115_8848_20271	
CCAGGTGAATCATCGAATCTTTGAACGCACATTGCGCCCCCTGGTATTCCGGGGGGCATGCCTGTCCGAGCGTCATTGCTGCCCTCAAGCCCGGCTTGTGTGTTGGGTCTCGTCCTCCGATTCTGGAGGACGGGCCCGAAAGGCAGCGGCGGCACCGCGTCCGGTCCTCGAGCGTATGGGGCTTTGTCACCCGCTCTGTAGGCCCGGCCGGCGCTTGCCGATCAACCCAAATTTTTATCCAGGTTGACCTCGGATCAGGTAGGGATACCCGCTGAACTTAAGCATATCAATAAGCGGAGGA
>M01863_34_000000000-B4RYD_1_1115_7961_20289	
NNNNNNNNNNNNNNNNNNNNNNNNNNNNNNNNNNN
>M01863_34_000000000-B4RYD_1_1115_15930_20442	
TGCATAGATCTCGTGTAAGTTACACCAGTACATCCGAGGCACAGCGTCATGACGTAATCAGCATACAGGGCTGACGGTTCCGGGCATGTACGTAACATCATGTCTGAGCTGTAGATGTTACATTGGAGCTGTTGTGCTATCAGTTGACAAACTATTTACTATACAGATGTGATTGCAGTATGTACGTCATTGTTTTTTTTTTTTAATGATACGGCGACAACCGAGATCTACACCTCTCTATTCGTCGGCAGCGTCAGTGTGTATAAGAGACAGGTGAATCATCGAATCAATAAGCGGAGGANNNNNNNNNNNNNNNNNNNNNNNNNNNNNNNNNNN
>M01863_34_000000000-B4RYD_1_1115_9359_22040	
GTGAATCATCGAATCTTTGAACGCACATTGCGCCCCTTGGTATTCCAGGGGGCATGCCTGTTTGAGCGTCATTTCCTTCTCAAACATTCTGTTTGGTAGTGAGTGATACTCTTTGGAGTTAACTTGAAATTGCTGGCCTTTTCATTGGATGTTTTTTTTTCCAAAGAGAGGTTTCTCTGCGTGCTTGAGGTATAATGCAAGTACGGTCGTTTTAGGTTTTACCAACTGCGGCTAATCTTTTTTTATACTGAGCGTATTGGAACGTTATCGATAAGAAGAGAGCGTCTAGGCGAACAATGTTCTTAAAGTTTGACCTCAAATCAGGTAGGAGTACCCGCTGAACTTAAGCATATCAATAAGCGGAGGA
>M01863_34_000000000-B4RYD_1_1115_22911_22693	
GTGAATCATCGAATCTTTGAGCAGGAGGCAGGATTGTTCGAGAAGATGGATGATGCGTTCGGTGCTTATGTGCGTGACGGAAGGCATATTATTGGAGAGCTTGCAAAGACAATTGGCAAGAAGACTATCGTTATCAATAATGGCGCGGGCATATCAATAAGCGGAGGA
>M01863_34_000000000-B4RYD_1_1115_9834_24023	
NNNNNNNNNNNNNNNNNNNNNNNNNNNNNNNNNNN
>M01863_34_000000000-B4RYD_1_1115_7648_24223	
GTGAATCATCGAATCTTTGAACGCACCTTGCGCTCCTTGGTATTCCGAGGAGCATGCCTGTTTGAGTCTCATGGAATTCTCAACCTTCGGCTTCATTGACGAAGGCTTGGACTTGGAGGTCGTGCCGGCTCTCGTAGTCGGCTCCTCTGAAATGCATTAGTGCGAACGTTACCGACCGCTTCAGCGTGATAATTATCTGCGTTGCTGTGGAGGGTATTCTAGTGTTCACGCTTCTAACCGTCTTCGGACAAATTTCTGAACTCTGAGCTCAAATCAGGTAGGACTACCCGCTGAACTTAAGCATATCAATAAGCGGAGGA
>M01863_34_000000000-B4RYD_1_1115_15830_24320	
NNNNNNNNNNNNNNNNNNNNNNNNNNNNNNNNNNN
>M01863_34_000000000-B4RYD_1_1115_14236_24997	
GTGAATCATCGAATCTTTGAACGCACATTGCGCCCTCTGGTATTCCAGAGGGCATGCCTGTTTGAGCGTCATTTCTCTCTCAAACCTTCGGGTTTGGTATTGAGTGATACTCTTAGTCGAACTAGGCGTTTGCTTGAAATGTATTGGCATGAGTGGTACTGGATAGTGCTATATGACTTTCAATGTATTAGGTTTATCCAACTCGTTGAATAGTTTAATGGTATATTTCTCGGTATTCTAGGCTCGGCCTTACAATATAACAAACAAGTTTGACCTCAAATCAGGTAGGATTACCCGCTGAACTTAAGCATATCAATAAGCGGAGGA
>M01863_34_000000000-B4RYD_1_1116_21303_1836	
NNNNNNNNNNNNNNNNNNNNNNNNNNNNNNNNNNN
>M01863_34_000000000-B4RYD_1_1116_19470_2693	
NNNNNNNNNNNNNNNNNNNNNNNNNNNNNNNNNNN
>M01863_34_000000000-B4RYD_1_1116_21413_2987	
NNNNNNNNNNNNNNNNNNNNNNNNNNNNNNNNNNN
>M01863_34_000000000-B4RYD_1_1116_10995_3013	
NNNNNNNNNNNNNNNNNNNNNNNNNNNNNNNNNNN
>M01863_34_000000000-B4RYD_1_1116_9570_3734	
NNNNNNNNNNNNNNNNNNNNNNNNNNNNNNNNNNN
>M01863_34_000000000-B4RYD_1_1116_12788_3896	
GTGAATCATCGAATCTTTGAGTCCAAGTTCGTGGATTCTTGCAATCAGTTTGTCAAGTCGTTCTTCTCTTTGACTTCCGCCAATAAGTTCGCCAATGCCAGGGACAAGCATATCAATAAGCGGAGGA
>M01863_34_000000000-B4RYD_1_1116_10504_3916	
GTGAATCATCGAATCTTTGAACAGGCAGGACTGGAAGCAGATGATCTTCTTGGAACGATTTCTCATCAATGTGAAAAAGAGGGACTGGATGTCTCGATCATTTCAGGAGACCGTGATACACTTCAGCTTACCACGGAGCATATCAATAAGCGGAGGA
>M01863_34_000000000-B4RYD_1_1116_8334_4162	
GTGAATCATCGAATCTTTGAACGCACCTTGCGCTCCTTGGTATTCCGAGGAGCATGCCTGTTTGAGTCTCATGGAATTCTCAACCTTCGGCTTCATTGACGAAGGCTTGGACTTGGAGGTCGTGCCGGCTCTCGTAGTCGGCTCCTCTGAAATGCATTAGTGCGAACGTTACCGACCGCTTCAGCGTGATAATTATCTGCGTTGCTGTGGAGGGTATTCTAGTGTTCACGCTTCTAACCGTCTTCGGACAAATTTCTGAACTCTGAGCTCAAATCAGGTAGGACTACCCGCTGAACTTAAGCATATCAATAAGCGGAGGA
>M01863_34_000000000-B4RYD_1_1116_17721_4297	
GTGAATCATCGAATCTTTGAACGCAAGTTGCGCCCGAAGCCATTAGGCCGAGGGCACGCCTGCCTGGGCGTCACACGTCGTTGCCCCCCCATCAACTCCTTCGGGATTGCGGGGGGCTGATGATGGCCTCCCGTGCGCCTCGCCGCGCGGTTGGCATAAATACCAAGTCCTCGGCGACGCACGCCACGACAATCGGTGGTTGCGAGACCTCGGTTGCCCGTCGTGTGCGTTCGTCGCGCATCGAGGGCTCGAAAAAATGCTCGGCTCCGGCTCGGCTTTCAACGCGACCCCAGGTCAGGCGGGGTTACCCGCTGAATTTAAGCATATCAATAAGCGGAGGA
>M01863_34_000000000-B4RYD_1_1116_22815_4486	
GTGAATCATCGAATCTTTGAACAGGCAGGACTGGAAGCAGATGATCTTCTTGGAACGATTTCTCATCAATGTGAAAAAGAGGGACTGGATGTCTCGATCATTTCAGGAGACCGTGATACACTTCAGCTTACCACGGAGCATATCAATAAGCGGAGGA
>M01863_34_000000000-B4RYD_1_1116_20285_5660	
NNNNNNNNNNNNNNNNNNNNNNNNNNNNNNNNNNN
>M01863_34_000000000-B4RYD_1_1116_17924_5871	
GTGAATCATCGAATCTTTGGATAAAGAAATCCCAAACTATCCGGCTGCATATCAATAAGCGGAGGA
>M01863_34_000000000-B4RYD_1_1116_22996_6012	
GTGAATCATCGAATCTTTGAACGCAAGTTGCGCCCGATGCCATTAGGTTGAGGGCACGTCTGCCTGGGTGTCACATATCGAAGCCCATTGCCGATTTCCTACTCGTAGGTGTTGTGCTGGGTGAATGATGGCTTCCCGTGAGCTTCTTTGTCTCATGGTTGGTTGAAAATTGAGACCATGGTAGGGTGTGCCATGATAGATGGTGGTTGTGTGTCGCACGAGACCAATCATGCGCTGCCCTATTGAATTTTGGCCTCTTGTACCCATTTGCGCTTCCAAACGCTCGTGATGAGACCTCAGGTCAGGCGGGGCTACCCGCTGAATTTAAGCATATCAATAAGCGGAGGA
>M01863_34_000000000-B4RYD_1_1116_23845_6060	
GTGAATCATCAAGCAGGCCGTTTATTTGCAGGGAGCTTATGATCGGGAACGGATGTTAAAATGAGAATAGTGAATTGGTAAGAGCTGCCTTCGGGTAGCTCTTTTTAGATGGAGGAATATGAAAAATGGCGGCTACAAGACTAATTGCGCTGCATATCAATAAGCGGAGGA
>M01863_34_000000000-B4RYD_1_1116_5659_6291	
NNNNNNNNNNNNNNNNNNNNNNNNNNNNNNNNNNN
>M01863_34_000000000-B4RYD_1_1116_17393_6299	
NNNNNNNNNNNNNNNNNNNNNNNNNNNNNNNNNNNGTGAATCATCATATCAATAAGCGGAGGACTGTCTCTTATAACATCTCCGAGCCCACGAGACAGGCAGAAATCTCGTATGCCGTCTTCTGCTTGAAAAAAAAAAAAACAAACGCACATAAAGATACCACAGGAACACGCATAAAACCTATACGAAGAAGACCCTGCACCTGACAAACAGTAGCAGTCTGAACTTGGATATCAGACTTAGATTGTCCGTCATACAGTAGAATCTCATGACACGTCGTAATGACAGCTCTAACCAATATCACAATGTCTACCGTGCGCTAGTACATGGCAACGA
>M01863_34_000000000-B4RYD_1_1116_26797_6466	
NNNNNNNNNNNNNNNNNNNNNNNNNNNNNNNNNNN
>M01863_34_000000000-B4RYD_1_1116_18176_6871	
GTGAATCATCGAATCTTTGAACGCACATTGCGCCCTCTGGTATTCCAGAGGGCATGCCTGTTTGAGCGTCATTTCTCTCTCAAACCTTCGGGTTTGGTATTGAGTGATACTCTTAGTCGAACTAGGCGTTTGCTTGAAATGTATTGGCATGAGTGGTACTGGATAGTGCTATATGACTTTCAATGTATTAGGTTTATCCAACTCGTTGAATAGTTTAATGGTATATTTCTCGGTATTCTAGGCTCGGCCTTACAATATAACAAACAAGTTTGACCTCAAATCAGGTAGGATTACCCGCTGAACTTAAGCATATCAATAAGCGGAGGA
>M01863_34_000000000-B4RYD_1_1116_3711_6935	
GTGAATCATCGAATCTTTGAACTTCATCTTTTTCTTATCAATAAGCGGAGGA
>M01863_34_000000000-B4RYD_1_1116_12892_7015	
TTGTGTAGAAGAGACAGGTGAATCATCGAATCTTTGAACGCACATTGCGCCCTCTGGTATTCCGGAGGGCATGCCTGTTTGAGCGTCGTTTCTCCCTCAAACCGCTGGGTTTGGTGTTGAGCAATACGACTTGGGTTTGCTTGAAAGACGGTAGTGGTAAGGCGGGATCGCTTTGACAATGGCTTAGGTCTAACCAAAAACATTGCTTGCGGCGGTAACGTCTACCACGTATATCTTCAAACTTTGACCTCAAATCAGGTAGGACTACCCGCTGAACTTAAGCATATCAATAAGCGGAGGA
>M01863_34_000000000-B4RYD_1_1116_20996_7070	
GTGAATCATCGAATCTTTCCGTCCAAAGCATGCAGATGTGCCGGAAAAAGTAGAAAAACAGCTCATCATCGACATGGACAGAGACTACAACAAGCTGGAAGCACCGGTTGTTCCGCATATCAATAAGCGGAGGA
>M01863_34_000000000-B4RYD_1_1116_4749_7244	
NNNNNNNNNNNNNNNNNNNNNNNNNNNNNNNNNNN
>M01863_34_000000000-B4RYD_1_1116_5573_7496	
GTGAATCATCGAATCTTTGCTGTCTGCCACCGTGGCCGATGGTGTGATAGGCGACAAACACGATTCCAACACGGAACTGATAGCACAAGGTGTTGCCAACATGGCTACCCCGCTGTTTGGCGGTATCCCTGCCACCGGAGCCATCGCGCGTACCATGGCAAATATCAATAAGCGGAGGA
>M01863_34_000000000-B4RYD_1_1116_5923_7602	
GTGAATCATCGAATCTTTGAACGCACATTGCGCCCCTTGGTATTCCAGGGGGCATGCCTGTTTGAGCGTCATTTCCTTCTCAAACATTCTGTTTGGTAGTGAGTGATACTCTTTGGAGTTAACTTGAAATTGCTGGCCTTTTCATTGGATGTTTTTTTTTCCAAAGAGAGGTTTCTCTGCGTGCTTGAGGTATAATGCAAGTACGGTCGTTTTAGGTTTTACCAACTGCGGCTAATCTTTTTTTATACTGAGCGTATTGGAACGTTATCGATAAGAAGAGAGCGTCTAGGCGAACAATGTTCTTAAAGTTTGACCTCAAATCAGGTAGGAGTACCCGCTGAACTTAAGCATATCAATAAGCGGAGGA
>M01863_34_000000000-B4RYD_1_1116_19810_8012	
GTGAATCATCGAATCTTTGAGTCCAAGTTCGTGGATTCTTGCAATCAGTTTGTCAAGTCGTTCTTCTCTTTGACTTCCGCCAATAAGTTCGCCAATGCCAGGGACAAGCATATCAATAAGCGGAGGA
>M01863_34_000000000-B4RYD_1_1116_6366_8085	
TGATCCGCATGATCTGACTTATCAGAATTACACATTCTACAGATTAGTAGCATCTATTTTGTTCTCTTTTTTTGTGAATGATACGGCGACCACCGAGATCTACACCTCTCTATTCGTCGGCAGCGTCAGATGTTAAAGAGACAGGTGAATCATCGAATCTTTGAACAGGCAGGACTGGAAGCAGATGATCTTCTTGGAACGATTTCTCATCAATGTGAAAAAGAGGGACTGGATGTCTCGATCATTTCAGGAGACCGTGATACACTTCAGCTTACCACGGAGCATATCAATAAGCGGAGGA
>M01863_34_000000000-B4RYD_1_1116_16157_8403	
NNNNNNNNNNNNNNNNNNNNNNNNNNNNNNNNNNN
>M01863_34_000000000-B4RYD_1_1116_6206_8463	
GTGAATCATCGAATCTTTGAACGCACATTGCGCCCCTTGGTATTCCAGGGGGCATGCCTGTTTGAGCGTCATTTCCTTCTCAAACATTCTGTTTGGTAGTGAGTGATACTCTTTGGAGTTAACTTGAAATTGCTGGCCTTTTCATTGGATGTTTTTTTTTTCCAAAGAGAGGTTTCTCTGCGTGCTTGAGGTATAATGCAAGTACGGTCGTTTTAGGTTTTACCAACTGCGGCTAATCTTTTTTATACTGAGCGTATTGGAACGTTATCGATAAGAAGAGAGCGTCTAGGCGAACAATGTTCTTAAAGTTTGACCTCAAATCAGGTAGGAGTACCCGCTGAACTTAAGCATATCAATAAGCGGAGGA
>M01863_34_000000000-B4RYD_1_1116_22475_9109	
NNNNNNNNNNNNNNNNNNNNNNNNNNNNNNNNNNN
>M01863_34_000000000-B4RYD_1_1116_16780_9391	
GTGAATCATCGAGCAGGCCGTTTATTTGCAGGGAGCTTATGATCGGGAACGGATGTTAAAATGAGAATAGTGAATTGGTAAGAGCTGCCTTCGGGTAGCTCTTTTTAGATGGAGGAATATGAAAAATGGCGGCTACAAGACTAATTGCGCTGCATATCAATAAGCGGAGGA
>M01863_34_000000000-B4RYD_1_1116_14377_9419	
GGTGAATCATCGAATCTTTGAACGCACATTGCGCCCCCTGGTATTCCGGGGGGCATGCCTGTCCGAGCGTCATTGCTGCCCTCAAGCACGGCTTGTGTGTTGGGCTTCCGTCCCTGGTAACGGGGACGGGCCCAAAAGGCAGTGGCGGCACCATGTCTGGTCCTCGAGCGTATGGGGCTTTGTCACCCGCTCCCGTAGGTCCAGCTGGCAGCTAGCCTCGCAACCAATCTTTTTAACCAGGTTGACCTCGGATCAGGTAGGGATACCCGCTGAACTTAAGCATATCAATAAGCGGAGGA
>M01863_34_000000000-B4RYD_1_1116_6160_9587	
GTGAATCATCGAATCTTTGAACGCACATTGCGCCCCTTGGTATTCCAGGGGGCATGCCTGTTTGAGCGTCATTTCCTTCTCAAACATTCTGTTTGGTAGTGAGTGATACTCTTTGGAGTTAACTTGAAATTGCTGGCCTTTTCATTGGATGTTTTTTTTTCCAAAGAGAGGTTTCTCTGCGTGCTTGAGGTATAATGCAAGTACGGTCGTTTTAGGTTTTACCAACTGCGGCTAATCTTTTTTTATACTGAGCGTATTGGAACGTTATCGATAAGAAGAGAGCGTCTAGGCGAACAATGTTCTTAAAGTTTGACCTCAAATCAGGTAGGAGTACCCGCTGAACTTAAGCATATCAATAAGCGGAGGA
>M01863_34_000000000-B4RYD_1_1116_17140_10344	
NNNNNNNNNNNNNNNNNNNNNNNNNNNNNNNNNNN
>M01863_34_000000000-B4RYD_1_1116_28711_10375	
GTGAATCATCGAATCTAAATATTTCTGTGGTAATTCCATATAAATCCTTTCCGTATCTGCTTTATATGTTAAAGCCGGCATTAATCACCGGCATATCAATAAGCGGAGGA
>M01863_34_000000000-B4RYD_1_1116_4110_10932	
TAGGTGAATCATCGAATCTTTGAACGCACATTGCGCCCCCTGGTATTCCGGGGGGCATGCCTGTCCGAGCGTCATTGCTGCCCTCAAGCACGGCTTGTGTGTTGGGCTTCCGTCCCTGGCAACGGGGACGGGCCCAAAAGGCAGTGGCGGCACCATGTCTGGTCCTCGAGCGTATGGGGCTTTGTCACCCGCTCCCGTAGGTCCAGCTGGCAGCTAGCCTCGCAACCAATCTTTTTAACCAGGTTGACCTCGGATCAGGTAGGGATACCCGCTGAACTTAAGCATATCAATAAGCGGAGGAATG
>M01863_34_000000000-B4RYD_1_1116_10505_11507	
GTGAATCATCGAATCTTTGAACAGGCAGGACTGGAAGCAGATGATCTTCTTGGAACGATTTCTCATCAATGTGAAAAAGAGGGACTGGATGTCTCGATCATTTCAGGAGACCGTGATACACTTCAGCTTACCACGGAGCATATCAATAAGCGGAGGA
>M01863_34_000000000-B4RYD_1_1116_9620_11626	
NNNNNNNNNNNNNNNNNNNNNNNNNNNNNNNNNNN
>M01863_34_000000000-B4RYD_1_1116_12395_11770	
NNNNNNNNNNNNNNNNNNNNNNNNNNNNNNNNNNN
>M01863_34_000000000-B4RYD_1_1116_17089_11940	
NNNNNNNNNNNNNNNNNNNNNNNNNNNNNNNNNNN
>M01863_34_000000000-B4RYD_1_1116_12958_12472	
NNNNNNNNNNNNNNNNNNNNNNNNNNNNNNNNNNN
>M01863_34_000000000-B4RYD_1_1116_14630_12588	
GTGAATCATCGAATCTTTGAACGCACATTGCGCCCCTTGGTATTCCAGGGGGCATGCCTGTTTGAGCGTCATTTCCTTCTCAAACATTCTGTTTGGTAGTGATGTGATACTCTTTGGAGTTAACTTGAAATTGCTGGCCTTTTCATTGGATGTTTTTTTTTTCCAAAGAGAGGTTTCTCTGCGTGCTTGAGGTATAATGCAAGTACGGTCGTTTTAGGTTTTACCAACTGCGGCTAATCTTTTTTATACTGAGCGTATTGGAACGTTATCGATAAGAAGAGAGCGTCTAGGCGAACAATGTTCTTAAAGTTTGACCTCAAATCAGGTAGGAGTACCCGCTGAACTTAAGCATATCAATAAGCGGAGGA
>M01863_34_000000000-B4RYD_1_1116_11469_12667	
GTGAATCATCGAATCTTTGAACGCACATTGCGCCCCCTGGTATTCCGGGGGGCATGCCTGTCCGAGCGTCATTGCTGCCCTCAAGCACGGCTTGTGTGTTGGGCTTCCGTCCCTGGCAACGGGGACGGGCCCAAAAGGCAGTGGCGGCACCATGTCTGGTCCTCGAGCGTATGGGGCTTTGTCACCCGCTCCCGTAGGTCCAGCTGGCAGCTAGCCTCGCAACCAATCTTTTTAACCAGGTTGACCTCGGATCAGGTAGGGATACCCGCTGAACTTAAGCATATCAATAAGCGGAGGA
>M01863_34_000000000-B4RYD_1_1116_18279_12902	
GTGAATCATCGAATCTTTGAAGTCAGTAAGGAACTTTACGAGACATATTACAAAGGGCAGCGCAAGGAGAAATACTTTACCCATGATCTGAAGCAGGAACATACAAAGGTGGATAAGGAAACCGGAGAGATGATTGTCATTCCCAGCAGGGAAGATTCCTACGAGCGACTTTTGGAGGCAGAAAGCAGTTTGCATATCAATAAGCGGAGGA
>M01863_34_000000000-B4RYD_1_1116_29516_12959	
GTGAATCATCGAATCTTTGAGCAGGAGGCAGGATTGTTCGAGAAGATGGATGATGCGTTCGGTGCTTATGTGCGTGACGGAAGGCATATTATTGGAGAGCTTGCAAAGACAATTGGCAAGAAGACTATCGTTATCAATAATGGCGCGGGCATATCAATAAGCGGAGGA
>M01863_34_000000000-B4RYD_1_1116_3242_12963	
NNNNNNNNNNNNNNNNNNNNNNNNNNNNNNNNNNN
>M01863_34_000000000-B4RYD_1_1116_24583_13044	
GTGAATCATCGAATCTTTGAACGCACCTTGCGCTCCTTGGTATTCCGAGGAGCATGCCTGTTTGAGTCTCATGGAATTCTCAACCTTCGGCTTCATTGACGAAGGCTTGGACTTGGAGGTCGTGCCGGCTCTCGTAGTCGGCTCCTCTGAAATGCATTAGTGCGAACGTTACCGACCGCTTCAGCGTGATAATTATCTGCGTTGCTGTGGAGGGTATTCTAGTGTTCACGCTTCTAACCGTCTTCGGACAAATTTCTGAACTCTGAGCTCAAATCAGGTAGGACTACCCGCTGAACTTTAGCATATCAATAAGCGGAGGA
>M01863_34_000000000-B4RYD_1_1116_10721_14062	
GTGAATCATCGAATCTTTGAACGCACATTGCGCCCCCTGGTATTCCGGGGGGCATGCCTGTCCGAGCGTCATTGCTGCCCTCAAGCACGGCTTGTGTGTTGGGCTTCCGTCCCTGGCAACGGGGACGGGCCCAAAAGGCAGTGGCGGCACCATGTCTGGTCCTCGAGCGTATGGGGCTTTGTCACCCGCTCCCGTAGGTCCAGCTGGCAGCTAGCCTCGCAACCAATCTTTTTAACCAGGTTGACCTCGGATCAGGTAGGGATACCCGCTGAACTTAAGCATATCAATAAGCGGAGGA
>M01863_34_000000000-B4RYD_1_1116_5719_14282	
GTGAATCATCGAATCTTTGAACGCACATTGCGCCCCCTGGTATTCCGGGGGGCATGCCTGTCCGAGCGTCATTGCTGCCCTCAAGCACGGCTTGTGTGTTGGGCTTCCGTCCCTGGCAACGGGGACGGGCCCAAAAGGCAGTGGCGGCACCATGTCTGGTCCTCGAGCGTATGGGGCTTTGTCACCCGCTCCCGTAGGTCCAGCTGGCAGCTAGCCTCGCAACCAATCTTTTTAACCAGGTTGACCTCGGATCAGGTAGGGATACCCGCTGAACTTAAGCATATCAATAAGCGGAGGA
>M01863_34_000000000-B4RYD_1_1116_25718_14666	
GTGAATCATCGAATCTTTGAAGAAATGATTGATAATTTGAAAGCTACAGCAGATTCTTTAAAACAGTCTTTTGCTGCACGCGGAGTTACTACCGAAAATATTTATGTTAATCATGACAAGGACAAAACAGTCGTTGTTATTAATATTTTGTGGCATATCAATAAGCGGAGGA
>M01863_34_000000000-B4RYD_1_1116_22114_14734	
NNNNNNNNNNNNNNNNNNNNNNNNNNNNNNNNNNN
>M01863_34_000000000-B4RYD_1_1116_23511_14829	
GTGAATCATCGAATCTTTGCGAGCATATCAATAAGCGGAGGA
>M01863_34_000000000-B4RYD_1_1116_21414_14864	
NNNNNNNNNNNNNNNNNNNNNNNNNNNNNNNNNNN
>M01863_34_000000000-B4RYD_1_1116_27435_14971	
NNNNNNNNNNNNNNNNNNNNNNNNNNNNNNNNNNNGTGAATCATCGAATCTTTGAGGCAGCGTCAGATGTGTATAAGAGACAGTCTCCGCATATCAATAAGCGGAGGA
>M01863_34_000000000-B4RYD_1_1116_26717_14984	
GTGAATCATCGAATCTTTGAACGCAAGTTGCGCCCGATGCCATTAGGTTGAGGGCACGTCTGCCTGGGTGTCACATATCGAAGCCCATTGCCGATTTCCTACTCGTAGGTGTTGTGCTGGGTGAATGATGGCTTCCCGTGAGCTTCTTTGTCTCATGGTTGGTTGAAAATTGAGACCATGGTAGGGTGTGCCATGATAGATGGTGGTTGTGTGTCGCACGAGACCAATCATGCGCTGCCCTATTGAATTTTGGCCTCTTGTACCCATTTGCGCTTCCAAACGCTCGTGATGAGACCTCAGGTCAGGCGGGGCTACCCGCTGAATTTAAGCATATCAATAAGCGGAGGA
>M01863_34_000000000-B4RYD_1_1116_18532_15144	
GTGAATCATCGAATCTTTGAGCAGGAGGCAGGATTGTTCGAGAAGATGGATGATGCGTTCGGTGCTTATGTGCGTGACGGAAGGCATATTATTGGAGAGCTTGCAAAGACAATTGGCAAGAAGACTATCGTTATCAATAATGGCGCGGGCATATCAATAAGCGGAGGA
>M01863_34_000000000-B4RYD_1_1116_8527_15666	
GTGAATCATCGAATCTTTGAACGCACCTTGCGCTCCTTGGTATTCCGAGGAGCATGCCTGTTTGAGTCTCATGGAATTCTCAACCTTCGGCTTCATTGACGAAGGCTTGGACTTGGAGGTCGTGCCGGCTCTCGTAGTCGGCTCCTCTGAAATGCATTAGTGCGAACGTTACCGACCGCTTCAGCGTGATAATTATCTGCGTTGCTGTGGAGGGTATTCTAGTGTTCACGCTTCTAACCGTCTTCGGACAAATTTCTGAACTCTGAGCTCAAATCAGGTAGGACTACCCGCTGAACTTAAGCATATCAATAAGCGGAGGA
>M01863_34_000000000-B4RYD_1_1116_28417_16484	
GTGAATCATCGAATCTTTCCGTCCAAAGCATGCAGATGTGCCGGAAAAAGTAGAAAAACAGCTCATCATCGACATGGACAGAGACTACAACAAGCTGGAAGCACCGGTTGTTCCGCATATCAATAAGCGGAGGA
>M01863_34_000000000-B4RYD_1_1116_6078_16561	
TTTATCATCTCAGTGATGACTTTCTAATCTGTCTGTCATGTGATTATACTTGTGTGTTGGTGTCTGCTAGTATCTGTGTACGTCTTGCTCACATCCTGCTCCACGGTATTTCACTCTTATGCGATGTGTTCATATCTGTCTCTTTCTCTACATATTCTGCGTGTTTTTCATTTTTTTTTTTTTTTTTTTTAATGATACGGCGACCACCGAGATCTACACCTCTCTATTCGTCGGCAGCGTCAGTGTGTATAAGAGACAGGTGAATCATCGAATCTTTGCGAGCATATCAATAAGCGGAGGA
>M01863_34_000000000-B4RYD_1_1116_12395_16838	
NNNNNNNNNNNNNNNNNNNNNNNNNNNNNNNNNNN
>M01863_34_000000000-B4RYD_1_1116_6236_17053	
CACGTGAATCATCGAATCTTTGAACGCACATTGCGCCCCCTGGTATTCCGGGGGGCATGCCTGTCCGAGCGTCATTGCTGCCCTCAAGCACGGCTTGTGTGTTGGGCTTCCGTCCCTGGTAACGGGGACGGGCCCAAAAGGCAGTGGCGGCACCATGTCTGGTCCTCGAGCGTATGGGGCTTTGTCACCCGCTCCCGTAGGTCCAGCTGGCAGCTAGCCTCGCAACCAATCTTTTTAACCAGGTTGACCTCGGATCAGGTAGGGATACCCGCTGAACTTAAGCATATCAATAAGCGGAGGA
>M01863_34_000000000-B4RYD_1_1116_7941_17225	
NNNNNNNNNNNNNNNNNNNNNNNNNNNNNNNNNNN
>M01863_34_000000000-B4RYD_1_1116_17244_17462	
GTGAATCATCGAATCTTTGAACGCACATTGCGCCCTTTGGTATTCCAAAGGGCATGCCTGTTCGAGCGTCATTTGTACCCTCAAGCTTTGCTTGGTGTTGGGCGTCTTGTCTCTAGCTTTGCTGGAGACTCGCCTTAAAGTAATTGGCAGCCGGCCTACTGGTTTCGGAGCGCAGCACAAGTCGCACTCTCTATCAGCAAAGGTCTAGCATCCATTAAGCCTTTTTTCAACTTTTGACCTCGGATCAGGTAGGGATACCCGCTGAACTTAAGCATATCAATAAGCGGAGGA
>M01863_34_000000000-B4RYD_1_1116_22915_17709	
NNNNNNNNNNNNNNNNNNNNNNNNNNNNNNNNNNN
>M01863_34_000000000-B4RYD_1_1116_21341_17860	
GTGAATCATCGAATCTTTGAACGCACATTGCGCCCCCTGGTATTCCGGGGGGCATGCCTGTCCGAGCGTCATTGCTGCCCTCAAGCACGGCTTGTGTGTTGGGCTTCCGTCCCTGGCAACGGGGACGGGCCCAAAAGGCAGTGGCGGCACCATGTCTGGTCCTCGAGCGTATGGGGCTTTGTCACCCGCTCCCGTAGGTCCAGCTGGCAGCTAGCCTCGCAACCAATCTTTTTAACCAGGTTGACCTCGGATCAGGTAGGGATACCCGCTGAACTTAAGCATATCAATAAGCGGAGGACGG
>M01863_34_000000000-B4RYD_1_1116_24133_18231	
NNNNNNNNNNNNNNNNNNNNNNNNNNNNNNNNNNN
>M01863_34_000000000-B4RYD_1_1116_6420_18290	
GTGAATCATCGAATCTTTGAACGCACCTTGCGCTCCTTGGTATTCCGAGGAGCATGCCTGTTTGAGTCTCATGGAATTCTCAACCTTCGGCTTCATTGACGAAGGCTTGGACTTGGAGGTCGTGCCGGCTCTCGTAGTCGGCTCCTCTGAAATGCATTAGTGCGAACGTTACCGACCGCTTCAGCGTGATAATTATCTGCGTTGCTGTGGAGGGTATTCTAGTGTTCACGCTTCTAACCGTCTTCGGACAAATTTCTGAACTCTGAGCTCAAATCAGGTAGGACTACCCGCTGAACTTAAGCATATCAATAAGCGGAGGA
>M01863_34_000000000-B4RYD_1_1116_5281_18472	
NNNNNNNNNNNNNNNNNNNNNNNNNNNNNNNNNNN
>M01863_34_000000000-B4RYD_1_1116_22637_18915	
NNNNNNNNNNNNNNNNNNNNNNNNNNNNNNNNNNN
>M01863_34_000000000-B4RYD_1_1116_15361_19724	
GTGAATCATCGAATCTTTGAACGCACATTGCGCCCCTTGGTATTCCAGGGGGCATGCCTGTTTGAGCGTCATTTCCTTCTCAAACATTCTGTTTGGTAGTGAGTGATACTCTTTGGAGTTAACTTGAAATTGCTGGCCTTTTCATTGGATGTTTTTTTTTCCAAAGAGAGGTTTCTCTGCGTGCTTGAGGTATAATGCAAGTACGGTCGTTTTAGGTTTTACCAACTGCGGCTAATCTTTTTTTATACTGAGCGTATTGGAACGTTATCGATAAGAAGAGAGCGTCTAGGCGAACAATGTTCTTAAAGTTTGACCTCAAATCAGGTAGGAGTACCCGCTGAACTTAAGCATATCAATAAGCGGAGGA
>M01863_34_000000000-B4RYD_1_1116_17004_19750	
GTGAATCATCGAATCTTTGAACGCAAGTTGCGCCCGATGCCATTAGGTTGAGGGCACGTCTGCCTGGGTGTCACATATCGAAGCCCATTGCCGATTTCCTACTCGTAGGTGTTGTGCTGGGTGAATGATGGCTTCCCGTGAGCTTCTTTGTCTCATGGTTGGTTGAAAATTGAGACCATGGTAGGGTGTGCCATGATAGATGGTGGTTGTGTGTCGCACGAGACCAATCATGCGCTGCCCTATTGAATTTTGGCCTCTTGTACCCATTTGCGCTTCCAAACGCTCGTGATGAGACCTCAGGTCAGGCGGGGCTACCCGCTGAATTTAAGCATATCAATAAGCGGAGGA
>M01863_34_000000000-B4RYD_1_1116_19800_19766	
NNNNNNNNNNNNNNNNNNNNNNNNNNNNNNNNNNN
>M01863_34_000000000-B4RYD_1_1116_24684_20087	
GTGAATCATCGAATCTTTGGATAAAGAAATCCCAAACTATCCGGCTGCATATCAATAAGCGGAGGACTGTCTTATACACATCTCCGAGCCCACGAGACAGGCAGAAATCTCGTATGCCGTCTTCTGCTTGAAAAAAAAAAAAACACAAGTATTCATAATACAAAATCGCATTCAACGACATATCAACAGAATACTACTGCTAACTGTCGATTAAGCTATCCTGTGCCAATAGTGTACTACAGTAACGAGAGATTAGCTGACAAGAGACATAAGCTAGCCACACTACACGCGCGTGATAGCA
>M01863_34_000000000-B4RYD_1_1116_4433_20191	
NNNNNNNNNNNNNNNNNNNNNNNNNNNNNNNNNNN
>M01863_34_000000000-B4RYD_1_1116_7408_20790	
CCATGTGAATCATCGAATCTTTGAACGCACATTGCGCCCCCTGGTATTCCGGGGGGCATGCCTGTCCGAGCGTCATTGCTGCCCTCAAGCCCGGCTTGTGTGTTGGGTCTCGTCCTCCGATTCTGGAGGACGGGCCCGAAAGGCAGCGGCGGCACCGCGTCCGGTCCTCGAGCGTATGGGGCTTTGTCACCCGCTCTGTAGGCCCGGCCGGCGCTTGCCGATCAACCCAAATTTTTATCCAGGTTGACCTCGGATCAGGTAGGGATACCCGCTGAACTTAAGCATATCAATAAGCGGAGGA
>M01863_34_000000000-B4RYD_1_1116_24247_20814	
NNNNNNNNNNNNNNNNNNNNNNNNNNNNNNNNNNN
>M01863_34_000000000-B4RYD_1_1116_24871_20980	
GTGAATCATCGAATCTTTGAACGCACATTGCGCCCTCTGGTATTCCGGAGGGCATGCCTGTTTGAGCGTCGTTTCTCCCTCAAACCGCTGGGTTTGGTGTTGAGCAATACGACTTGGGTTTGCTTGAAAGACGGTAGTGGTAAGGCGGGATCGCTTTGACAATGGCTTAGGTCTAACCAAAAACATTGCTTGCGGCGGTAACGTCTACCACGTATATCTTCAAACTTTGACCTCAAATCAGGTAGGACTACCCGCTGAACTTAAGCATATCAATAAGCGGAGGA
>M01863_34_000000000-B4RYD_1_1116_18978_21289	
NNNNNNNNNNNNNNNNNNNNNNNNNNNNNNNNNNN
>M01863_34_000000000-B4RYD_1_1116_20401_21690	
CCAGGTGAATCATCGAATCTTTGAACGCACATTGCGCCCCCTGGTATTCCGGGGGGCATGCCTGTCCGAGCGTCATTGCTGCCCTCAAGCCCGGCTTGTGTGTTGGGTCTCGTCCTCCGATTCTGGAGGACGGGCCCGAAAGGCAGCGGCGGCACCGCGTCCGGTCCTCGAGCGTATGGGGCTTTGTCACCCGCTCTGTAGGCCCGGCCGGCGCTTGCCGATCAACCCAAATTTTTATCCAGGTTGACCTCGGATCAGGTAGGGATACCCGCTGAACTTAAGCATATCAATAAGCGGAGGA
>M01863_34_000000000-B4RYD_1_1116_22682_22021	
GTGAATCATCGAATCTTGAACAGATAACAGGCAATGAGAGTGAAGATGCACTTATATATGAGAAAGCATCAAAGATATCAATAAGCGGAGGA
>M01863_34_000000000-B4RYD_1_1116_10965_22042	
GTGAATCATCGAATCTTTGAACGCAAGTTGCGCCCGAAGCCATTAGGCCGAGGGCACGCCTGCCTGGGCGTCACACGTCGTTGCCCCCCCATCAACTCCTTCGGGATTGCGGGGGGCGGATGATGGCCTCCCGTGCGCCTCGCCGCGCGGTTGGCATAAATACCAAGTCCTCGGCGACGCACGCCACGACAATCGGTGGTTGCGAGACCTCGGTTGCCCGTCGTGTGCGTTCGTCGCGCATCGAGGGCTCAAAAAAATGCTCGGCTCCGGCTCGGCTTTCAACGCGACCCCAGGTCAGGCGGGGTTACCCGCTGAATTTAAGCATATCAATAAGCGGAGGA
>M01863_34_000000000-B4RYD_1_1116_15591_22099	
NNNNNNNNNNNNNNNNNNNNNNNNNNNNNNNNNNN
>M01863_34_000000000-B4RYD_1_1116_17996_22407	
NNNNNNNNNNNNNNNNNNNNNNNNNNNNNNNNNNN
>M01863_34_000000000-B4RYD_1_1116_12940_22450	
GTGAATCATCGAGGTAACGTAAAGGAAAGCGGATTTATGAAGAAGAACGGTCTCCAAATCATTACCCGCCGAATGGTGATTTTTAACACACCGTGTTGTATTTGGCAGCTTGTGGCACAGGTTGGCATATCAATAAGCGGAGGA
>M01863_34_000000000-B4RYD_1_1116_12835_22572	
GTGAATCATCGAATCTTTGAAGCCGGGAATGGAAACGGGGTTGAAAGAGATTGGTTATCATTATACCGTCTCTTTCGATATCAATAAGCGGAGGA
>M01863_34_000000000-B4RYD_1_1116_16425_22648	
GTGAATCATCGAATCTTTAGCGTCAGATGTGTATAAGAGACAGTGTATAAGAGACAGTCCTCCGCATATCATAAGCGGAGGA
>M01863_34_000000000-B4RYD_1_1116_22533_22689	
GTGAATCATCGAGGTAACGTAAAGGAAAGCGGATTTATGAAGAAGAACGGTCTCCAAATCATTACCCGCCGAATGGTGATTTTTAACACACCGTGTTGTATTTGGCAGCTTGTGGCACAGGTTGGCATATCAATAAGCGGAGGA
>M01863_34_000000000-B4RYD_1_1116_11875_22954	
GTGAATCATCGAATCTTTGCTGTCTGCCACCGTGGCCGATGGTGTGATAGGCGACAAACACGATTCCAACACGGAACTGATAGCACAAGGTGTTGCCAACATGGCTACCCCGCTGTTTGGCGGTATCCCTGCCACCGGAGCCATCGCGCGTACCATGGCAAATATCAATAAGCGGAGGA
>M01863_34_000000000-B4RYD_1_1116_19309_23031	
NNNNNNNNNNNNNNNNNNNNNNNNNNNNNNNNNNN
>M01863_34_000000000-B4RYD_1_1116_10822_23127	
CTGTATTGAGTAATAACCACTTTTGCAGGACGTGGATTTGGTTTTGAAACCTTTACCGGAAATTCAATAAAGTTATTATAACTAAACATTACTTATTATCCGCCTTTGCCCACGACCACTGATTATCAAGCCAGTTAAACTTATCCTGCATAGCGGTTGAAAACTGGTTTAGCGGGCCGAATTGTTCTTCATATGCACATTTCAATTCCTTGGTTTTCTTAACAAGTGCCTGAAACATTCTGAATGCCTTTTTATCGTCCGAATGGGTATCAAGATACAAAAGCATATCAATAGCGGNGNATCATCGAATCTTTGGAAATGTACTACTTCACGCTGGCGCAAGAATTTAATTACTTCATTAACGTCAGGGTCATCTGACAATTTAAGTATGTTATCATATACGGCACGTGCTTTTTGTTCTGCAGCCAAGTCTTCATAGAGATTTGTAAGCGGATCACCGGTTACGGCGATGCTTGCGTCGTTAAAAGGTGAACCTTGCGAGCTTGTTGGGAACACTGACGAACCGCTATCCGAATAATACTCCCACGAGCCACTTTCGCTCCACTCTTTAGGCGGAGCATTTGTTTAAAGCAGTG
>M01863_34_000000000-B4RYD_1_1116_21741_23621	
NNNNNNNNNNNNNNNNNNNNNNNNNNNNNNNNNNN
>M01863_34_000000000-B4RYD_1_1116_20103_23869	
GTGAATCATCGAATCTTTGAACAGGCAGGACTGGAAGCAGATGATCTTCTTGGAACGATTTCTCATCAATGTGAAAAAGAGGGACTGGATGTCTCGATCATTTCAGGAGACCGTGATACACTTCAGCTTACCACGGAGCATATCAATAAGCGGAGGA
>M01863_34_000000000-B4RYD_1_1116_17177_24284	
NNNNNNNNNNNNNNNNNNNNNNNNNNNNNNNNNNN
>M01863_34_000000000-B4RYD_1_1116_18947_24345	
NNNNNNNNNNNNNNNNNNNNNNNNNNNNNNNNNNN
>M01863_34_000000000-B4RYD_1_1117_13296_2779	
GTGAATCATCGAATCTTTGAAGCCGGGAATGGAAACGGGGTTGAAAGAGATTGGTTATCATTATACCGTCTCTTTCGATATCAATAAGCGGAGGA
>M01863_34_000000000-B4RYD_1_1117_23122_2892	
NNNNNNNNNNNNNNNNNNNNNNNNNNNNNNNNNNN
>M01863_34_000000000-B4RYD_1_1117_20818_3287	
NNNNNNNNNNNNNNNNNNNNNNNNNNNNNNNNNNN
>M01863_34_000000000-B4RYD_1_1117_8375_3304	
NNNNNNNNNNNNNNNNNNNNNNNNNNNNNNNNNNN
>M01863_34_000000000-B4RYD_1_1117_22690_3570	
NNNNNNNNNNNNNNNNNNNNNNNNNNNNNNNNNNN
>M01863_34_000000000-B4RYD_1_1117_23880_3659	
AAGGTGAATCATCGAATCTTTGAACGCACATTGCGCCCCCTGGTATTCCGGGGGGCATGCCTGTCCGAGCGTCATTGCTGCCCTCAAGCACGGCTTGTGTGTTGGGCTTCCGTCCCTGGTAACGGGGACGGGCCCAAAAGGCAGTGGCGGCACCATGTCTGGTCCTCGAGCGTATGGGGCTTTGTCACCCGCTCCCGTAGGTCCAGCTGGCAGCTAGCCTCGCAACCAATCTTTTTAACCAGGTTGACCTCGGATCAGGTAGGGATACCCGCTGAACTTAAGCATATCAATAAGCGGAGGACTT
>M01863_34_000000000-B4RYD_1_1117_14862_3815	
NNNNNNNNNNNNNNNNNNNNNNNNNNNNNNNNNNN
>M01863_34_000000000-B4RYD_1_1117_12097_4202	
GTGAATCATCGAATCTTTGAACGCACATTGCGCCCTCTGGTATTCCGGAGGGCATGCCTGTTTGAGCGTCGTTTCTCCCTCAAACCGCTGGGTTTGGTGTTGAGCAATACGACTTGGGTTTGCTTGAAAGACGGTAGTGGTAAGGCGGGATCGCTTTGACAATGGCTTAGGTCTAACCAAAAACATTGCTTGCGGCGGTAACGTCTACCACGTATATCTTCAAACTTTGACCTCAAATCAGGTAGGACTACCCGCTGAACTTAAGCATATCAATAAGCGGAGGA
>M01863_34_000000000-B4RYD_1_1117_23411_4666	
GTGAATCATCGAATCTTTGAACGCACATTGCGCCCTCTGGTATTCCAGAGGGCATGCCTGTTTGAGCGTCATTTCTCTCTCAAACCTTCGGGTTTGGTATTGAGTGATACTCTTAGTCGAACTAGGCGTTTGCTTGAAATGTATTGGCATGAGTGGTACTGGATAGTGCTATATGACTTTCAATGTATTAGGTTTATCCAACTCGTTGAATAGTTTAATGGTATATTTCTCGGTATTCTAGGCTCGGCCTTACAATATAACAAACAAGTTTGACCTCAAATCAGGTAGGATTACCCGCTGAACTTAAGCATATCAATAAGCGGAGGA
>M01863_34_000000000-B4RYD_1_1117_6852_4795	
NNNNNNNNNNNNNNNNNNNNNNNNNNNNNNNNNNN
>M01863_34_000000000-B4RYD_1_1117_15129_5043	
GTGAATCATCGAATCTTTGAACGCAAGTTGCGCCCGAAGCCATTAGGCCGAGGGCACGCCTGCCTGGGCGTCACACGTCGTTGCCCCCCCATCAACTCCTTCGGGATTGCGGGGGGCGGATGATGGCCTCCCGTGCGCCTCGCCGCGCGGTTGGCATAAATACCAAGTCCTCGGCGACGCACGCCACGACAATCGGTGGTTGCGAGACCTCGGTTGCCCGTCGTGTGCGTTCGTCGCGCATCGAGGGCTCAAAAAAATGCTCGGCTCCGGCTCGGCTTTCAACGCGACCCCAGGTCAGGCGGGGTTACCCGCTGAATTTAAGCATATCAATAAGCGGAGGA
>M01863_34_000000000-B4RYD_1_1117_17719_5065	
GTGAATCATCGAATCTTTGAACGCACATTGCGCCCCTTGGTATTCCAGGGGGCATGCCTGTTTGAGCGTCATTTCCTTCTCAAACATTCTGTTTGGTAGTGAGTGATACTCTTTGGAGTTAACTTGAAATTGCTGGCCTTTTCATTGGATGTTTTTTTTTTCCAAAGAGAGGTTTCTCTGCGTGCTTGAGGTATAATGCAAGTACGGTCGTTTTAGGTTTTACCAACTGCGGCTAATCTTTTTTATACTGAGCGTATTGGAACGTTATCGATAAGAAGAGAGCGTCTAGGCGAACAATGTTCTTAAAGTTTGACCTCAAATCAGGTAGGAGTACCCGCTGAACTTAAGCATATCAATAAGCGGAGGA
>M01863_34_000000000-B4RYD_1_1117_20785_5157	
GTGAATCATCGAATCTTGAACAGATAACAGGCAATGAGAGTGAAGATGCACTTATATATGAGAAAGCATCAAAGATATCAATAAGCGGAGGA
>M01863_34_000000000-B4RYD_1_1117_11611_5780	
GTGAATCATCGAATCGATGGGGAGAAAACTTCGTTTTGTGCCGGGGGCAAAACCATATTTTGTTTATCAATATACGGGTAATGTGCTTTCGGAGGCGGAAAAAATAGTAGATGAAATTCGTGCACTTAGCATATCAATAAGCGGAGGA
>M01863_34_000000000-B4RYD_1_1117_13856_6439	
NNNNNNNNNNNNNNNNNNNNNNNNNNNNNNNNNNN
>M01863_34_000000000-B4RYD_1_1117_15224_6444	
GTGAATCATCGAATCTTTGAACGCACATTGCGCCCTTTGGTATTCCAAAGGGCATGCCTGTTCGAGCGTCATTTGTACCCTCAAGCTTTGCTTGGTGTTGGGCGTCTTGTCTCTAGCTTTGCTGGAGACTCGCCTTAAAGTAATTGGCAGCCGGCCTACTGGTTTCGGAGCGCAGCACAAGTCGCACTCTCTATCAGCAAAGGTCTAGCATCCATTAAGCCTTTTTTCAACTTTTGACCTCGGATCAGGTAGGGATACCCGCTGAACTTAAGCATATCAATAAGCGGAGGACTGTCGCTTT
>M01863_34_000000000-B4RYD_1_1117_18792_6469	
GTGAATATCGAATCTTTGAACGCACATTGCGCCCTCTGGTATTCCGGAGGGCATGCCTGTTTGAGCGTCGTTTCTCCCTCAAACCGCTGGGTTTGGTGTTGAGCAATACGACTTGGGTTTGCTTGAAAGACGGTAGTGGTAAGGCGGGATCGCTTTGACAATGGCTTAGGTCTAACCAAAAACATTGCTTGCGGCGGTAGCGTCTACCACGTATATCTTCAAACTTTGACCTCAAATCAGGTAGGACTACCCGCTGAACTTAAGCATATCAATAAGCGGAGGACTGTCTCTTATAACATC
>M01863_34_000000000-B4RYD_1_1117_9243_6556	
GTGAATCATCGAATCTTTGAACGCACATTGCGCCCCTTGGTATTCCAGGGGGCATGCCTGTTTGAGCGTCATTTCCTTCTCAAACATTCTGTTTGGTAGTGAGTGATACTCTTTGGAGTTAACTTGAAATTGCTGGCCTTTTCATTGGATGTTTTTTTTTTCCAAAGAGAGGTTTCTCTGCGTGCTTGAGGTATAATGCAAGTACGGTCGTTTTAGGTTTTACCAACTGCGGCTAATCTTTTTTATACTGAGCGTATTGGAACGTTATCGATAAGAAGAGAGCGTCTAGGCGAACAATGTTCTTAAAGTTTGACCTCAAATCAGGTAGGAGTACCCGCTGAACTTAAGCATATCAATAAGCGGAGGA
>M01863_34_000000000-B4RYD_1_1117_13741_6670	
GTGAATCATCGAATCTTTGAACGCAAGTTGCGCCCGAAGCCATTAGGCCGAGGGCACGCCTGCCTGGGCGTCACACGTCGTTGCCCCCCCATCAACTCCTTCGGGATTGCGGGGGGCGGATGATGGCCTCCCGTGCGCCTCGCCGCGCGGTTGGCATAAATACCAAGTCCTCGGCGACGCACGCCACGACAATCGGTGGTTGCGAGACCTCGGTTGCCCGTCGTGTGCGTTCGTCGCGCATCGAGGGCTCAAAAAAATGCTCGGCTCCGGCTCGGCTTTCAACGCGACCCCAGGTCAGGCGGGGTTACCCGCTGAATTTAAGCATATCAATAAGCGGAGGA
>M01863_34_000000000-B4RYD_1_1117_5603_6771	
TGGTGTCTAGGTGACAGGTGAATCATCGAATCTTTGAACGCACATTGCGCCCTCTGGTATTCCGGAGGGCATGCCTGTTTGAGCGTCGTTTCTCCCTCAAACCGCTGGGTTTGGTGTTGAGCAATACGACTTGGGTTTGCTTGAAAGACGGTAGTGGTAAGGCGGGATCGCTTTGACAATGGCTTAGGTCTAACCAAAAACATTGCTTGCGGCGGTAACGTCTACCACGTATATCTTCAAACTTTGACCTCAAATCAGGTAGGACTACCCGCTGAACTTAAGCATATCAATAAGCGGAGGA
>M01863_34_000000000-B4RYD_1_1117_27560_6897	
TTGTGTATAGGAGACAGGTGAATCATCGAATCTTTGAACGCACATTGCGCCCTCTGGTATTCCGGAGGGCATGCCTGTTTGAGCGTCGTTTCTCCCTCAAACCGCTGGGTTTGGTGTTGAGCAATACGACTTGGGTTTGCTTGAAAGACGGTAGTGGTAAGGCGGGATCGCTTTGACAATGGCTTAGGTCTAACCAAAAACATTGCTTGCGGCGGTAACGTCTACCACGTATATCTTCAAACTTTGACCTCAAATCAGGTAGGACTACCCGCTGAACTTAAGCATATCAATAAGCGGAGGA
>M01863_34_000000000-B4RYD_1_1117_17186_7550	
NNNNNNNNNNNNNNNNNNNNNNNNNNNNNNNNNNN
>M01863_34_000000000-B4RYD_1_1117_7440_8037	
GTGAATCATCGAATCTTTGAAGCCGGGAATGGAAACGGGGTTGAAAGAGATTGGTTATCATTATACCGTCTCTTTCGATATCAATAAGCGGAGGA
>M01863_34_000000000-B4RYD_1_1117_21626_8074	
GTGAATCATCGAATCTTGAACAGATAACAGGCAATGAGAGTGAAGATGCACTTATATATGAGAAAGCATCAAAGATATCAATAAGCGGAGGA
>M01863_34_000000000-B4RYD_1_1117_25759_8081	
GTGAATCATCGAATCTTTGAACAGGCAGGACTGGAAGCAGATGATCTTCTTGGAACGATTTCTCATCAATGTGAAAAAGAGGGACTGGATGTCTCGATCATTTCAGGAGACCGTGATACACTTCAGCTTACCACGGAGCATATCAATAAGCGGAGGA
>M01863_34_000000000-B4RYD_1_1117_10452_8304	
NNNNNNNNNNNNNNNNNNNNNNNNNNNNNNNNNNN
>M01863_34_000000000-B4RYD_1_1117_23968_8446	
TTTGCTGACATGCGTGTGTAGCAGGTGACTGATCTGTGCACGTGTGTGAGTCGTTAGTTCTTCGACTCTTTCAATCTGTCAATCACTTGACTTGATCACGTACATCGCTGCATACGCTTGTGTGCTTACCACTCATCCACGTACTATTTTACTTATTGCAGACTCTTGCTCTTAAGCCAGCTGTTTTTTTTTTTTTTTTTTTTTAATGATACGGCGACCACCGAGATCTACACCTCTCTATTCGTCGGCAGCGTCAGATGTTATAAGAGACAGGTGAATCATCATATCAATAAGCGGAGGANNNNNNNNNNNNNNNNNNNNNNNNNNNNNNNNNNN
>M01863_34_000000000-B4RYD_1_1117_22878_8569	
GTGAATCATCGAATCCTTGAGGATTGCAGAATTCCAAAAGATGCTTTATTAGGACCTGAAGGAAAAGGTTTCCCAATCGCAATGCATATCAATAAGCGGAGGA
>M01863_34_000000000-B4RYD_1_1117_25081_8793	
GTGAATCATCGAATCTTTGAGCAGGAGGCAGGATTGTTCGAGAAGATGGATGATGCGTTCGGTGCTTATGTGCGTGACGGAAGGCATATTATTGGAGAGCTTGCAAAGACAATTGGCAAGAAGACTATCGTTATCAATAATGGCGCGGGCATATCAATAAGCGGAGGA
>M01863_34_000000000-B4RYD_1_1117_14813_9159	
NNNNNNNNNNNNNNNNNNNNNNNNNNNNNNNNNNN
>M01863_34_000000000-B4RYD_1_1117_15340_9317	
GTGAATCATCGAATCTTTGAACAGGCAGGACTGGAAGCAGATGATCTTCTTGGAACGATTTCTCATCAATGTGAAAAAGAGGGACTGGATGTCTCGATCATTTCAGGAGACCGTGATACACTTCAGCTTACCACGGAGCATATCAATAAGCGGAGGA
>M01863_34_000000000-B4RYD_1_1117_22240_9374	
GTGAATCATCGAATCTTTGAACGCACCTTGCGCTCCTTGGTATTCCGAGGAGCATGCCTGTTTGAGTCTCATGGAATTCTCTACCTTCGGCTTCATTGACGAAGGCTTGGACTTGGAGGTCGTGCCGGCTCTCGTAGTCGGCTCCTCTGAAATGCATTAGTGCGAACGTTACCGACCGCTTCAGCGTGATAATTATCTGCGTTGCTGTGGAGGGTATTCTAGTGTTCACGCTTCTAACCGTCTTCGGACAAATTTCTGAACTCTGAGCTCAAATCAGGTAGGACTACCCGCTGAACTTAAGCATATCAATAAGCGGAGGA
>M01863_34_000000000-B4RYD_1_1117_16591_9609	
NNNNNNNNNNNNNNNNNNNNNNNNNNNNNNNNNNN
>M01863_34_000000000-B4RYD_1_1117_19271_9860	
TTGCTTTCTGGTGTTGTTTCGACTTTCTTCATATGTTGTTATGCTTGTTATTTTTACGAGCTGTGTTTTGGTGGTTGGTGCTGTTGATGACGCTCGTTAGGCTTGTGCTGCGTCATCTGCGTGAGAGTGAGTGTTGTAACTGATGTTGAAGTGCACTGTTTGTGGTCTGAGTTTTCTCTCTATGGTATTTTTGTTGGTGTTTTTATTTTTTTAATTTGTGTTGTTTTTTAGTGTTTTTTGTTGTTTTAATTTTTTTTTGTATGTTCTTTTTTACTTTTTTTGCCCTATATTAGTGAATCATCGAATCTTTGAACGCACATTGCGCCCCTTGGTATTCCAGGGGGCATGCCTGTTTGAGCGTCATTTCCTTCTCAAACATTCTGTTTGGTAGTGAGTGATACTCTTTGGAGTTAACTTGAAATTGCTGGCCTTTTCATTGGATGTTTTTTTTTTCCAAAGAGAGGTTTCTCTGCGTGCTTGAGGTATAATGCAAGTACGGTCGTTTTAGGTTTTACCAACTGCGGCTAATCTTTTTTATACTGAGCGTATTGGAACGTTATCGATAAGAAGAGAGCGTCTAGGCGAACAATGTT
>M01863_34_000000000-B4RYD_1_1117_2863_10033	
NNNNNNNNNNNNNNNNNNNNNNNNNNNNNNNNNNN
>M01863_34_000000000-B4RYD_1_1117_16143_10292	
GTGAATCATCGAATCTTTGAACGCACATTGCGCCCCCTGGTATTCCGGGGGGCATGCCTGTCCGAGCGTCATTGCTGCCCTCAAGCACGGCTTGTGTGTTGGGCTTCCGTCCCTGGTAACGGGGACGGGCCCAAAAGGCAGTGGCGGCACCATGTCTGGTCCTCGAGCGTATGGGGCTTTGTCACCCGCTCCCGTAGGTCCAGCTGGCAGCTAGCCTCGCAACCAATCTTTTTAACCAGGTTGACCTCGGATCAGGTAGGGATACCCGCTGAACTTAAGCATATCAATAAGCGGAGGA
>M01863_34_000000000-B4RYD_1_1117_28399_10584	
GTGAATCATCGAGGTAACGTAAAGGAAAGCGGATTTATGAAGAAGAACGGTCTCCAAATCATTACCCGCCGAATGGTGATTTTTAACACACCGTGTTGTATTTGGCAGCTTGTGGCACAGGTTGGCATATCAATAAGCGGAGGA
>M01863_34_000000000-B4RYD_1_1117_19549_10835	
GTGAATCATCGAATCTTTGAGCAGGAGGCAGGATTGTTCGAGAAGATGGATGATGCGTTCGGTGCTTATGTGCGTGACGGAAGGCATATTATTGGAGAGCTTGCAAAGACAATTGGCAAGAAGACTATCGTTATCAATAATGGCGCGGGCATATCAATAGCGGAGGA
>M01863_34_000000000-B4RYD_1_1117_2483_10905	
NNNNNNNNNNNNNNNNNNNNNNNNNNNNNNNNNNN
>M01863_34_000000000-B4RYD_1_1117_25197_10950	
GTGAATCATCGAATCTTTGAAGAAATGATTGATAATTTGAAAGCTACAGCAGATTCTTTAAAACAGTCTTTTGCTGCACGCGGAGTTACTACCGAAAATATTTATGTTAATCATGACAAGGACAAAACAGTCGTTGTTATTAATATTTTGTGGCATACAATAAGCGGAGGA
>M01863_34_000000000-B4RYD_1_1117_11568_11178	
GTGAATCATCAAGCAGGCCGTTTATTTGCAGGGAGCTTATGATCGGGAACGGATGTTAAAATGAGAATAGTGAATTGGTAAGAGCTGCCTTCGGGTAGCTCTTTTTAGATGGAGGAATATGAAAAATGGCGGCTACAAGACTAATTGCGCTGCATATCAATAAGCGGAGGA
>M01863_34_000000000-B4RYD_1_1117_12405_12142	
GTGAATCATCGAATCTTTGAAGAAATGATTGATAATTTGAAAGCTACAGCAGATTCTTTAAAACAGTCTTTTGCTGCACGCGGAGTTACTACCGAAAATATTTATGTTAATCATGACAAGGACAAAACAGTCGTTGTTATTAATATTTTGTGGCATATCAATAAGCGGAGGA
>M01863_34_000000000-B4RYD_1_1117_8132_12280	
GTGAATCATCGAATCTTTGAACGCACCTTGCGCTCCTTGGTATTCCGAGGAGCATGCCTGTTTGAGTCTCATGGAATTCTCAACCTTCGGCTTCATTGACGAAGGCTTGGACTTGGAGGTCGTGCCGGCTCTCGTAGTCGGCTCCTCTGAAATGCATTAGTGCGAACGTTACCGACCGCTTCAGCGTGATAATTATCTGCGTTGCTGTGGAGGGTATTCTAGTGTTCACGCTTCTAACCGTCTTCGGACAAATTTCTGAACTCTGAGCTCAAATCAGGTAGGACTACCCGCTGAACTTAAGCATATCAATAAGCGGAGGA
>M01863_34_000000000-B4RYD_1_1117_19657_12313	
GTGAATCATCGAATCCCGCGTCGCGGATTTTCTTCTTCGCCATCGTCAGAACGTATTTGTCGCGTCCCAGACGGTCGGTCTTCCACATGATGAGGGTATGAGGACGGATTTTTGCGACTTCCGACAGCATCTGCTGGAACCCCGGTCGTGCGTCCGTGGTGCCGGATATTGCCGCGTCCTCATACTCCTGCACGATTTTGAAGCCGTGCGCATCCGCCCATTCGTGGGCAAGCTCGCGCTGCTGGTCGATGCTTGCGTCGTTTTGCGAGTGGGACGGAAAGCGATAGTACGCTATCGCATTACATTAGAAAGCCCGCCGACCCCAAAGAGCGACGGGCTGGTTTACTTATCATGCATTGCTGCTCTGTTGCAAAAACGTCAGATACTGCTGATACTTGCGAAGCATCATGTTCTTGGCGTAGTGCTCCATGTATTTGTAATCAGGCTCGCCGGAATCAGTGACGGGAAGCATAATTCGTAGTCGTTTTGCTCGCGGATTCGAAATTGAAAGTCCATGTCCAAAGAATCCATGTAATCCCGAAATGCATTTCGCAATAAACAACATAACAAATGCACTCATATCAATAAGCGGAGGA
>M01863_34_000000000-B4RYD_1_1117_8989_12394	
GTGAATCATCGATCGGATCGGTACACTGGGCGACGCGCTGGAGGCACTGTACGGACAGATCGAACGGCGGCATGGATAGACATTGGCGGAGGGCGGGGGCTCTCCGCTTTTTTCATGCCGGCGCGCGGTTTTTCTTGAAAAACGGGGACTTCCATAGTATACTATCTTAGTTAAGGTATGCCAAAGTATAAGAGGTGACGCAGTTGTACTTAAAAGCACTTGAGATACAGGGGTTTAAGAGTTTCCCCGACAAGACGGTATTGAATTTCGGCGAGGACATCACCGCTATCGTGGGACCAAACGGGTCCGGCAAGTCCAACACCTCCGACGCCATACGCTGGGTCATGGGCGAGCAGAACAGCCGCCAGCTCCGCGGCGCCAAGATGGAGGACGTGATCTTCGGCGGTACGGAGAAGCGGAACCAGATGGGCTTTGCCCAGGTGACGCTGGTCATCGACAACACCGAGCATATCTTCCCCACCCGGGAGGAGGCAGAGGTGGCCGTGACACGGCGGTATTACCGCAGCGGTGAGTCGGAGTACTATATCAAAAAGCGGAGGA
>M01863_34_000000000-B4RYD_1_1117_22044_12522	
NNNNNNNNNNNNNNNNNNNNNNNNNNNNNNNNNNN
>M01863_34_000000000-B4RYD_1_1117_15080_12532	
GTGAATCATCGAATCTTTGAACGCACATTGCGCCCCCTGGTATTCCGGGGGGCATGCCTGTCCGAGCGTCATTGCTGCCCTCAAGCACGGCTTGTGTGTTGGGCTTCCGTCCCTGGTAACGGGGACGGGCCCAAAAGGCAGTGGCGGCACCATGTCTGGTCCTCGAGCGTATGGGGCTTTGTCACCCGCTCCCGTAGGTCCAGCTGGCAGCTAGCCTCGCAACCAATCTTTTTAACCAGGTTGACCTCGGATCAGGTAGGGATACCCGCTGAACTTAAGCATATCAATAAGCGGAGGA
>M01863_34_000000000-B4RYD_1_1117_1747_13767	
GTGAATCATCGAATCTTTGAAGAAATGATTGATAATTTGAAAGCTACAGCAGATTCTTTAAAACAGTCTTTTGCTGCACGCGGAGTTACTACCGAAAATATTTATGTTAATCATGACAAGGACAAAACAGTCGTTGTTATTAATATTTTGTGGCATATCAATAAGCGGAGGA
>M01863_34_000000000-B4RYD_1_1117_25343_13781	
GTGAATCATCGAATCTTTGAACGCAAGTTGCGCCCGAAGCCATTAGGCCGAGGGCACGCCTGCCTGGGCGTCACACGTCGTTGCCCCCCCCATCTACTCCTTCGGGATTGCGGGGGGCGGATGATGGCCTCCCGTGCGCCTCGCCGCGCGGTTGGCATAAATACCAAGTCCTCGGCGACGCACGCCACGACAATCGGTGGTTGCGAGACCTCGGTTGCCCGTCGTGTGCGTTCGTCGCGCATCGAGGGCTCGAAAAAATGCTCGGCTCTGGCTCGGCTTTCAACGCGACCCCAGGTCAGGCGGGGTTACCCGCTGAATTTAAGCATATCAATAAGCGGAGGA
>M01863_34_000000000-B4RYD_1_1117_12265_13830	
NNNNNNNNNNNNNNNNNNNNNNNNNNNNNNNNNNN
>M01863_34_000000000-B4RYD_1_1117_20667_13952	
NNNNNNNNNNNNNNNNNNNNNNNNNNNNNNNNNNN
>M01863_34_000000000-B4RYD_1_1117_8021_14082	
TCTATTATTTCTATGACGTATAAGAGCTTATACTGCATATACGTTGCTGACCACGACATAGTGGTATTACTGCGTATTCCTGATGAGATGTTGAGCCAGTGTATTTTCAAACTAATCTCTTATCATCCTCACTATATCACTTCTTATGTTTTTCTGATGTAATGTCGCACTAGGCGTGTTGTCTGATTTTATTTTTGTTTTTTTTTTTATGAACCCGACGACACCAGATTCACACACCTCTCTTTTCGTCGCCAGCGTAAGATGTGAAAAAGAGAGAGGTGAATCATCGATAAGCGGAGGACTTCTCTTATACACATCTCCGAGCCCACGAGACAGGCAGAAATCTCGTATGCCGTCTTCTGCTTGAAAAAAAAAAAATAAAGAATAATAAATAAAAAGAAGCGTGACGACACGAAAGAACAAGTTAGAACAGTATATGCGAATAAAGAGCTAAATGCAACAGACCTACAGATGAAAATAGAATTGTTCTAACTGTATGATGATCAAGCTACACGAGGATAGATAACAAGTAAAATGAGAGCAGCCACGTCACTACAGATATACGACAAGACAAACAGA
>M01863_34_000000000-B4RYD_1_1117_24807_14340	
GTGAATCATCGAATCTTTGAACGCACATTGCGCCCTTTGGTATTCCAAAGGGCATGCCTGTTCGAGCGTCATTTGTACCCTCAAGCTTTGCTTGGTGTTGGGCGTCTTGTCTCTAGCTTTGCTGGAGACTCGCCTTAAAGTAATTGGCAGCCGGCCTACTGGTTTCGGAGCGCAGCACAAGTCGCACTCTCTATCAGCAAAGGTCTAGCATCCATTAAGCCTTTTTTCAACTTTTGACCTCGGATCAGGTAGGGATACCCGCTGAACTTAAGCATATCAATAAGCGGAGGA
>M01863_34_000000000-B4RYD_1_1117_2797_14493	
TCAGAAGAGAATAAGTGACAGGTGAATCATCGAATCTTTGAAGAGATGGAGCAAGTGGAAAAAGAGCGTATTCCATTATATCAGAACTACCAGACAGGAAAAATCAATGAAGAAGAATATCTGGAGAGAAAAGAAGAAATACGGGATCAGCTTCGTATGTATGATGGAGATTTCAGTGAACTTATGGAAGAGGTATCCGTTATAGAAAAGTCATATAGCAATAAAAATGAATGGTTAGAGACTTTTAAGAAAGAGAATCTTCCGAAAGAACTACAGCCAGAGCATATCAATAAGCGGAGGA
>M01863_34_000000000-B4RYD_1_1117_11509_14797	
NNNNNNNNNNNNNNNNNNNNNNNNNNNNNNNNNNN
>M01863_34_000000000-B4RYD_1_1117_9277_14863	
NNNNNNNNNNNNNNNNNNNNNNNNNNNNNNNNNNN
>M01863_34_000000000-B4RYD_1_1117_12341_15301	
GTGAATCATCGAATCTTTGAACGCACATTGCGCCCCTTGGTATTCCAGGGGGCATGCCTGTTTGAGCGTCATTTCCTTCTCAAACATTCTGTTTGGTAGTGAGTGATACTCTTTGGAGTTAACTTGAAATTGCTGGCCTTTTCATTGGATGTTTTTTTTTTCCAAAGAGAGGTTTCTCTGCGTGCTTGAGGTATAATGCAAGTACGGTCGTTTTAGGTTTTACCAACTGCGGCTAATCTTTTTTATACTGAGCGTATTGGAACGTTATCGATAAGAAGAGAGCGTCTAGGCGAACAATGTTCTTAAAGTTTGACCTCAAATCAGGTAGGAGTACCCGCTGAACTTAAGCATATCAATAAGCGGAGGA
>M01863_34_000000000-B4RYD_1_1117_16661_15732	
NNNNNNNNNNNNNNNNNNNNNNNNNNNNNNNNNNN
>M01863_34_000000000-B4RYD_1_1117_28114_15940	
GTGAATCATCGAGGTAACGTAAAGGAAAGCGGATTTATGAAGAAGAACGGTCTCCAAATCATTACCCGCCGAATGGTGATTTTTAACACACCGTGTTGTATTTGGCAGCTTGTGGCACAGGTTGGCATATCAATAAGCGGAGGA
>M01863_34_000000000-B4RYD_1_1117_17348_15967	
GTGAATCATCGAATCTTGAACAGATAACAGGCAATGAGAGTGAAGATGCACTTATATATGAGAAAGCATCAAAGATATCAATAAGCGGAGGA
>M01863_34_000000000-B4RYD_1_1117_23636_16091	
GTGAATCATCGAATCTTTGAACGCAGCTTGCGCTCCTTGGTATTCCGAGGAGCATGCCTGTTTGAGTCTCATGGAATTCTCAACCTTCGGCTTCATTGACGAAGGCTTGGACTTGGAGGTCGTGCCGGCTCTCGTAGTCGGCTCCTCTGAAATGCATTAGTGCGAACGTTACCGACCGCTTCAGCGTGATAATTATCTGCGTTGCTGTGGAGGGTATTCTAGTGTTCACGCTTCTAACCGTCTTCGGACAAATTTCTGAACTCTGAGCTCAAATCAGGTAGGACTACCCGCTGAACTTAAGCATATCAATAAGCGGAGGA
>M01863_34_000000000-B4RYD_1_1117_15548_16206	
NNNNNNNNNNNNNNNNNNNNNNNNNNNNNNNNNNN
>M01863_34_000000000-B4RYD_1_1117_13223_16297	
NNNNNNNNNNNNNNNNNNNNNNNNNNNNNNNNNNN
>M01863_34_000000000-B4RYD_1_1117_12780_16400	
GTGAATCATCGAATCTTTGAACGCACATTGCGCCCCCTGGTATTCCGGGGGGCATGCCTGTCCGAGCGTCATTGCTGCCCTCAAGCACGGCTTGTGTGTTGGGCTTCCGTCCCTGGTAACGGGGACGGGCCCAAAAGGCAGTGGCGGCACCATGTCTGGTCCTCGAGCGTATGGGGCTTTGTCACCCGCTCCCGTAGGTCCAGCTGGCAGCTAGCCTCGCAACCAATCTTTTTAACCAGGTTGACCTCGGATCAGGTAGGGATACCCGCTGAACTTAAGCATATCAATAAGCGGAGGA
>M01863_34_000000000-B4RYD_1_1117_5247_16965	
NNNNNNNNNNNNNNNNNNNNNNNNNNNNNNNNNNN
>M01863_34_000000000-B4RYD_1_1117_22936_17035	
GTGAATCATCGAATCTTTGAACGCAAGTTGCGCCCGAAGCCATTAGGCCGAGGGCACGCCTGCCTGGGCGTCACACGTCGTTGCCCCCCCCATCTACTCCTTCGGGATTGCGGGGGGCGGATGATGGCCTCCCGTGCGCCTCGCCGCGCGGTTGGCATAAATACCAAGTCCTCGGCGACGCACGCCACGACAATCGGTGGTTGCGAGACCTCGGTTGCCCGTCGTGTGCGTTCGTCGCGCATCGAGGGCTCGAAAAAATGCTCGGCTCTGGCTCGGCTTTCAACGCGACCCCAGGTCAGGCGGGGTTACCCGCTGAATTTAAGCATATCAATAAGCGGAGGA
>M01863_34_000000000-B4RYD_1_1117_16215_17284	
GTGAATCATCGAATCTTTGAACGCACATTGCGCCCCCTGGTATTCCGGGGGGCATGCCTGTCCGAGCGTCATTGCTGCCCTCAAGCACGGCTTGTGTGTTGGGCTTCCGTCCCTGGTAACGGGGACGGGCCCAAAAGGCAGTGGCGGCACCATGTCTGGTCCTCGAGCGTATGGGGCTTTGTCACCCGCTCCCGTAGGTCCAGCTGGCAGCTAGCCTCGCAACCAATCTTTTTAACCAGGTTGACCTCGGATCAGGTAGGGATACCCGCTGAACTTAAGCATATCAATAAGCGGAGGA
>M01863_34_000000000-B4RYD_1_1117_23236_17448	
GTGAATCATCGAATCTTTGAACGCACCTTGCGCTCCTTGGTATTCCGAGGAGCATGCCTGTTTGAGTCTCATGGAATTCTCAACCTTCGGCTTCATTGACGAAGGCTTGGACTTGGAGGTCGTGCCGGCTCTCGTAGTCGGCTCCTCTGAAATGCATTAGTGCGAACGTTACCGACCGCTTCAGCGTGATAATTATCTGCGTTGCTGTGGAGGGTATTCTAGTGTTCACGCTTCTAACCGTCTTCGGACAAATTTCTGAACTCTGAGCTCAAATCAGGTAGGACTACCCGCTGAACTTAAGCATATCAATAAGCGGAGGA
>M01863_34_000000000-B4RYD_1_1117_17153_17689	
GTGAATCATCGAGGTAACGTAAAGGAAAGCGGATTTATGAAGAAGAACGGTCTCCAAATCATTACCCGCCGAATGGTGATTTTTAACACACCGTGTTGTATTTGGCAGCTTGTGGCACAGGTTGGCATATCAATAAGCGGAGGA
>M01863_34_000000000-B4RYD_1_1117_20476_17755	
NNNNNNNNNNNNNNNNNNNNNNNNNNNNNNNNNNN
>M01863_34_000000000-B4RYD_1_1117_9236_17832	
NNNNNNNNNNNNNNNNNNNNNNNNNNNNNNNNNNN
>M01863_34_000000000-B4RYD_1_1117_17847_17905	
NNNNNNNNNNNNNNNNNNNNNNNNNNNNNNNNNNN
>M01863_34_000000000-B4RYD_1_1117_6989_18175	
AGGTGAATCATCGAATCTTTGAACGCACATTGCGCCCCCTGGTATTCCGGGGGGCATGCCTGTCCGAGCGTCATTGCTGCCCTCAAGCACGGCTTGTGTGTTGGGCTTCCGTCCCTGGCAACGGGGACGGGCCCAAAAGGCAGTGGCGGCACCATGTCTGGTCCTCGAGCGTATGGGGCTTTGTCACCCGCTCCCGTAGGTCCAGCTGGCAGCTAGCCTCGCAACCAATCTTTTTAACCAGGTTGACCTCGGATCAGGTAGGGATACCCGCTGAACTTAAGCATATCAATAAGCGGAGGA
>M01863_34_000000000-B4RYD_1_1117_27741_18204	
GTGAATCATCGAATCTTTGAACGCACATTGCGCCCTCTGGTATTCCGGAGGGCATGCCTGTTTGAGCGTCGTTTCTCCCTCAAACCGCTGGGTTTGGTGTTGAGCAATACGACTTGGGTTTGCTTGAAAGACGGTAGTGGTAAGGCGGGATCGCTTTGACAATGGCTTAGGTCTAACCAAAAACATTGCTTGCGGCGGTAACGTCTACCACGTATATCTTCAAACTTTGACCTCAAATCAGGTAGGACTACCCGCTGAACTTAAGCATATCAATAAGCGGAGGA
>M01863_34_000000000-B4RYD_1_1117_13193_18623	
GTGAATCATCGAATCTTTGAGCAGGAGGCAGGATTGTTCGAGAAGATGGATGATGCGTTCGGTGCTTATGTGCGTGACGGAAGGCATATTATTGGAGAGCTTGCAAAGACAATTGGCAAGAAGACTATCGTTATCAATAATGGCGCGGGCATATAAATAAGCGGAGGA
>M01863_34_000000000-B4RYD_1_1117_6010_18691	
GTGAATCATCGAATCTTTGAACGCACATTGCGCCCCCTGGTATTCCGGGGGGCATGCCTGTCCGAGCGTCATTGCTGCCCTCAAGCCCGGCTTGTGTGTTGGGTCTCGTCCTCCGATTCTGGAGGACGGGCCCGAAAGGCAGCGGCGGCACCGCGTCCGGTCCTCGAGCGTATGGGGCTTTGTCACCCGCTCTGTAGGCCCGGCCGGCGCTTGCCGATCAACCCAAATTTTTATCCAGGTTGACCTCGGATCAGGTAGGGATACCCGCTGAACTTAAGCATATCAATAAGCGGAGGA
>M01863_34_000000000-B4RYD_1_1117_12671_18830	
NNNNNNNNNNNNNNNNNNNNNNNNNNNNNNNNNNN
>M01863_34_000000000-B4RYD_1_1117_6057_18855	
GTGAATCATCGAATCTTTGAACGCACNTTGCGCCCTCTGGTATTCCAGAGGGCATGCCTGTTTGAGCGTCATTTCTCTCTCAAACCTTCGGGTTTGGTATTGAGTGATACTCTTAGTCGAACTAGGCGTTTGCTTGAAATGTATTGGCATGAGTGGTACTGGATAGTGCTATATGACTTTCAATGTATTAGGTTTATCCAACTCGTTGAATAGTTTAATGGTATATTTCTCGGTATTCTAGGCTCGGCCTTACAATATAACAAACAAGTTTGACCTCAAATCAGGTAGGATTACCCGCTGAACTTAAGCATATCAATAAGCGGAGGA
>M01863_34_000000000-B4RYD_1_1117_25979_19046	
NNNNNNNNNNNNNNNNNNNNNNNNNNNNNNNNNNN
>M01863_34_000000000-B4RYD_1_1117_17428_19103	
TTGTGTATAGGAGAACGGTGAATCATCGAATCTTTGAACGCACATTGCGCCCTCTGGTATTCCGGAGGGCATGCCTGTTTGAGCGTCGTTTCTCCCTCAAACCGCTGGGTTTGGTGTTGAGCAATACGACTTGGGTTTGCTTGAAAGACGGTAGTGGTAAGGCGGGATCGCTTTGACAATGGCTTAGGTCTAACCAAAAACATTGCTTGCGGCGGTAACGTCTACCACGTATATCTTCAAACTTTGACCTCAAATCAGGTAGGACTACCCGCTGAACTTAAGCATATCAATAAGCGGAGGA
>M01863_34_000000000-B4RYD_1_1117_9890_19643	
GTGAATCATCGAATCTTTGAACGCACATTGCGCCCCTTGGTATTCCAGGGGGCATGCCTGTTTGAGCGTCATTTCCTTCTCAAACATTCTGTTTGGTAGTGAGTGATACTCTTTGGAGTTAACTTGAAATTGCTGGCCTTTTCATTGGATGTTTTTTTTTTCCAAAGAGAGGTTTCTCTGCGTGCTTGAGGTATAATGCAAGTACGGTCGTTTTAGGTTTTACCAACTGCGGCTAATCTTTTTTATACTGAGCGTATTGGAACGTTATCGATAAGAAGAGAGCGTCTAGGCGAACAATGTTCTTAAAGTTTGACCTCAAATCAGGTAGGAGTACCCGCTGAACTTAAGCATATCAATAAGCGGAGGA
>M01863_34_000000000-B4RYD_1_1117_7174_20249	
GTGAATCATCGAATCTAAATATTTCTGTGGTAATTCCATATAAATCCTTTCCGTATCTGCTTTATATGTTAAAGCCGGCATTAATCACCGGCATATCAATAAGCGGAGGA
>M01863_34_000000000-B4RYD_1_1117_21946_20333	
TACGGGGCATGTGAATCATCGAATCTTTGAACGCACATTGCGCCCTTTGGTATTCCAAAGGGCATGCCTGTTCGAGCGTCATTTGTACCCTCAAGCTTTGCTTGGTGTTGGGCGTCTTGTCTCTAGCTTTGCTGGAGACTCGCCTTAAAGTAATTGGCAGCCGGCCTACTGGTTTCGGAGCGCAGCACAAGTCGCACTCTCTATCAGCAAAGGTCTAGCATCCATTAAGCCTTTTTTCAACTTTTGACCTCGGATCAGGTAGGGATACCCGCTGAACTTAAGCATATCAATAAGCGGAGGA
>M01863_34_000000000-B4RYD_1_1117_16515_20594	
GTGAATCATCGAATCTTTGAGTCCAAGTTCGTGGATTCTTGCAATCAGTTTGTCAAGTCGTTCTTCTCTTTGACTTCCGCCAATAAGTTCGCCAATGCCAGGGACAAGCATATCAATAAGCGGAGGA
>M01863_34_000000000-B4RYD_1_1117_6146_20942	
NNNNNNNNNNNNNNNNNNNNNNNNNNNNNNNNNNN
>M01863_34_000000000-B4RYD_1_1117_12408_21431	
GTGAATCATCGAATGTGCGCAGAAAACAGTTTAAAATATGAACATTTTCACAGTTGTGCATATCAATAAGCCGGAGGA
>M01863_34_000000000-B4RYD_1_1117_18940_21853	
NNNNNNNNNNNNNNNNNNNNNNNNNNNNNNNNNNN
>M01863_34_000000000-B4RYD_1_1117_12954_21909	
GTGAATCATCGAATCTTTGCGAGCATATCAATAAGCGGAGGA
>M01863_34_000000000-B4RYD_1_1117_19815_22199	
NNNNNNNNNNNNNNNNNNNNNNNNNNNNNNNNNNN
>M01863_34_000000000-B4RYD_1_1117_25136_22594	
NNNNNNNNNNNNNNNNNNNNNNNNNNNNNNNNNNN
>M01863_34_000000000-B4RYD_1_1117_15142_23730	
GTGAATCATCGAATCTTTGAACGCACATTGCGCCCCTTGGTATTCCAGGGGGCATGCCTGTTTGAGCGTCATTTCCTTCTCAAACATTCTGTTTGGTAGTGAGTGATACTCTTTGGAGTTAACTTGAAATTGCTGGCCTTTTCATTGGATGTTTTTTTTTCCAAAGAGAGGTTTCTCTGCGTGCTTGAGGTATAATGCAAGTACGGTCGTTTTAGGTTTTACCAACTGCGGCTAATCTTTTTTTATACTGAGCGTATTGGAACGTTATCGATAAGAAGAGAGCGTCTAGGCGAACAATGTTCTTAAAGTTTGACCTCAAATCAGGTAGGAGTACCCGCTGAACTTAAGCATATCAATAAGCGGAGGA
>M01863_34_000000000-B4RYD_1_1117_11551_23937	
NNNNNNNNNNNNNNNNNNNNNNNNNNNNNNNNNNN
>M01863_34_000000000-B4RYD_1_1117_20316_24106	
NNNNNNNNNNNNNNNNNNNNNNNNNNNNNNNNNNN
>M01863_34_000000000-B4RYD_1_1117_22418_24508	
GTGAATCATCGAATCTTTGCGGAAACGGTGCATATCAATAAGCGGAGGA
>M01863_34_000000000-B4RYD_1_1118_12042_1071	
GTGAATCATCGAATCTTTGAACGCACATTGCGCCCCTTGGTATTCCAGGGGGCATGCCTGTTTGAGCGTCATTTCCTTCTCAAACATTCTGTTTGGTAGTGAGTGATACTCTTTGGAGTTAACTTGAAATTGCTGGCCTTTTCATTGGATGTTTTTTTTTTCCAAAGAGAGGTTTCTCTGCGTGCTTGAGGTATAATGCAAGTACGGTCGTTTTAGGTTTTACCAACTGCGGCTAATCTTTTTTATACTGAGCGTATTGGAACGTTATCGATAAGAAGAGAGCGTCTAGGCGAACAATGTTCTTAAAGTTTGACCTCAAATCAGNTAGGAGTACCCGCTGAACTTAAGCATATCAATAAGCGGAGGN
>M01863_34_000000000-B4RYD_1_1118_15302_1914	
GTGAATCATCGAATCTTTGAACGCACATTGCGCCCCCTGGTATTCCGGGGGGCATGCCTGTCCGAGCGTCATTGCTGCCCTCAAGCACGGCTTGTGTGTTGGGCTTCCGTCCCTGGCAACGGGGACGGGCCCAAAAGGCAGTGGCGGCACCATGTCTGGTCCTCGAGCGTATGGGGCTTTGTCACCCGCTCCCGTAGGTCCAGCTGGCAGCTAGCCTCGCAACCAATCTTTTTAACCAGGTTGACCTCGGATCAGGTAGGGATACCCGCTGAACTTAAGCATATCAATAAGCGGAGGACCG
>M01863_34_000000000-B4RYD_1_1118_19275_2159	
NNNNNNNNNNNNNNNNNNNNNNNNNNNNNNNNNNN
>M01863_34_000000000-B4RYD_1_1118_20445_2364	
TACGTGAATCATCGAATCTTTGAACGCACATTGCGCCCCCTGGTATTCCGGGGGGCATGCCTGTCCGAGCGTCATTGCTGCCCTCAAGCACGGCTTGTGTGTTGGGCTTCCGTCCCTGGCAACGGGGACGGGCCCAAAAGGCAGTGGCGGCACCATGTCTGGTCCTCGAGCGTATGGGGCTTTGTCACCCGCTCCCGTAGGTCCAGCTGGCAGCTAGCCTCGCAACCAATCTTTTTAACCAGGTTGACCTCGGATCAGGTAGGGATACCCGCTGAACTTAAGCATATCAATAAGCGGAGGA
>M01863_34_000000000-B4RYD_1_1118_20661_2390	
GTGAATCATCGAGGTAACGTAAAGGAAAGCGGATTTATGAAGAAGAACGGTCTCCAAATCATTACCCGCCGAATGGTGATTTTTAACACACCGTGTTGTATTTGGCAGCTTGTGGCACAGGTTGGCATATCAATAAGCGGAGGA
>M01863_34_000000000-B4RYD_1_1118_18216_3174	
GTGAATCATCGAATCTTTGAAGCCGGGAATGGAAACGGGGTTGAAAGAGATTGGTTATCATTATACCGTCTCTTTCGATATCAATAAGCGGAGGA
>M01863_34_000000000-B4RYD_1_1118_14375_3335	
NNNNNNNNNNNNNNNNNNNNNNNNNNNNNNNNNNN
>M01863_34_000000000-B4RYD_1_1118_16907_3408	
GTGAATCATCGAATCTTTGAACGCACATTGCGCCCTCTGGTATTCCGGAGGGCATGCCTGTTTGAGCGTCGTTTCTCCCTCAAACCGCTGGGTTTGGTGTTGAGCAATACGACTTGGGTTTGCTTGAAAGACGGTAGTGGTAAGGCGGGATCGCTTTGACAATGGCTTAGGTCTAACCAAAAACATTGCTTGCGGCGGTAACGTCTACCACGTATATCTTCAAACTTTGACCTCAAATCAGGTAGGACTACCCGCTGAACTTAAGCATATCAATAAGCGGAGGA
>M01863_34_000000000-B4RYD_1_1118_7917_3771	
GTGAATCATCGAATCTTTGAACGCACCTTGCGCTCCTTGGTATTCCGAGGAGCATGCCTGTTTGAGTCTCATGGAATTCTCAACCTTCGGCTTCATTGACGAAGGCTTGGACTTGGAGGTCGTGCCGGCTCTCGTAGTCGGCTCCTCTGAAATGCATTAGTGCGAACGTTACCGACCGCTTCAGCGTGATAATTATCTGCGTTGCTGTGGAGGGTATTCTAGTGTTCACGCTTCTAACCGTCTTCGGACAAATTTCTGAACTCTGAGCTCAAATCAGGTAGGACTACCCGCTGAACTTAAGCATATCAATAAGCGGAGGA
>M01863_34_000000000-B4RYD_1_1118_18871_3912	
CATGTGAATCATCGAATCTTTGAACGCACATTGCGCCCCCTGGTATTCCGGGGGGCATGCCTGTCCGAGCGTCATTGCTGCCCTCAAGCACGGCTTGTGTGTTGGGCTTCCGTCCCTGGCAACGGGGACGGGCCCAAAAGGCAGTGGCGGCACCATGTCTGGTCCTCGAGCGTATGGGGCTTTGTCACCCGCTCCCGTAGGTCCAGCTGGCAGCTAGCCTCGCAACCAATCTTTTTAACCAGGTTGACCTCGGATCAGGTAGGGATACCCGCTGAACTTAAGCATATCAATAAGCGGAGGA
>M01863_34_000000000-B4RYD_1_1118_13540_3953	
GTGAATCATCGAATCTTTGAACGCACATTGCGCCCCTTGGTATTCCAGGGGGCATGCCTGTTCGAGCGTCATTTCCTTCTCAAACATTCTGTTTGGTAGTGAGTGATACTCTTTGGAGTTAACTTGAAATTGCTGGCCTTTTCATTGGATGTTTTTTTTTCCAAAGAGAGGTTTCTCTGCGTGCTTGAGGTATAATGCAAGTACGGTCGTTTTAGGTTTTACCAACTGCGGCTAATCTTTTTTTATACTGAGCGTATTGGAACGTTATCGATAAGAAGAGAGCGTCTAGGCGAACAATGTTCTTAAAGTTTGACCTCAAATCAGGTAGGAGTACCCGCTGAACTTAAGCATATCAATAAGCGGAGGA
>M01863_34_000000000-B4RYD_1_1118_22665_4311	
GTGAATCATCGAATCTTTGAAGCCGGGAATGGAAACGGGGTTGAAAGAGATTGGTTATCATTATACCGTCTCTTTCGATATCAATAAGCGGAGGA
>M01863_34_000000000-B4RYD_1_1118_13668_4340	
NNNNNNNNNNNNNNNNNNNNNNNNNNNNNNNNNNN
>M01863_34_000000000-B4RYD_1_1118_14249_4346	
NNNNNNNNNNNNNNNNNNNNNNNNNNNNNNNNNNN
>M01863_34_000000000-B4RYD_1_1118_19386_4382	
GTGAATCATCGAATCTTTGAACGCACATTGCGCCCTTTGGTATTCCAAAGGGCATGCCTGTTCGAGCGTCATTTGTACCCTCAAGCTTTGCTTGGTGTTGGGCGTCTTGTCTCTAGCTTTGCTGGAGACTCGCCTTAAAGTAATTGGCAGCCGGCCTACTGGTTTCGGAGCGCAGCACAAGTCGCACTCTCTATCAGCAAAGGTCTAGCATCCATTAAGCCTTTTTTCAACTTTTGACCTCGGATCAGGTAGGGATACCCGCTGAACTTAAGCATATCAATAAGCGGAGGA
>M01863_34_000000000-B4RYD_1_1118_20086_4493	
TAGGTGAATCATCGAATCTTTGAACGCACATTGCGCCCCCTGGTATTCCGGGGGGCATGCCTGTCCGAGCGTCATTGCTGCCCTCAAGCACGGCTTGTGTGTTGGGCTTCCGTCCCTGGTAACGGGGACGGGCCCAAAAGGCAGTGGCGGCACCATGTCTGGTCCTCGAGCGTATGGGGCTTTGTCACCCGCTCCCGTAGGTCCAGCTGGCAGCTAGCCTCGCAACCAATCTTTTTAACCAGGTTGACCTCGGATCAGGTAGGGATACCCGCTGAACTTAAGCATATCAATAAGCGGAGGA
>M01863_34_000000000-B4RYD_1_1118_11655_4642	
GTGAATCATCGAATCTTTGAACAGGCAGGACTGGAAGCAGATGATCTTCTTGGAACGATTTCTCATCAATGTGAAAAAGAGGGACTGGATGTCTCGATCATTTCAGGAGACCGTGATACACTTCAGCTTACCACGGAGCATATCAATAAGCGGAGGA
>M01863_34_000000000-B4RYD_1_1118_23202_5083	
GTGAATCATCGAATCTTTGAACGCACATTGCGCCCCTTGGTATTCCAGGGGGCATGCCTGTTTGAGCGTCATTTCCTTCTCAAACATTCTGTTTGGTAGTGAGTGATACTCTTTGGAGTTAACTTGAAATTGCTGGCCTTTTCATTGGATGTTTTTTTTTTCCAAAGAGAGGTTTCTCTGCGTGCTTGAGGTATAATGCAAGTACGGTCGTTTTAGGTTTTACCAACTGCGGCTAATCTTTTTTATACTGAGCGTATTGGAACGTTATCGATAAGAAGAGAGCGTCTAGGCGAACAATGTTCTTAAAGTTTGACCTCAAATCAGGTAGGAGTACCCGCTGAACTTAAGCATATCAATAAGCGGAGGA
>M01863_34_000000000-B4RYD_1_1118_18120_5406	
GTGAATCATCGAATCTAAATATTTCTGTGGTAATTCCATATAAATCCTTTCCGTATCTGCTTTATATGTTAAAGCCGGCATTAATCACCGGCATATCAATAAGCGGAGGA
>M01863_34_000000000-B4RYD_1_1118_24985_5677	
GTGAATCATCGAATCTTTGAACGCACATTGCGCCCCCTGGTATTCCGGGGGGCATGCCTGTCCGAGCGTCATTGCTGCCCTCAAGCACGGCTTGTGTGTTGGGCTTCCGTCCCTGGCAACGGGGACGGGCCCAAAAGGCAGTGGCGGCACCATGTCTGGTCCTCGAGCGTATGGGGCTTTGTCACCCGCTCCCGTAGGTCCAGCTGGCAGCTAGCCTCGCAACCAATCTTTTTAACCAGGTTGACCTCGGATCAGGTAGGGATACCCGCTGAACTTAAGCATATCAATAAGCGGAGG
>M01863_34_000000000-B4RYD_1_1118_18590_5879	
NNNNNNNNNNNNNNNNNNNNNNNNNNNNNNNNNNN
>M01863_34_000000000-B4RYD_1_1118_3836_5978	
GTGAATCATCGAATCTTTGAAGAGATGGAGCAAGTGGAAAAAGAGCGTATTCCATTATATCAGAACTACCAGACAGGAAAAATCAATGAAGAAGAATATCTGGAGAGAAAAGAAGAAATACGGGATCAGCTTCGTATGTATGATGGAGATTTCAGTGAACTTATGGAAGAGGTATCCGTTATAGAAAAGTCATATAGCAATAAAAATGAATGGTTAGAGACTTTTAAGAAAGAGAATCTTCCGAAAGAACTACAGCCAGAGCATATCAATAAGCGGAGGA
>M01863_34_000000000-B4RYD_1_1118_3915_6060	
GTGAATCATCGAATCTTTGAACGCAAGTTGCGCCCGAAGCCATTAGGCCGAGGGCACGCCTGCCTGGGCGTCACACGTCGTTGCCCCCCCATCAACTCCTTCGGGATTGCGGGGGGCGGATGATGGCCTCCCGTGCGCCTCGCCGCGCGGTTGGCATAAATACCAAGTCCTCGGCGACGCACGCCACGACAATCGGTGGTTGCGAGACCTCGGTTGCCCGTCGTGTGCGTTCGTCGCGCATCGAGGGCTCAAAAAAATGCTCGGCTCCGGCTCGGCTTTCAACGCGACCCCAGGTCAGGCGGGGTTACCCGCTGAATTTAAGCATATCAATAAGCGGAGGA
>M01863_34_000000000-B4RYD_1_1118_25777_6154	
GTGAATCATCGAGGTAACGTAAAGGAAAGCGGATTTATGAAGAAGAACGGTCTCCAAATCATTACCCGCCGAATGGTGATTTTTAACACACCGTGTTGTATTTGGCAGCTTGTGGCACAGGTTGGCATATCAATAAGCGGAGGA
>M01863_34_000000000-B4RYD_1_1118_6472_6166	
GTGAATCATCGAATCTTTGAAGCCGGGAATGGAAACGGGGTTGAAAGAGATTGGTTATCATTATACCGTCTCTTTCGATATCAATAAGCGGAGGA
>M01863_34_000000000-B4RYD_1_1118_19862_6180	
GTGAATCATCGAATCTTTGAACGCACATTGCGCCCCCTGGTATTCCGGGGGGCATGCCTGTCCGAGCGTCATTGCTGCCCTCAAGCACGGCTTGTGTGTTGGGCTTCCGTCCCTGGTAACGGGGACGGGCCCAAAAGGCAGTGGCGGCACCATGTCTGGTCCTCGAGCGTATGGGGCTTTGTCACCCGCTCCCGTAGGTCCAGCTGGCAGCTAGCCTCGCAACCAATCTTTTTAACCAGGTTGACCTCGGATCAGGTAGGGATACCCGCTGAACTTAAGCATATCAATAAGCGGAGGA
>M01863_34_000000000-B4RYD_1_1118_18685_6311	
TAAGGAGAGCAGACATCTTATGGATGAGCATTTAAAAGAGCACAGACCGGAGGTGTATGAGCTGGTGTTAGAGCTGAGAGAAAAAAGGAAAGAGTAGAAAAAGGAACTAGTGAAAATTCATAAAGATAACAGGAAATATAAAATTATAATGACATATGTATAAACTTATGTTATCATTCATCCAAAGCATTACATTCTAGCAAAATCTACAAGGCATACTGTGAGAAATTATATCATAGTATAAGCCGTTTTTAAAACAAGTCAAAACCACGTTAATGGNTGNATCATCGAATNNNNGNAGGAAAAAGGAATCCGTTTCTATATGACAGAGCACATCGCAGACGTGAATGAGCAGCTTCGAAAATTAGGTCTTGGCTATCTCATCGAGGAAGGCTGTGTGCGGAGAACCATACATATCGCGTTAAAAGATATGGGAATCAACAGACCGTATCCTCTTGAGGGCGGCGTGGATAATGAGGAGCGCAGCGCATCGAGAAAACGTGCGGATAACCGTGTGCAGGAATTTGTCTGGGCGTTTGGTTCGGGAACGGAAGAAGAAATCGAAAGACAGATTGTG
>M01863_34_000000000-B4RYD_1_1118_14798_6628	
TACATTGACACGTCACCACACATCATACTACAACAGCTCTGCTTAGAATCCCGGCGGATGTCGGACAGCGCTAACATGCACACCGACCACGCCTCCCTGACCTCCTTATTCGACTGGAACGCCTCGTTCCTGGCGACGATGTCTCGGGACGTCAGCCTCCGCCTCTGCGTGGTCGATGACTAGGTACCGCGACTTTCTTTTTTTTTTTTAATGATACGGCGACCACCGGGATCTACACCTCTCTATTCGTCGGCAGCGTCAGATTGTATAAGAGACAGGTGAATCATCAATAAGCGGAGGANNNNNNNNNNNNNNNNNNNNNNNNNNNNNNNNNNN
>M01863_34_000000000-B4RYD_1_1118_9180_6779	
CCGGGTGAATCATCGAATCTTTGAACGCACATTGCGCCCCCTGGTATTCCGGGGGGCATGCCTGTCCGAGCGTCATTGCTGCCCTCAAGCCCGGCTTGTGTGTTGGGTCTCGTCCTCCGATTCTGGAGGACGGGCCCGAAAGGCAGCGGCGGCACCGCGTCCGGTCCTCGAGCGTATGGGGCTTTGTCACCCGCTCTGTAGGCCCGGCCGGCGCTTGCCGATCAACCCAAATTTTTATCCAGGTTGACCTCGGATCAGGTAGGGATACCCGCTGAACTTAAGCATATCAATAAGCGGAGGA
>M01863_34_000000000-B4RYD_1_1118_4131_6809	
GTGAATCATCGAATCTTTGAACGCACCTTGCGCTCCTTGGTATTCCGAGGAGCATGCCTGTTTGAGTCTCATGGAATTCTCAACCTTCGGCTTCATTGACGAAGGCTTGGACTTGGAGGTCGTGCCGGCTCTCGTAGTCGGCTCCTCTGAAATGCATTAGTGCGAACGTTACCGACCGCTTCAGCGTGATAATTATCTGCGTTGCTGTGGAGGGTATTCTAGTGTTCACGCTTCTAACCGTCTTCGGACAAATTTCTGAACTCTGAGCTCAAATCAGGTAGGACTACCCGCTGAACTTAAGCATATCAATAAGCGGAGGA
>M01863_34_000000000-B4RYD_1_1118_23805_6868	
NNNNNNNNNNNNNNNNNNNNNNNNNNNNNNNNNNN
>M01863_34_000000000-B4RYD_1_1118_13341_7025	
GTGAATCATCGAATCTTTGAGCAGGAGGCAGGATTGTTCGAGAAGATGGATGATGCGTTCGGTGCTTATGTGCGTGACGGAAGGCATATTATTGGAGAGCTTGCAAAGACAATTGGCAAGAAGACTATCGTTATCAATAATGGCGCGGGCATATCAATAAGCGGAGGA
>M01863_34_000000000-B4RYD_1_1118_9681_7098	
GTGAATCATCGAGCAGGCCGTTTATTTGCAGGGAGCTTATGATCGGGAACGGATGTTAAAATGAGAATAGTGAATTGGTAAGAGCTGCCTTCGGGTAGCTCTTTTTAGATGGAGGAATATGAAAAATGGCGGCTACAAGACTAATTGCGCTGCATATCAATAAGCGGAGGA
>M01863_34_000000000-B4RYD_1_1118_23689_7119	
TATGTGGTGCATTTACTGTAAACATGTAATATATAGTAGGCTATCTTCGTATGCCTCTTATAGGTTCGTTTTAGATGTCAATTTTATAAGATCTATTAGTCCACCGCATATGACTGATTGGTGTCCAGTTAGTGCTGTATATGTTTCTTCTTTGCTAGTAGTGACTAAGTAACCTTATCTTGTTGCTGCTATAACTTTTTTTTTTGTTAAATGATACGGCGAACACCGAGATCTACACCTCTCTATTCGTCGGCAGCGTCAGATTGTATAAGAGACAGGTGAATCATCAATAAGCGGAGGANNNNNNNNNNNNNNNNNNNNNNNNNNNNNNNNNNN
>M01863_34_000000000-B4RYD_1_1118_24785_7441	
NNNNNNNNNNNNNNNNNNNNNNNNNNNNNNNNNNN
>M01863_34_000000000-B4RYD_1_1118_6821_7449	
GTGAATCATCGAATCTTTGAACGCACATTGCGCCCCCTGGTATTCCGGGGGGCATGCCTGTCCGAGCGTCATTGCTGCCCTCAAGCACGGCTTGTGTGTTGGGCTTCCGTCCCTGGCAACGGGGACGGGCCCAAAAGGCAGTGGCGGCACCATGTCTGGTCCTCGAGCGTATGGGGCTTTGTCACCCGCTCCCGTAGGTCCAGCTGGCAGCTAGCCTCGCAACCAATCTTTTTAACCAGGTTGACCTCGGATCAGGTAGGGATACCCGCTGAACTTAAGCATATCAATAAGCGGAGGA
>M01863_34_000000000-B4RYD_1_1118_8967_7636	
NNNNNNNNNNNNNNNNNNNNNNNNNNNNNNNNNNN
>M01863_34_000000000-B4RYD_1_1118_21830_7880	
GTGAATCATCGAATCTTTGAACGCACATTGCGCCCCTTGGTATTCCAGGGGGCATGCCTGTTTGAGCGTCATTTCCTTCTCAAACATTCTGTTTGGTAGTGAGTGATACTCTTTGGAGTTAACTTGAAATTGCTGGCCTTTTCATTGGATGTTTTTTTTTTCCAAAGAGAGGTTTCTCTGCGTGCTTGAGGTATAATGCAAGTACGGTCGTTTTAGGTTTTACCAACTGCGGCTAATCTTTTTTATACTGAGCGTATTGGAACGTTATCGATAAGAAGAGAGCGTCTAGGCGAACAATGTTCTTAAAGTTTGACCTCAAATCAGGTAGGAGTACCCGCTGAACTTAAGCATATCAATAAGCGGAGGA
>M01863_34_000000000-B4RYD_1_1118_28412_8096	
NNNNNNNNNNNNNNNNNNNNNNNNNNNNNNNNNNN
>M01863_34_000000000-B4RYD_1_1118_28561_8133	
NNNNNNNNNNNNNNNNNNNNNNNNNNNNNNNNNNN
>M01863_34_000000000-B4RYD_1_1118_6719_8208	
CCTGTGAATCATCGAATCTTTGAACGCACATTGCGCCCCCTGGTATTCCGGGGGGCATGCCTGTCCGAGCGTCATTGCTGCCCTCAAGCACGGCTTGTGTGTTGGGCTTCCGTCCCTGGTAACGGGGACGGGCCCAAAAGGCAGTGGCGGCACCATGTCTGGTCCTCGAGCGTATGGGGCTTTGTCACCCGCTCCCGTAGGTCCAGCTGGCAGCTAGCCTCGCAACCAATCTTTTTAACCAGGTTGACCTCGGATCAGGTAGGGATACCCGCTGAACTTAAGCATATCAATAAGCGGAGGA
>M01863_34_000000000-B4RYD_1_1118_8293_8283	
NNNNNNNNNNNNNNNNNNNNNNNNNNNNNNNNNNN
>M01863_34_000000000-B4RYD_1_1118_23135_8448	
NNNNNNNNNNNNNNNNNNNNNNNNNNNNNNNNNNN
>M01863_34_000000000-B4RYD_1_1118_15461_8468	
GTGAATCATCGAATCTTTGAACGCAAGTTGCGCCCGATGCCATTAGGTTGAGGGCACGTCTGCCTGGGTGTCACATATCGAAGCCCATTGCCGATTTCCTACTCGTAGGTGTTGTGCTGGGTGAATGATGGCTTCCCGTGAGCTTCTTTGTCTCATGGTTGGTTGAAAATTGAGACCATGGTAGGGTGTGCCATGATAGATGGTGGTTGTGTGTCGCACGAGACCAATCATGCGCTGCCCTATTGAATTTTGGCCTCTTGTACCCATTTGCGCTTCCAAACGCTCGTGATGAGACCTCAGGTCAGGCGGGGCTACCCGCTGAATTTAAGCATATCAATAAGCGGAGGA
>M01863_34_000000000-B4RYD_1_1118_3934_8568	
NNNNNNNNNNNNNNNNNNNNNNNNNNNNNNNNNNN
>M01863_34_000000000-B4RYD_1_1118_7055_8755	
GTGAATCATCGAATCTTTGAAGTCAGTAAGGAACTTTACGAGACATATTACAAAGGGCAGCGCAAGGAGAAATACTTTACCCATGATCTGAAGCAGGAACATACAAAGGTGGATAAGGAAACCGGAGAGATGATTGTCATTCCCAGCAGGGAAGATTCCTACGAGCGACTTTTGGAGGCAGAAAGCAGTTTGCATATCAATAAGCGGAGGA
>M01863_34_000000000-B4RYD_1_1118_17746_8773	
GTGAATCATCGAATCTTTGAACGCACATTGCGCCCTCTGGTATTCCAGAGGGCATGCCTGTTTGAGCGTCATTTCTCTCTCAAACCTTCGGGTTTGGTATTGAGTGATACTCTTAGTCGAACTAGGCGTTTGCTTGAAATGTATTGGCATGAGTGGTACTGGATAGTGCTATATGACTTTCAATGTATTAGGTTTATCCAACTCGTTGAATAGTTTAATGGTATATTTCTCGGTATTCTAGGCTCGGCCTTACAATATAACAAACAAGTTTGACCTCAAATCAGGTAGGATTACCCGCTGAACTTAAGCATATCAATAAGCGGAGGA
>M01863_34_000000000-B4RYD_1_1118_15821_9047	
TAGGTGAATCATCGAATCTTTGAACGCACATTGCGCCCCCTGGTATTCCGGGGGGCATGCCTGTCCGAGCGTCATTGCTGCCCTCAAGCACGGCTTGTGTGTTGGGCTTCCGTCCCTGGCAACGGGGACGGGCCCAAAAGGCAGTGGCGGCACCATGTCTGGTCCTCGAGCGTATGGGGCTTTGTCACCCGCTCCCGTAGGTCCAGCTGGCAGCTAGCCTCGCAACCAATCTTTTTAACCAGGTTGACCTCGGATCAGGTAGGGATACCCGCTGAACTTAAGCATATCAATAAGCGGAGGA
>M01863_34_000000000-B4RYD_1_1118_24431_9111	
GTGAATCATCGAATCTTTGAACGCACATTGCGCCCCCTGGTATTCCGGGGGGCATGCCTGTCCGAGCGTCATTGCTGCCCTCAAGCACGGCTTGTGTGTTGGGCTTCCGTCCCTGGCAACGGGGACGGGCCCAAAAGGCAGTGGCGGCACCATGTCTGGTCCTCGAGCGTATGGGGCTTTGTCACCCGCTCCCGTAGGTCCAGCTGGCAGCTAGCCTCGCAACCAATCTTTTTAACCAGGTTGACCTCGGATCAGGTAGGGATACCCGCTGAACTTAAGCATATCAATAAGCGGAGGA
>M01863_34_000000000-B4RYD_1_1118_27080_9811	
NNNNNNNNNNNNNNNNNNNNNNNNNNNNNNNNNNN
>M01863_34_000000000-B4RYD_1_1118_3746_9951	
NNNNNNNNNNNNNNNNNNNNNNNNNNNNNNNNNNN
>M01863_34_000000000-B4RYD_1_1118_12335_10245	
TTGTGGATAAGAGACCGGTGAATCATCGAATCTTTGAACGCACATTGCGCCCTCTGGTATTCCGGAGGGCATGCCTGTTTGAGCGTCGTTTCTCCCTCAAACCGCTGGGTTTGGTGTTGAGCAATACGACTTGGGTTTGCTTGAAAGACGGTAGTGGTAAGGCGGGATCGCTTTGACAATGGCTTAGGTCTAACCAAAAACATTGCTTGCGGCGGTAACGTCTACCACGTATATCTTCAAACTTTGACCTCAAATCAGGTAGGACTACCCGCTGAACTTAAGCATATCAATAAGCGGAGGA
>M01863_34_000000000-B4RYD_1_1118_28255_10328	
CCAGGTGAATCATCGAATCTTTGAACGCACATTGCGCCCCCTGGTATTCCGGGGGGCATGCCTGTCCGAGCGTCATTGCTGCCCTCAAGCACGGCTTGTGTGTTGGGCTTCCGTCCCTGGTAACGGGGACGGGCCCAAAAGGCAGTGGCGGCACCATGTCTGGTCCTCGAGCGTATGGGGCTTTGTCACCCGCTCCCGTAGGTCCAGCTGGCAGCTAGCCTCGCAACCAATCTTTTTAACCAGGTTGACCTCGGATCAGGTAGGGATACCCGCTGAACTTAAGCATATCAATAAGCGGAGA
>M01863_34_000000000-B4RYD_1_1118_18517_10334	
GTGAATCATCGAATCTTTGAACGCACATTGCGCCCTCTGGTATTCCAGAGGGCATGCCTGTTTGAGCGTCATTTCTCTCTCAAACCTTCGGGTTTGGTATTGAGTGATACTCTTAGTCGAACTAGGCGTTTGCTTGAAATGTATTGGCATGAGTGGTACTGGATAGTGCTATATGACTTTCAATGTATTAGGTTTATCCAACTCGTTGAATAGTTTAATGGTATATTTCTCGGTATTCTAGGCTCGGCCTTACAATATAACAAACAAGTTTGACCTCAAATCAGGTAGGATTACCCGCTGAACTTAAGCATATCAATAAGCGGAGGA
>M01863_34_000000000-B4RYD_1_1118_20436_10897	
GTGAATCTCGAATCTTTGAACGCAAGTTGCGCCCGAAGCCATTAGGCCGAGGGCACGCCTGCCTGGGCGTCACACGTCGTTGCCCCCCCCCNTCTACGCCNTCGGGATTGCGGGGGGCGGATGATGGCCTCCCGTGCGCCTCGCCGCGCGGTTGGCATAAATACCAAGTCCNCGGCGACGCACGCCACGNCAATCGGTGGTTGCGAGACCNCGGTTGCCCGTCGTGTGCGTTCGTCGCGCATCGAGGNCTCGAAAAAATGCTCNGCTCTGGCTCGGCTTTCAACGCGACCCCAGGTCAGGCGGGGTGACCCGCTGAATTTAAGCATATCAATAAGCGGAGGA
>M01863_34_000000000-B4RYD_1_1118_19743_10933	
TTGTGTATATGAGACAGGTGAATCATCGAATCTTTGAACGCACATTGCGCCCTCTGGTATTCCGGAGGGCATGCCTGTTTGAGCGTCGTTTCTCCCTCAAACCGCTGGGTTTGGTGTTGAGCAATACGACTTGGGTTTGCTTGAAAGACGGTAGTGGTAAGGCGGGATCGCTTTGACAATGGCTTAGGTCTAACCAAAAACATTGCTTGCGGCGGTAACGTCTACCACGTATATCTTCAAACTTTGACCTCAAATCAGGTAGGACTACCCGCTGAACTTAAGCATATCAATAAGCGGAGGA
>M01863_34_000000000-B4RYD_1_1118_5747_11053	
GTGAATCATCGAATCTTTGAACGCACATTGCGCCCTCTGGTATTCCGGAGGGCATGCCTGTTTGAGCGTCGTTTCTCCCTCAAACCGCTGGGTTTGGTGTTGAGCAATACGACTTGGGTTTGCTTGAAAGACGGTAGTGGTAAGGCGGGATCGCTTTGACAATGGCTTAGGTCTAACCAAAAACATTGCTTGCGGCGGTAACGTCTACCACGTATATCTTCAAACTTTGACCTCAAATCAGGTAGGACTACCCGCTGAACTTAAGCATATCAATAAGCGGAGGA
>M01863_34_000000000-B4RYD_1_1118_14257_11283	
GTGAATCATCGAATCTTTCGTAGTCAACCAGAACCGGTATAAAGGATACCAGCAGGCATATCAATAAGCGGAGGA
>M01863_34_000000000-B4RYD_1_1118_14218_11361	
GTGAATCATCGAATCTTTGAACGCACATTGCGCCCTCTGGTATTCCAGAGGGCATGCCTGTTTGAGCGTCATTTCTCTCTCAAACCTTCGGGTTTGGTATTGAGTGATACTCTTAGTCGAACTAGGCGTTTGCTTGAAATGTATTGGCATGAGTGGTACTGGATAGTGCTATATGACTTTCAATGTATTAGGTTTATCCAACTCGTTGAATAGTTTAATGGTATATTTCTCGGTATTCTAGGCTCGGCCTTACAATATAACAAACAAGTTTGACCTCAAATCAGGTAGGATTACCCGCTGAACTTAAGCATATCAATAAGCGGAGGA
>M01863_34_000000000-B4RYD_1_1118_15340_11398	
GTGAATCATCGAATCTTTGAACGCACATTGCGCCCCCTGGTATTCCGGGGGGCATGCCTGTCCGAGCGTCATTGCTGCCCTCAAGCACGGCTTGTGTGTTGGGCTTCCGTCCCTGGCAACGGGGACGGGCCCAAAAGGCAGTGGCGGCACCATGTCTGGTCCTCGAGCGTATGGGGCTTTGTCACCCGCTCCCGTAGGTCCAGCTGGCAGCTAGCCTCGCAACCAATCTTTTTAACCAGGTTGACCTCGGATCAGGTAGGGATACCCGCTGAACTTAAGCATATCAATAAGCGGAGGA
>M01863_34_000000000-B4RYD_1_1118_19328_11441	
GTGAATCATCGAATCTTTGAGCAGGAGGCAGGATTGTTCGAGAAGATGGATGATGCGTTCGGTGCTTATGTGCGTGACGGAAGGCATATTATTGGAGAGCTTGCAAAGACAATTGGCAAGAAGACTATCGTTATCAATAATGGCGCGGGCATATCAATAAGCGGAGGA
>M01863_34_000000000-B4RYD_1_1118_9923_11670	
NNNNNNNNNNNNNNNNNNNNNNNNNNNNNNNNNNN
>M01863_34_000000000-B4RYD_1_1118_10791_11703	
NNNNNNNNNNNNNNNNNNNNNNNNNNNNNNNNNNN
>M01863_34_000000000-B4RYD_1_1118_27219_11941	
GTGAATCATCGAAATCGAATCTTTGAACGCAAGTTGCGCCCGAAGCCATTAGGCCGAGGGCACGCCTGCCTGGGCGTCACACGTCGTTGCCCCCCCATCAACTCCTTCGGGATTGCGGGGGGCGGATGATGGCCTCCCGTGCGCCTCGCCGCGCGGTTGGCATAAATACCAAGTCCTCGGCGACGCACGCCACGACAATCGGTGGTTGCGAGACCTCGGTTGCCCGTCGTGTGCGTTCGTCGCGCATCGAGGGCTCAAAAAAATGCTCGGCTCCGGCTCGGCTTTCAACGCGACCCCAGGTCAGGCGGGGTTACCCGCTGAATTTAAGCATATCAATAAGCGGAGGA
>M01863_34_000000000-B4RYD_1_1118_15119_12051	
TCAGGTGAATCATCGAATCTTTGAACGCACATTGCGCCCCCTGGTATTCCGGGGGGCATGCCTGTCCGAGCGTCATTGCTGCCCTCAAGCCCGGCTTGTGTGTTGGGTCTCGTCCTCCGATTCTGGAGGACGGGCCCGAAAGGCAGCGGCGGCACCGCGTCCGGTCCTCGAGCGTATGGGGCTTTGTCACCCGCTCTGTAGGCCCGGCCGGCGCTTGCCGATCAACCCAAATTTTTATCCAGGTTGACCTCGGATCAGGTAGGGATACCCGCTGAACTTAAGCATATCAATAAGCGGAGGA
>M01863_34_000000000-B4RYD_1_1118_28913_12302	
NNNNNNNNNNNNNNNNNNNNNNNNNNNNNNNNNNN
>M01863_34_000000000-B4RYD_1_1118_2617_12354	
GTGATCATCGAGGTAACGTAAAGGAAAGCGGATTTATGAAGAAGAACGGTCTCCAAATCATTACCCGCCGAATGGTGATTTTTAACACACCGTGTTGTATTTGGCAGCTTGTGGCACAGGTTGGCATATCAATAAGCGGAGGA
>M01863_34_000000000-B4RYD_1_1118_26367_12951	
GTGAATCATCGAATCTTTGAACAGGCAGGACTGGAAGCAGATGATCTTCTTGGAACGATTTCTCATCAATGTGAAAAAGAGGGACTGGATGTCTCGATCATTTCAGGAGACCGTGATACACTTCAGCTTACCACGGAGCATATCAATAAGCGGAGGA
>M01863_34_000000000-B4RYD_1_1118_2055_13266	
NNNNNNNNNNNNNNNNNNNNNNNNNNNNNNNNNNNGTGAATCATCAATAAGCGGAGGACTGTCTCTTATACACTCTCCGAGCCCACGAGACAGGCAGAAATCTCGTATGCCGTCTTCTGCTTGAAAAAAAAAAATACCGGGAAGAAAAAAAAAAAGGGATAAAAACAGTGAAAAAATATGCTACTACCGAAGAGAAAAAAACAGGTACGGAGAACGTGTAGAGAGCCGCATACAAGATAAATGAGCAAAGAAACGTTAGATGCAGATTGAGGTCGTCGCAGACGCAAAGAGAGCAAGCACAGGTGAACTACTGATAATGTAAGACAGCGAGCTAGT
>M01863_34_000000000-B4RYD_1_1118_22737_13348	
GTGAATCATCGAATCTTTGAACGCACCTTGCGCTCCTTGGTATTCCGAGGAGCATGCCTGTTTGAGTCTCATGGAATTCTCAACCTTCGGCTTCATTGACGAAGGCTTGGACTTGGAGGTCGTGCCGGCTCTCGTAGTCGGCTCCTCTGAAATGCATTAGTGCGAACGTTACCGACCGCTTCAGCGTGATAATTATCTGCGTTGCTGTGGAGGGTATTCTAGTGTTCACGCTTCTAACCGTCTTCGGACAAATTTCTGAACTCTGAGCTCAAATCAGGTAGGACTACCCGCTGAACTTAAGCATATCAATAAGCGGAGGA
>M01863_34_000000000-B4RYD_1_1118_16736_13385	
NNNNNNNNNNNNNNNNNNNNNNNNNNNNNNNNNNN
>M01863_34_000000000-B4RYD_1_1118_25661_13410	
GTGAATCATCGAATCTTTGAACGCAAGTTGCGCCCGATGCCATTAGGTTGAGGGCACGTCTGCCTGGGTGTCACATATCGAAGCCCATTGCCGATTTCCTACTCGTAGGTGTTGTGCTGGGTGAATGATGGCTTCCCGTGAGCTTCTTTGTCTCATGGTTGGTTGAAAATTGAGACCATGGTAGGGTGTGCCATGATAGATGGTGGTTGTGTGTCGCACGAGACCAATCATGCGCTGCCCTATTGAATTTTGGCCTCTTGTACCCATTTGCGCTTCCAAACGCTCGTGATGAGACCTCAGGTCAGGCGGGGCTACCCGCTGAATTTAAGCATATCAATAAGCGGAGGA
>M01863_34_000000000-B4RYD_1_1118_4886_14007	
NNNNNNNNNNNNNNNNNNNNNNNNNNNNNNNNNNN
>M01863_34_000000000-B4RYD_1_1118_16801_14012	
NNNNNNNNNNNNNNNNNNNNNNNNNNNNNNNNNNN
>M01863_34_000000000-B4RYD_1_1118_26699_15058	
GTCTATGTCGTGAACGCGACGACGTTATTACGGATGATCAGTGACTTATCAGGAGTGACTGGGTTTAAAGGGAGCGCATGGGCTCAGTTAAGTCCGTGGTGATAGTTTGAGGCTCAACAGTAGAATTGCATTTGTGAATGCCAGTCTTGAGTATATGAGAGTTAGGCGGAATTCGTCGTGTAGCGTTGAAATGCTTTGATATTTTTATGAACACCCAGCGCCCACCGAGATCTCCACCTCTCTATTCGTCGGCAGCGTCAGATGTTATAAGAGACAGGTGAATCATCAATAAGCGGAGGANNNNNNNNNNNNNNNNNNNNNNNNNNNNNNNNNNN
>M01863_34_000000000-B4RYD_1_1118_25763_15155	
GTGAATCATCGAATCTTTGTGGTGCTGGCGGGATAGAGCCGCTCATACAGATTCTTGGCATATCAATAAGCGGAGGA
>M01863_34_000000000-B4RYD_1_1118_9753_15201	
GTGAATCATCGAGGTAACGTAAAGGAAAGCGGATTTATGAAGAAGAACGGTCTCCAAATCATTACCCGCCGAATGGTGATTTTTAACACACCGTGTTGTATTTGGCAGCTTGTGGCACAGGTTGGCATATCAATAAGCGGAGGA
>M01863_34_000000000-B4RYD_1_1118_24845_15395	
GTGAATCATCGAATCTTTGATGCCGGCTTTTCTTGCGATGTTGACACATTCCTGTGTCTCTGCAAGCATATCAATAAGCGGAGGA
>M01863_34_000000000-B4RYD_1_1118_27879_15517	
NNNNNNNNNNNNNNNNNNNNNNNNNNNNNNNNNNN
>M01863_34_000000000-B4RYD_1_1118_14607_15765	
NNNNNNNNNNNNNNNNNNNNNNNNNNNNNNNNNNN
>M01863_34_000000000-B4RYD_1_1118_26492_16553	
GTGAATCATCGAATCTTTGAACGCACNTTGCGCCCTCTGGTATTCCAGAGGGCATGCCTGTTTGAGCGTCATTTCTCTCTCAAACCTTCGGGTTTGGTATTGAGTGATACTCTTAGTCGAACTAGGCGTTTGCTTGAAATGTATTGGCATGAGTGGTACTGGATAGTGCTATATGACTTTCAATGTATTAGGTTTATCCAACTCGTTGAATAGTTTAATGGTATATTTCTCGGTATTCTAGGCTCGGCCTTACAATATAACAAACAAGTTTGACCTCAAATCAGGTAGGATTACCCGCTGAACTTAAGCATATCAATAAGCGGAGGA
>M01863_34_000000000-B4RYD_1_1118_3296_16556	
GTGAATCATCGAATCTTTGAACGCACATTGCGCCCCTTGGTATTCCAGGGGCATTCCTGTTTTGACNGTCTTTCCTTCTCNAACATTCTGTTTGGTAGTGGTGNTACTCTTTTGTGTTAACTTTNAATTGCTGGCCTTTTCNTTGGGATGTTTTTTTTTCCAAAGNGAGGTTTCTCTGCGTGCTTGAGGTATAATGCAAGTACGGTCGTTTTAGGTTTTACCAACTGCGGCTAATCTTTTTTTATACTGAGCGTATTGGAACGTTATCGATANGAAGAGAGCGTCTAGGCGAACAATGTTCTTAAAGTTTGACCTCAAATCAGGTAGGAGTACCCGCTGAACTTAAGCATATCAATAAGCGGAGGA
>M01863_34_000000000-B4RYD_1_1118_13045_16690	
NNNNNNNNNNNNNNNNNNNNNNNNNNNNNNNNNNN
>M01863_34_000000000-B4RYD_1_1118_19779_17050	
GTGAATCATCGAATCTTTGAACGCACATTGCGCCCCCTGGTATTCCGGGGGGCATGCCTGTCCGAGCGTCATTGCTGCCCTCAAGCACGGCTTGTGTGTTGGGCTTCCGTCCCTGGTAACGGGGACGGGCCCAAAAGGCAGTGGCGGCACCATGTCTGGTCCTCGAGCGTATGGGGCTTTGTCACCCGCTCCCGTAGGTCCAGCTGGCAGCTAGCCTCGCAACCAATCTTTTTAACCAGGTTGACCTCGGATCAGGTAGGGATACCCGCTGAACTTAAGCATATCAATAAGCGGAGGA
>M01863_34_000000000-B4RYD_1_1118_7085_17067	
NNNNNNNNNNNNNNNNNNNNNNNNNNNNNNNNNNN
>M01863_34_000000000-B4RYD_1_1118_18408_17365	
GTGAATCATCGAATCTTTGAACGCACATTGCGCCCCTTGGTATTCCAGGGGGCATGCCTGTTTGAGCGTCNTTTCCTTCTCAAACATTCTGTTTGGTAGTGAGTGATACTCTTTGGAGTTAACTTGAAATTGCTGGCCTTTTCATTGGATGTTTTTTTTTCCAAAGAGAGGTTTCTCTGCGTGCTTGAGGTATAATGCAAGTACGGTCGTTTTAGGTTTTACCAACTGCGGCTAATCTTTTTTTATACTGAGCGTATTGGAACGTTATCGATAAGAAGAGAGCGTCTAGGCGAACAATGTTCTTAAAGTTTGACCTCAAATCAGGTAGGAGTACCCGCTGAACTTAAGCATATCAATAAGCGGAGGA
>M01863_34_000000000-B4RYD_1_1118_14937_17782	
GTGAATCATCGAATCTTTGAACGCAAGTTGCGCCCGAAGCCATTCGGCCGAGGGCACGTCTGCCTGGGTGTCACGCATCGTTGCCCCAACCCCAAACACTTCTTATGATGTGTGGGGTGCGGGGAAGACATTGGCCTCCCGTGTGCTTCTGCTCGCGGTTAGCCTAAAAGTGAGTCCTAGGCGACGAGCGCCACGACAATCGGTGGTTGAGAAACCCTCGTGACCCGTCGTGTGTTGCCCGTCGCTGTGAAGGTGCTCCTCGACCCTATTGCGTCGTTCCTGCGACTCTACCATCGCGACCCCAGGTCAGGCGGGATTACCCGCTGAATTTAAGCATATCAATAAGCGGAGGA
>M01863_34_000000000-B4RYD_1_1118_14465_17845	
NNNNNNNNNNNNNNNNNNNNNNNNNNNNNNNNNNN
>M01863_34_000000000-B4RYD_1_1118_15373_18342	
GTGAATCATCGAATCTTTGAACGCACATTGCGCCCCCTGGTATTCCGGGGGGCATGCCTGTCCGAGCGTCATTGCTGCCCTCAAGCACGGCTTGTGTGTTGGGCTTCCGTCCCTGGCAACGGGGACGGGCCCAAAAGGCAGTGGCGGCACCATGTCTGGTCCTCGAGCGTATGGGGCTTTGTCACCCGCTCCCGTAGGTCCAGCTGGCAGCTAGCCTCGCAACCAATCTTTTTAACCAGGTTGACCTCGGATCAGGTAGGGATACCCGCTGAACTTAAGCATATCAATAAGCGGAGGA
>M01863_34_000000000-B4RYD_1_1118_15854_18911	
NNNNNNNNNNNNNNNNNNNNNNNNNNNNNNNNNNN
>M01863_34_000000000-B4RYD_1_1118_16632_19201	
GTGAATCATCGAATCTTTGAACGCACATTGCGCCCTCTGGTATTCCAGAGGGCATGCCTGTTTGAGCGTCATTTCTCTCTCAAACCTTCGGGTTTGGTATTGAGTGATACTCTTAGTCGAACTAGGCGTTTGCTTGAAATGTATTGGCATGAGTGGTACTGGATAGTGCTATATGACTTTCAATGTATTAGGTTTATCCAACTCGTTGAATAGTTTAATGGTATATTTCTCGGTATTCTAGGCTCGGCCTTACAATATAACAAACAAGTTTGACCTCAAATCAGGTAGGATTACCCGCTGAACTTAAGCATATCAATAAGCGGAGGA
>M01863_34_000000000-B4RYD_1_1118_20428_19265	
GTGAATCATCGAATCTTTGAACGCAAGTTGCGCCCGATGCCATTAGGTTGAGGGCACGTCTGCCTGGGTGTCACATATCGAAGCCCATTGCCGATTTCCTACTCGTAGGTGTTGTGCTGGGTGAATGATGGCTTCCCGTGAGCTTCTTTGTCTCATGGTTGGTTGAAAATTGAGACCATGGTAGGGTGTGCCATGATAGATGGTGGTTGTGTGTCGCACGAGACCAATCATGCGCTGCCCTATTGAATTTTGGCCTCTTGTACCCATTTGCGCTTCCAAACGCTCGTGATGAGACCTCAGGTCAGGCGGGGCTACCCGCTGAATTTAAGCATATCAATAAGCGGAGGA
>M01863_34_000000000-B4RYD_1_1118_3823_19390	
GTGAATCATCGAATCTTTGAGCAGGAGGCAGGATTGTTCGAGAAGATGGATGATGCGTTCGGTGCTTATGTGCGTGACGGAAGGCATATTATTGGAGAGCTTGCAAAGACAATTGGCAAGAAGACTATCGTTATCAATAATGGCGCGGGCATATCAATAAGCGGAGGA
>M01863_34_000000000-B4RYD_1_1118_12798_19622	
GTGAATCATCGAATCTTTGAACGCAAGTTGCGCCCGATGCCATTAGGTTGAGGGCACGTCTGNCTGNGTGTCNCATATCGAAGCCCATTNCCGNTTTCNTACTCGTAGGTGTTGTGCTGGNTGAATGATGGCTTCTCGTGNGCTTCTTTGTCTCTTGGTTGGTTGAANATTGAGNCCATGGTAGGGTGTGNCATGATNGATNGTGGTTGTGTGTNGCACTNTACCAATCATGGGCTGNCNTATTGATTTTTGGCCTCTTGTACCNATTTGCGCTTCNANACGCTNGTGATGNGACCTCAGGTCAGGCGGGGCTACCCGCTGAATTTAAGCATATCAATAAGCGGAGGA
>M01863_34_000000000-B4RYD_1_1118_3952_19692	
NNNNNNNNNNNNNNNNNNNNNNNNNNNNNNNNNNN
>M01863_34_000000000-B4RYD_1_1118_26138_19711	
GTGAATCATCGAATCTTTGAACGCACATTGCGCCCCCTGGTATTCCGGGGGGCATGCCTGTCCGAGCGTCATTGCTGCCCTCAAGCACGGCTTGTGTGTTGGGCTTCCGTCCCTGGCAACGGGGACGGGCCCAAAAGGCAGTGGCGGCACCATGTCTGGTCCTCGAGCGTATGGGGCTTTGTCACCCGCTCCCGTAGGTCCAGCTGGCAGCTAGCCTCGCAACCAATCTTTTTAACCAGGTTGACCTCGGATCAGGTAGGGATACCCGCTGAACTTAAGCATATCAATAAGCGGAGGA
>M01863_34_000000000-B4RYD_1_1118_27689_19899	
GTGAATCATCGAATCTTTGAACGCACATTGCGCCCCCTGGTATTCCGGGGGGCATGCCTGTCCGAGCGTCATTGCTGCCCTCAAGCACGGCTTGTGTGTTGGGCTTCCGTCCCTGGCAACGGGGACGGGCCCAAAAGGCAGTGGCGGCACCATGTCTGGTCCTCGAGCGTATGGGGCTTTGTCACCCGCTCCCGTAGGTCCAGCTGGCAGCTAGCCTCGCAACCAATCTTTTTAACCAGGTTGACCTCGGATCAGGTAGGGATACCCGCTGAACTTAAGCATATCAATAAGCGGAGGA
>M01863_34_000000000-B4RYD_1_1118_14296_20004	
NNNNNNNNNNNNNNNNNNNNNNNNNNNNNNNNNNN
>M01863_34_000000000-B4RYD_1_1118_9340_20390	
GTGAATCATCGAATCTTTGAGCAGGAGGCAGGATTGTTCGAGAAGATGGATGATGCGTTCGGTGCTTATGTGCGTGACGGAAGGCATATTATTGGAGAGCTTGCAAAGACAATTGGCAAGAAGACTGTCGTTATCAATAATGGCGCGGGCATATCAATAAGCGGAGGACTGTCTCTTATAACATCTCCGAGCCCACGAGACAGGCAGAAATCTCGTATGCCGTCTTCTGCTTGAAAAAAAAAACAACAACAGCAACACACAATCAGATGACAATTCGAGAGAGACCAATGATGAGGAACTA
>M01863_34_000000000-B4RYD_1_1118_11104_20552	
GTGAATCTTCGAATCTTTGAAGTCAGTAAGGAACTTTACGAGACATATTACAAAGGGCAGCGCAAGGAGAAATACTTTACCCATGATCTGAAGCAGGAACATACAAAGGTGGATAAGGAAACCGGAGAGATGATTGTCATTCCCAGCAGGGAAGATTCCTACGAGCGACTTTTGGAGGCAGAAAGCAGTTTGCATATCAATAAGCGGAGGA
>M01863_34_000000000-B4RYD_1_1118_26888_20832	
CCGGTGAATCATCGAATCTTTGAACGCACATTGCGCCCCCTGGTATTCCGGGGGGCATGCCTGTCCGAGCGTCATTGCTGCCCTCAAGCACGGCTTGTGTGTTGGGCTTCCGTCCCTGGCAACGGGGACGGGCCCAAAAGGCAGTGGCGGCACCATGTCTGGTCCTCGAGCGTATGGGGCTTTGTCACCCGCTCCCGTAGGTCCAGCTGGCAGCTAGCCTCGCAACCAATCTTTTTAACCAGGTTGACCTCGGATCAGGTAGGGATACCCGCTGAACTTAAGCATATCAATAAGCGGAGGA
>M01863_34_000000000-B4RYD_1_1118_17560_21034	
GTGAATCATCGAATCTTTGCGAGCATATCAATAAGCGGAGGA
>M01863_34_000000000-B4RYD_1_1118_17129_21396	
GTGAATCATCGAATCTTTGAACAGGCAGGACTGGAAGCAGATGATCTTCTTGGAACGATTTCTCATCAATGTGAAAAAGAGGGACTGGATGTCTCGATCATTTCAGGAGACCGTGATACACTTCAGCTTACCACGGAGCATATCAATAAGCGGAGGA
>M01863_34_000000000-B4RYD_1_1118_24476_21687	
GTGAATCATCGAATCTTTGCTGTCTGCCACCGTGGCCGATGGTGTGATAGGCGACAAACACGATTCCAACACGGAACTGATAGCACAAGGTGTTGCCAACATGGCTACCCCGCTGTTTGGCGGTATCCCTGCCACCGGAGCCATCGCGCGTACCATGGCAAATATCAATAAGCGGAGGA
>M01863_34_000000000-B4RYD_1_1118_6374_22013	
GTGAATCATCGAATCTTTGAGGATTGCAGAATTCCAAAAGATGCTTTATTAGGACCTGAAGGAAAAGGTTTCCCAATCGCAATGCATATCAATAAGCGGAGGA
>M01863_34_000000000-B4RYD_1_1118_16636_22275	
NNNNNNNNNNNNNNNNNNNNNNNNNNNNNNNNNNN
>M01863_34_000000000-B4RYD_1_1118_8381_23089	
GTGAATCATCGAGCAGGCCGTTTATTTGCAGGGAGCTTATGATCGGGAACGGATGTTAAAATGAGAATAGTGAATTGGTAAGAGCTGCCTTCGGGTAGCTCTTTTTAGATGGAGGAATATGAAAAATGGCGGCTACAAGACTAATTGCGCTGCATATCAATAAGCGGAGGA
>M01863_34_000000000-B4RYD_1_1118_19592_23123	
NNNNNNNNNNNNNNNNNNNNNNNNNNNNNNNNNNN
>M01863_34_000000000-B4RYD_1_1118_6552_23386	
NNNNNNNNNNNNNNNNNNNNNNNNNNNNNNNNNNN
>M01863_34_000000000-B4RYD_1_1118_10348_24797	
GTGAATCATCGAATCTTTGAACGCACATTGCGCCCCTTGGTATTCCAGGGGGCATGCCTGTTTGAGCGTCATTTCCTTCTCAAACATTCTGTTTGGTAGTGAGTGATACTCTTTGGAGTTAACTTGAAATTGCTGGCCTTTTCATTGGATGTTTTTTTTTCCAAAGAGAGGTTTCTCTGCGTGCTTGAGGTATAATGCAAGTACGGTCGTTTTAGGTTTTACCAACTGCGGCTAATCTTTTTTTATACTGAGCGTATTGGAACGTTATCGATAAGAAGAGAGCGTCTAGGCGAACAATGTTCTTAAAGTTTGACCTCAAATCAGGTAGGAGTACCCGCTGAACTTAAGCATATCAATAAGCGGAGGA
>M01863_34_000000000-B4RYD_1_1118_15451_24916	
CCGGGTGAATCATCGAATCTTTGAACGCACATTGCGCCCCCTGGTATTCCGGGGGGCATGCCTGTCCGAGCGTCATTGCTGCCCTCAAGCACGGCTTGTGTGTTGGGCTTCCGTCCCTGGTAACGGGGACGGGCCCAAAAGGCAGTGGCGGCACCATGTCTGGTCCTCGAGCGTATGGGGCTTTGTCACCCGCTCCCGTAGGTCCAGCTGGCAGCTAGCCTCGCAACCAATCTTTTTAACCAGGTTGACCTCGGATCAGGTAGGGATACCCGCTGAACTTAAGCATATCAATAAGCGGAGGA
>M01863_34_000000000-B4RYD_1_1118_14864_24930	
GTGAATCATCGAATCTTTGAACGCACATTGCGCCCCTTGGTATTCCAGGGGGCATGCCTGTTTGAGCGTCATTTCCTTCTCAAACATTCTGTTTGGTAGTGAGTGATACTCTTTGGAGTTAACTTGAAATTGCTGGCCTTTTCATTGGATGTTTTTTTTTCCAAAGAGAGGTTTCTCTGCGTGCTTGAGGTATAATGCAAGTACGGTCGTTTTAGGTTTTACCAACTGCGGCTAATCTTTTTTTATACTGAGCGTATTGGAACGTTATCGATAAGAAGAGAGCGTCTAGGCGAACAATGTTCTTAAAGTTTGACCTCAAATCAGGTAGGAGTACCCGCTGAACTTAAGCATATCAATAAGCGGAGGA
>M01863_34_000000000-B4RYD_1_1119_10420_1597	
GTGAATCATCGAGGTAACGTAAAGGAAAGCGGATTTATGAAGAAGAACGGTCTCCAAATCATTACCCGCCGAATGGTGATTTTTAACACACCGTGTTGTATTTGGCAGCTTGTGGCACAGGTTGGCATATCAATAAGCGGAGGA
>M01863_34_000000000-B4RYD_1_1119_22918_2203	
NNNNNNNNNNNNNNNNNNNNNNNNNNNNNNNNNNNGTGAATCATCAATAAGCGGAGGACTGTCTCTTATACAATCTCCGAGCCCACGAGACAGGCAGAAATCTCGTATGCCGTCTTCTGCTTGAAAAAAAAAACAAAGAGAAAATGAAATGTAGAAGTAAGACAAGATGCTAATACAGAGTACTGTATATATAAGATAATTACTAGCTAGGCCTAATACAATGCTCCGATCCTCGAAAACGAGCAGTAATCACTTATGCCTACTTCGGTGTGAACAAAAATAAATGAGATCTTCAGTGATACAACTCAAGCGTACACGAGTGCGCCAGATACTGAG
>M01863_34_000000000-B4RYD_1_1119_11803_2219	
GTGAATCATCGAATCTTTGAACGCACATTGCGCCCCCTGGTATTCCGGGGGGCATGCCTGTCCGAGCGTCATTGCTGCCCTCAAGCACGGCTTGTGTGTTGGGCTTCCGTCCCTGGCAACGGGGACGGGCCCAAAAGGCAGTGGCGGCACCATGTCTGGTCCTCGAGCGTATGGGGCTTTGTCACCCGCTCCCGTAGGTCCAGCTGGCAGCTAGCCTCGCAACCAATCTTTTTAACCAGGTTGACCTCGGATCAGGTAGGGATACCCGCTGAACTTAAGCATATCAATAAGCGGAGGA
>M01863_34_000000000-B4RYD_1_1119_9570_2334	
GTGAATCATCGAATCTTTGAACGCACATTGCGCCCCTTGGTATTCCAGGGGGCATGCCTGTTTGAGCGTCATTTCCTTCTCAAACATTCTGTTTGGTAGTGAGTGATACTCTTTGGAGTTAACTTGAAATTGCTGGCCTTTTCATTGGATGTTTTTTTTTCCAAAGAGAGGTTTCTCTGCGTGCTTGAGGTATAATGCAAGTACGGTCGTTTTAGGTTTTACCAACTGCGGCTAATCTTTTTTTATACTGAGCGTATTGGAACGTTATCGATAAGAAGAGAGCGTCTAGGCGAACAATGTTCTTAAAGTTTGACCTCAAATCAGGTAGGAGTACCCGCTGAACTTAAGCATATCAATAAGCGGAGGA
>M01863_34_000000000-B4RYD_1_1119_12856_2594	
GTGAATCATCGAATCTTTGAACGCACCTTGCGCTCCTTGGTATTCCGAGGAGCATGCCTGTTTGAGTCTCATGGAATTCTCAACCTTCGGCTTCATTGACGAAGGCTTGGACTTGGAGGTCGTGCCGGCTCTCGTAGTCGGCTCCTCTGAAATGCATTAGTGCGAACGTTACCGACCGCTTCAGCGTGATAATTATCTGCGTTGCTGTGGAGGGTATTCTAGTGTTCACGCTTCTAACCGTCTTCGGACAAATTTCTGAACTCTGAGCTCAAATCAGGTAGGACTACCCGCTGAACTTAAGCATATCAATAAGCGGAGGA
>M01863_34_000000000-B4RYD_1_1119_22435_2812	
NNNNNNNNNNNNNNNNNNNNNNNNNNNNNNNNNNN
>M01863_34_000000000-B4RYD_1_1119_24402_2924	
GTGAATCATCGAATCTTTGAACGCAAGTTGCGCCCGATGCCATTAGGTTGAGGGCACGTCTGCCTGGGTGTCACATATCGAAGCCCATTGCCGATTTCCTACTCGTAGGTGTTGTGCTGGGTGAATGATGGCTTCCCGTGAGCTTCTTTGTCTCATGGTTGGTTGAAAATTGAGACCATGGTAGGGTGTGCCATGATAGATGGTGGTTGTGTGTCGCACGAGACCAATCATGCGCTGCCCTATTGAATTTTGGCCTCTTGTACCCATTTGCGCTTCCAAACGCTCGTGATGAGACCTCAGGTCAGGCGGGGCTACCCGCTGAATTTAAGCATATCAATAAGCGGAGGA
>M01863_34_000000000-B4RYD_1_1119_15620_2955	
GTGAATCATCGAATCTTTCGTAGTCAACCAGAACCGGTATAAAGGATACCAGCAGGCATATCAATAAGCGGAGGA
>M01863_34_000000000-B4RYD_1_1119_10686_2986	
NNNNNNNNNNNNNNNNNNNNNNNNNNNNNNNNNNN
>M01863_34_000000000-B4RYD_1_1119_18051_3077	
GTGAATCATCGAATCTTTGAACTCTAAAATCAAGGCCTTCCGTTCTCAACTACATGGGGTGTCAGATCTGCCATTCTTCATGTACCGTTTGTCGGTCTATCTTCGATAGCTCTGCCACGGAATTACGCCGCTGCCCCTTACTCTCCGAAAGCGCTACGCGATAACCGCAGGACAATAAGCGGAGGA
>M01863_34_000000000-B4RYD_1_1119_13810_3467	
NNNNNNNNNNNNNNNNNNNNNNNNNNNNNNNNNNN
>M01863_34_000000000-B4RYD_1_1119_9611_3505	
GTGAATCATCGAATCTTTGAACGCAAGTTGCGCCCGATGCCATTAGGTTGAGGGCACGTCTGCCTGGGTGTCACATATCGAAGCCCATTGCCGATTTCCTACTCGTAGGTGTTGTGCTGGGTGAATGATGGCTTCCCGTGAGCTTCTTTGTCTCATGGTTGGTTGAAAATTGAGACCATGGTAGGGTGTGCCATGATAGATGGTGGTTGTGTGTCGCACGAGACCAATCATGCGCTGCCCTATTGAATTTTGGCCTCTTGTACCCATTTGCGCTTCCAAACGCTCGTGATGAGACCTCAGGTCAGGCGGGGCTACCCGCTGAATTTAAGCATATCAATAAGCGGAGGA
>M01863_34_000000000-B4RYD_1_1119_19078_3592	
NNNNNNNNNNNNNNNNNNNNNNNNNNNNNNNNNNN
>M01863_34_000000000-B4RYD_1_1119_20059_3658	
GTGAATCATCGAATCTTTGAACGCACATTGCGCCCTCTGGTATTCCAGAGGGCATGCCTGTTTGAGCGTCATTTCTCTCTCAAACCTTCGGGTTTGGTATTGAGTGATACTCTTAGTCGAACTAGGCGTTTGCTTGAAATGTATTGGCATGAGTGGTACTGGATAGTGCTATATGACTTTCAATGTATTAGGTTTATCCAACTCGTTGAATAGTTTAATGGTATATTTCTCGGTATTCTAGGCTCGGCCTTACAATATAACAAACAAGTTTGACCTCAAATCAGGTAGGATTACCCGCTGAACTTAAGCATATCAATAAGCGGAGGA
>M01863_34_000000000-B4RYD_1_1119_20494_3702	
GTGAATCATCGAATCTTTGAACGCAAGTTGCGCCCGAAGCCATTAGGCCGAGGGCACGCCTGCCTGGGCGTCACACGTCGTTGCCCCCCCATCAACTCCTTCGGGATTGCGGGGGGCGGATGATGGCCTCCCGTGCGCCTCGCCGCGCGGTTGGCATAAATACCAAGTCCTCGGCGACGCACGCCACGACAATCGGTGGTTGCGAGACCTCGGTTGCCCGTCGTGTGCGTTCGTCGCGCATCGAGGGCTCAAAAAAATGCTCGGCTCCGGCTCGGCTTTCAACGCGACCCCAGGTCAGGCGGGGTTACCCGCTGAATTTAAGCATATCAATAAGCGGAGGA
>M01863_34_000000000-B4RYD_1_1119_17866_3753	
GTGAATCATCGAATCTTTGAGGATTGCAGAATTCCAAAAGATGCTTTATTAGGACCTGAAGGAAAAGGTTTCCCAATCGCAATGCATATCAATAAGCGGAGGA
>M01863_34_000000000-B4RYD_1_1119_20371_5220	
GTGAATCATCGAATCTTTGCTGTCTGCCACCGTGGCCGATGGTGTGATAGGCGACAAACACGATTCCAACACGGAACTGATAGCACAAGGTGTTGCCAACATGGCTACCCCGCTGTTTGGCGGTATCCCTGCCACCGGAGCCATCGCGCGTACCATGGCAAATATCAATAAGCGGAGGA
>M01863_34_000000000-B4RYD_1_1119_13406_5284	
GTGAATCATCGAATCTTTGAACGCACATTGCGCCCTCTGGTATTCCGGAGGGCATGCCTGTTTGAGCGTCGTTTCTCCCTCAAACCGCTGGGTTTGGTGTTGAGCAATACGACTTGGGTTTGCTTGAAAGACGGTAGTGGTAAGGCGGGATCGCTTTGACAATGGCTTAGGTCTAACCAAAAACATTGCTTGCGGCGGTAACGTCTACCACGTATATCTTCAAACTTTGACCTCAAATCAGGTAGGACTACCCGCTGAACTTAAGCATATCAATAAGCGGAGGA
>M01863_34_000000000-B4RYD_1_1119_6404_5385	
NNNNNNNNNNNNNNNNNNNNNNNNNNNNNNNNNNN
>M01863_34_000000000-B4RYD_1_1119_22031_5617	
GTGAATCATCGAATCTTTGAGCAGGAGGCAGGATTGTTCGAGAAGATGGATGATGCGTTCGGTGCTTATGTGCGTGACGGAAGGCATATTATTGGAGAGCTTGCAAAGACAATTGGCAAGAAGACTATCGTTATCAATAATGGCGCGGGCATATCAATAAGCGGAGGACTGTCTCTTATACAATCTCCGAGCCCACGAGACAGGCAGAAATCTCGTATGCCGTCTTCTGCTTGAAAAAAAAAATAGACAAAAAAACAGAAAAGTACATGACAAGAAACAAACAAACACAGCAACGACAAAA
>M01863_34_000000000-B4RYD_1_1119_11610_5618	
GTGAATCATCGAATCTTTGAGTCCAAGTTCGTGGATTCTTGCAATCAGTTTGTCAAGTCGTTCTTCTCTTTGACTTCCGCCAATAAGTTCGCCAATGCCAGGGACAAGCATATCAATAAGCGGAGGA
>M01863_34_000000000-B4RYD_1_1119_11749_6218	
NNNNNNNNNNNNNNNNNNNNNNNNNNNNNNNNNNN
>M01863_34_000000000-B4RYD_1_1119_16385_6321	
TTCTAGATATCTGAGCTGTCATGAGTTGGTGGCGTGGGAGGCTGCGTATAGTAGTATCTGTGTGCGTCGGGTTGCGTTTAGCGGAGTGTGTAGAGCAGTGGACACGCCAACTGGCTGATTGTGGAAACGACGTCGGTCATGCATGTCTTGTGTCTCGTATAGGTTGGGGGAAGTAACGTTCTATGGGTGTGTGCTGTTGTTTTTTTTTTGATGATACGGCGACCACCGAGATCTACACCTCTCTATTCGTCGGCAGCGTCAATGTGTATAAGAGACAGGTGAATCATCAATAAGCGGAGGANNNNNNNNNNNNNNNNNNNNNNNNNNNNNNNNNNN
>M01863_34_000000000-B4RYD_1_1119_16453_6443	
GTGAATCATCGAATCTTTGAACGCACATTGCGCCCTCTGGTATTCCAGAGGGCATGCCTGTTTGAGCGTCATTTCTCTCTCAAACCTTCGGGTTTGGTATTGAGTGATACTCTTAGTCGAACTAGGCGTTTGCTTGAAATGTATTGGCATGAGTGGTACTGGATAGTGCTATATGACTTTCAATGTATTAGGTTTATCCAACTCGTTGAATAGTTTAATGGTATATTTCTCGGTATTCTAGGCTCGGCCTTACAATATAACAAACAAGTTTGACCTCAAATCAGGTAGGATTACCCGCTGAACTTAAGCATATCAATAAGCGGAGGA
>M01863_34_000000000-B4RYD_1_1119_17923_6596	
GTGAATCATCGAATCTTTGAACGCACATTGCGCCCTTTGGTATTCCAAAGGGCATGCCTGTTCGAGCGTCATTTGTACCCTCAAGCTTTGCTTGGTGTTGGGCGTCTTGTCTCTAGCTTTGCTGGAGACTCGCCTTAAAGTAATTGGCAGCCGGCCTACTGGTTTCGGAGCGCAGCACAAGTCGCACTCTCTATCAGCAAAGGTCTAGCATCCATTAAGCCTTTTTTCAACTTTTGACCTCGGATCAGGTAGGGATACCCGCTGAACTTAAGCATATCAATAAGCGGAGGA
>M01863_34_000000000-B4RYD_1_1119_5299_6855	
CCAGGTGAATCATCGAATCTTTGAACGCACATTGCGCCCCCTGGTATTCCGGGGGGCATGCCTGTCCGAGCGTCATTGCTGCCCTCAAGCCCGGCTTGTGTGTTGGGTCTCGTCCTCCGATTCTGGAGGACGGGCCCGAAAGGCAGCGGCGGCACCGCGTCCGGTCCTCGAGCGTATGGGGCTTTGTCACCCGCTCTGTAGGCCCGGCCGGCGCTTGCCGATCAACCCAAATTTTTATCCAGGTTGACCTCGGATCAGGTAGGGATACCCGCTGAACTTAAGCATATCAATAAGCGGAGGA
>M01863_34_000000000-B4RYD_1_1119_9960_7217	
NNNNNNNNNNNNNNNNNNNNNNNNNNNNNNNNNNN
>M01863_34_000000000-B4RYD_1_1119_16329_7423	
NNNNNNNNNNNNNNNNNNNNNNNNNNNNNNNNNNN
>M01863_34_000000000-B4RYD_1_1119_15979_7594	
NNNNNNNNNNNNNNNNNNNNNNNNNNNNNNNNNNN
>M01863_34_000000000-B4RYD_1_1119_9969_8159	
TGTGCATGGCATTGTTCATTATTTGCTCCGTATCTAGGACGTGTCTCAGTCTTAGTGTAGAAGTCGTATACTAGTCTCTCATTAGCGCTGCATGCCGTGCTAGATCGCGGTTCCATGTTAAGATCTGTATCATCTGTATCTGATCCATCAGCCTGTGTTTTTTCTACTCTGTAGTGTGATGATATTGATTCTTTTTCTCTTTTTTTTTTAATGATACGGCGACCACCGAGATCTACACCTCTCTATTCGTCGGCAGCGTCAGATGTTATAAGAGACAGGTGAATCATCAATAAGCGGAGGANNNNNNNNNNNNNNNNNNNNNNNNNNNNNNNNNNN
>M01863_34_000000000-B4RYD_1_1119_13956_8227	
GTGAATCATCGAATCTTTGAACGCACATTGCGCCCCCTGGTATTCCGGGGGGCATGCCTGTCCGAGCGTCATTGCTGCCCTCAAGCACGGCTTGTGTGTTGGGCTTCCGTCCCTGGTAACGGGGACGGGCCCAAAAGGCAGTGGCGGCACCATGTCTGGTCCTCGAGCGTATGGGGCTTTGTCACCCGCTCCCGTAGGTCCAGCTGGCAGCTAGCCTCGCAACCAATCTTTTTAACCAGGTTGACCTCGGATCAGGTAGGGATACCCGCTGAACTTAAGCATATCAATAAGCGGAGGA
>M01863_34_000000000-B4RYD_1_1119_18269_8344	
GTGAATCATCGAGGTAACGTAAAGGAAAGCGGATTTATGAAGAAGAACGGTCTCCAAATCATTACCCGCCGAATGGTGATTTTTAACACACCGTGTTGTATTTGGCAGCTTGTGGCACAGGTTGGCATATCAATAAGCGGAGGACTGTCTCTTAACACATCTCCGAGCCCACGAGACAGGCAGAAATCTCGTATGCCGTCTTCTGCTTGAAAAAAAAAAAACAAAAAACACAAAAACAAAAACTCACAACATGTCAATGTGACAACAAACAAGACATCACCAGCGTAACACTTGCAGAACA
>M01863_34_000000000-B4RYD_1_1119_21137_9037	
NNNNNNNNNNNNNNNNNNNNNNNNNNNNNNNNNNN
>M01863_34_000000000-B4RYD_1_1119_10680_9154	
NNNNNNNNNNNNNNNNNNNNNNNNNNNNNNNNNNN
[truncated: 382,613 more chars]
