# Supplementary material for: Different host factors are associated with patterns in bacterial and fungal gut microbiota in Slovenian healthy cohort
Source: PLoS One. 2018 Dec 20;13(12):e0209209. doi: 10.1371/journal.pone.0209209 (PMC6301613; doi:10.1371/journal.pone.0209209)
Supplement: S1 Appendix — (ZIP) [file pone.0209209.s007.zip › S3_Table.xlsx]

## Sheet: Metadata
Sample	Gender	Age	BMI	Diet	PhisicalActivity	Smoker	AntibioticTherapy	ProbioticsPrebioticsUsageInLastMonth	CecumRemoval	HospitalizationInLast3months	Stress	ChronicDisease	DigestionRate
ZP0001	Female	49	19.7	glutenFree	2	no	no	no	no	no	3	none	1
ZP0002	Male	25	21.2	regular	3	no	no	no	yes	no	5	none	1
ZP0003	Male	28	22.8	regular	1	yes	no	no	no	no	1	none	1
ZP0004	Female	30	21.3	regular	1	no	no	no	no	no	1	none	1
ZP0006	Female	54	37	regular	2	no	no	no	no	no	1	none	2
ZP0007	Female	81	23.2	regular	1	no	yes	no	no	no	5	none	1
ZP0008	Male	22	27.2	regular	2	no	no	no	no	no	3	none	1
ZP0013	Female	26	23.4	regular	3	no	no	no	no	no	3	none	1
ZP0016	Female	29	26.1	vegan	3	no	no	yes	no	no	3	none	1
ZP0017	Female	25	22.8	vegetarian	3	no	no	yes	no	no	1	none	2
ZP0018	Female	33	24.4	regular	3	no	no	no	yes	no	3	none	2
ZP0019	Male	44	23.5	regular	3	no	no	yes	no	no	3	none	1
ZP0021	Female	21	19.5	regular	3	no	no	yes	no	no	3	none	1
ZP0022	Female	21	16.5	regular	1	no	no	no	no	no	3	none	1
ZP0023	Female	21	24.4	regular	4	no	no	no	no	no	3	none	2
ZP0024	Female	40	23.6	regular	3	no	no	no	no	no	3	none	1
ZP0025	Female	42	29	regular	3	no	no	no	no	no	1	none	1
ZP0030	Female	21	25.2	regular	2	no	no	no	no	no	3	none	1
ZP0031	Male	34	22.8	regular	2	no	no	no	no	no	3	none	1
ZP0033	Female	39	19.5	regular	1	no	no	no	no	no	3	none	1
ZP0034	Male	42	31.9	regular	1	no	no	no	no	no	3	none	1
ZP0035	Female	26	21.8	regular	3	no	no	yes	no	no	3	none	1
ZP0036	Male	27	23.2	regular	3	no	no	yes	yes	no	5	none	1
ZP0041	Female	34	26.6	regular	1	no	no	no	no	no	5	none	1
ZP0042	Female	62	26.4	regular	2	no	no	no	no	no	3	none	1
ZP0045	Female	48	22	regular	2	no	no	no	no	no	3	none	1
ZP0047	Male	28	27.4	regular	4	no	no	no	no	no	3	none	1
ZP0048	Female	56	24.2	regular	2	no	no	no	no	yes	3	none	1
ZP0049	Female	49	21.1	regular	3	no	no	no	no	no	5	none	1
ZP0050	Male	51	23.9	regular	3	no	no	no	no	no	3	none	1
ZP0051	Female	51	22	regular	1	no	no	no	no	no	5	none	1
ZP0052	Male	38	27.8	regular	1	no	no	no	yes	no	3	none	1
ZP0054	Female	49	31.9	regular	2	no	no	no	no	no	3	none	1
ZP0055	Female	52	26.6	regular	2	no	no	no	no	no	3	none	1
ZP0056	Male	23	23.3	regular	2	no	no	no	no	no	5	none	1
ZP0057	Male	53	32.8	regular	3	no	no	no	no	no	5	none	1
ZP0059	Male	19	28.9	regular	1	no	no	no	yes	no	3	none	1
ZP0060	Male	48	28.7	regular	1	no	yes	no	no	no	3	none	1
ZP0062	Female	46	21.9	regular	1	yes	no	no	no	no	3	none	1
ZP0065	Female	34	21	regular	2	no	no	no	no	no	3	none	2
ZP0066	Male	39	31	regular	1	no	no	no	no	no	3	none	1
ZP0067	Female	68	29.4	regular	1	no	no	yes	no	no	3	none	1
ZP0068	Male	68	35.3	regular	1	no	no	yes	no	no	3	none	1
ZP0069	Female	45	22.2	regular	3	no	no	no	no	no	3	none	1
ZP0070	Female	60	22	regular	2	no	no	no	no	no	3	none	1
ZP0072	Female	39	24.2	regular	1	no	no	yes	no	no	1	none	2
ZP0073	Female	61	23.7	regular	2	no	no	no	no	no	3	none	2
ZP0074	Female	58	27.9	regular	1	no	no	no	no	no	3	none	2
ZP0075	Female	45	24.5	regular	2	no	no	yes	no	no	3	none	2
ZP0076	Male	56	26.5	regular	2	no	no	no	no	no	3	none	1
ZP0077	Female	55	29.4	regular	1	yes	no	no	no	no	3	none	1
ZP0078	Female	34	17.2	regular	3	no	no	no	no	no	3	none	1
ZP0079	Female	58	27.9	regular	1	no	no	no	no	no	3	none	2
ZP0080	Male	41	21.6	regular	1	no	no	no	no	no	5	none	1
ZP0081	Female	31	22.6	regular	1	no	yes	yes	no	yes	3	none	2
ZP0082	Male	29	26.2	regular	1	no	no	no	no	no	3	none	1
ZP0086	Male	51	28.3	regular	3	no	no	no	no	no	1	none	1
ZP0088	Female	55	23.5	regular	2	no	no	no	yes	no	1	none	1
ZP0089	Female	41	23.5	regular	1	no	no	no	no	no	3	none	2
ZP0090	Female	32	21.5	regular	2	no	no	no	no	no	3	none	2
ZP0091	Female	44	25.4	regular	2	no	no	no	no	no	3	none	1
ZP0093	Female	53	27	regular	2	no	no	no	no	no	3	none	1
ZP0095	Female	48	20.5	vegetarian	1	yes	no	no	no	no	3	none	1
ZP0097	Female	30	20.7	vegetarian	3	yes	no	no	no	no	5	none	1
ZP0098	Male	58	27.6	regular	1	no	yes	no	no	yes	3	none	1
ZP0099	Male	35	30	regular	2	no	no	no	no	no	5	none	1
ZP0100	Female	33	21.8	regular	1	yes	no	no	no	no	5	none	2
ZP0101	Female	32	24.2	regular	1	no	no	no	no	no	1	none	2
ZP0102	Female	51	25.7	regular	1	no	no	no	no	no	3	none	1
ZP0103	Male	48	28.4	regular	3	no	no	no	no	no	1	none	1
ZP0104	Female	66	21.5	regular	1	no	no	no	no	no	5	none	1
ZP0105	Female	40	25	regular	3	no	no	no	no	no	3	none	2
ZP0106	Female	74	27.3	regular	1	no	no	no	no	no	3	none	1
ZP0107	Male	36	26.2	regular	1	no	no	no	no	no	3	none	1
ZP0108	Female	34	20.5	regular	2	no	no	no	no	no	3	none	3
ZP0109	Female	49	20.3	regular	1	yes	no	no	no	no	3	none	1
ZP0115	Female	54	30.9	regular	2	no	no	no	no	no	3	none	1
ZP0116	Female	33	21.5	regular	1	no	no	no	no	no	3	none	1
ZP0117	Male	55	25.9	regular	2	no	no	no	no	no	5	none	1
ZP0122	Male	43	31.4	regular	2	no	no	no	no	no	3	none	1
ZP0125	Female	64	28.1	regular	2	no	no	no	no	no	3	none	1
ZP0126	Female	25	20.4	regular	3	no	no	yes	no	no	3	none	1
ZP0127	Male	51	33.6	regular	2	no	no	no	no	no	3	none	1
ZP0128	Male	22	23.8	regular	2	no	yes	yes	no	no	5	none	1
ZP0129	Female	36	19.9	regular	1	no	no	yes	no	no	3	none	1
ZP0132	Female	39	20.7	regular	1	yes	no	no	no	no	1	none	1
ZP0133	Male	43	24.7	regular	1	yes	no	no	no	no	3	none	1
ZP0135	Female	59	27	regular	3	no	no	no	no	no	1	none	1
ZP0136	Female	49	21	lactoseFree	1	no	no	yes	no	no	3	Unspecific	1
ZP0140	Female	56	22.3	regular	1	yes	no	no	no	no	3	Unspecific	1
ZP0141	Female	30	21.1	regular	1	no	no	no	no	no	3	none	1
ZP0143	Female	40	20.1	regular	1	no	no	yes	no	no	3	Unspecific	1
ZP0144	Male	49	30.4	regular	3	no	no	no	no	no	5	none	1
ZP0145	Female	56	18	regular	2	no	no	no	no	no	3	none	1
ZP0147	Male	50	27.6	regular	1	no	no	no	no	no	4	Unspecific	1
ZP0148	Female	38	23.5	regular	2	no	no	no	yes	no	5	Unspecific	1
ZP0149	Male	23	20.5	regular	3	no	no	yes	no	no	5	none	1
ZP0150	Female	48	25.5	regular	3	no	no	no	no	no	4	none	1
ZP0153	Female	45	24.9	regular	3	no	no	no	no	no	4	none	1
ZP0155	Female	21	24.6	regular	3	no	no	no	no	no	3	none	1
ZP0157	Male	35	24.2	regular	3	no	no	yes	no	no	3	Unspecific	1
ZP0158	Male	60	25.6	regular	3	no	no	no	no	no	3	none	1
ZP0163	Female	20	22.5	regular	2	no	no	no	no	no	3	none	1
ZP0173	Female	19	20.2	regular	1	yes	yes	no	no	no	4	none	1
ZP0174	Female	20	21.7	vegetarian	3	no	no	no	yes	no	3	Unspecific	1
ZP0175	Female	20	19.6	regular	2	yes	no	no	no	no	5	none	1
ZP0176	Female	40	19.7	vegetarian	3	no	no	no	no	no	3	none	1
ZP0177	Female	43	21.2	vegetarian	1	no	no	no	no	no	4	none	1
ZP0179	Female	33	27.3	vegetarian	3	no	no	no	no	no	5	none	1
ZP0180	Female	46	20.6	vegan	3	no	no	no	no	no	2	none	1
ZP0181	Female	51	23	regular	2	no	no	no	no	no	3	none	1
ZP0182	Male	51	23.4	regular	2	yes	no	no	no	no	3	none	1
ZP0183	Male	54	24.7	regular	2	no	no	no	no	no	3	Unspecific	1
ZP0184	Female	46	21	vegetarian	2	no	no	no	no	no	3	none	1
ZP0185	Male	50	22.9	vegetarian	3	no	no	no	no	no	2	none	1
ZP0188	Female	43	20.5	regular	3	no	no	no	no	no	2	none	1
ZP0190	Male	45	23.7	vegetarian	1	no	no	no	no	no	3	Unspecific	1
ZP0194	Female	23	20.3	lactoseFree	1	no	no	no	no	no	3	none	1
ZP0195	Male	48	28.7	regular	3	no	yes	yes	no	no	4	IBS	1
ZP0196	Female	21	18	regular	1	yes	no	no	no	no	3	none	1
ZP0199	Female	23	24.6	vegetarian	2	no	no	yes	no	no	4	Unspecific	2
ZP0200	Male	23	24.7	regular	2	no	no	no	no	no	2	none	1
ZP0201	Female	72	28.7	regular	1	no	yes	yes	no	no	3	none	2
ZP0202	Male	74	23.7	regular	3	no	no	no	no	no	3	IBS	1
ZP0203	Male	80	26.7	regular	1	no	yes	no	no	no	3	none	1
ZP0204	Female	79	31.3	regular	1	no	no	no	no	no	3	Unspecific	3
ZP0205	Female	76	30.4	regular	1	no	no	no	yes	no	3	none	1
ZP0206	Female	45	20.8	vegan	1	no	no	no	no	no	4	Unspecific	2
ZP0207	Male	63	26.8	vegetarian	3	no	no	no	no	no	3	none	1
ZP0208	Male	48	22.3	vegetarian	3	no	no	no	no	no	5	none	1
ZP0209	Female	62	23	vegetarian	3	no	no	no	no	no	3	Unspecific	1
ZP0210	Female	72	25.4	vegetarian	1	no	no	no	no	no	3	Unspecific	1
ZP0212	Male	44	22.1	vegetarian	4	no	no	no	no	no	4	none	1
ZP0213	Female	42	21.3	vegetarian	3	no	no	no	no	no	2	none	1
ZP0215	Male	40	25.1	vegetarian	3	no	no	no	no	no	3	none	1
ZP0221	Male	45	19.1	vegetarian	1	no	no	no	no	no	2	none	1
ZP0223	Female	54	24.7	regular	1	yes	no	no	no	no	4	none	1
ZP0224	Male	61	24.8	regular	1	no	no	no	no	no	4	none	1
ZP0226	Female	71	31.6	regular	1	no	yes	no	no	no	2	none	1
ZP0227	Female	72	25.5	regular	2	no	no	no	yes	no	5	none	1
ZP0228	Male	72	27.5	regular	2	no	no	no	no	no	4	none	1
ZP0229	Female	66	24.1	regular	3	no	no	no	no	no	5	none	1
ZP0230	Male	73	27.8	regular	1	no	no	no	no	no	2	none	1
ZP0231	Female	49	22	regular	3	no	no	no	no	no	1	Unspecific	2
ZP0232	Female	29	23.4	lactoseFree	4	no	no	no	no	no	3	none	1
ZP0233	Male	31	22.8	regular	1	no	no	no	no	no	2	none	1
ZP0235	Male	44	24.3	vegan	2	no	no	no	no	yes	3	none	1
ZP0236	Male	48	22.3	vegan	2	no	no	no	no	no	1	none	1
ZP0248	Female	33	25.3	vegetarian	3	no	no	no	no	no	1	none	1
ZP0249	Female	63	20.5	vegetarian	3	no	no	no	no	no	3	none	1
ZP0251	Female	75	22.9	vegetarian	3	no	no	no	no	no	1	none	1
ZP0252	Male	73	28.4	vegetarian	3	no	no	no	no	no	5	none	1
ZP0256	Female	61	28.1	regular	2	yes	no	no	yes	no	3	none	2
ZP0257	Male	47	24.7	regular	1	no	yes	yes	no	no	4	none	1
ZP0258	Female	51	23	regular	3	no	no	no	no	no	3	none	1
ZP0262	Female	56	22.4	regular	3	no	no	no	no	no	3	none	1
ZP0263	Male	26	20.7	regular	3	no	no	yes	no	yes	3	none	1
ZP0264	Male	85	29.1	regular	1	no	no	no	no	no	2	none	2
ZP0265	Female	48	29.1	regular	1	no	no	no	no	no	1	none	2
ZP0266	Female	76	28.3	raw	3	no	no	no	no	no	5	Unspecific	1
ZP0268	Male	53	29.1	regular	3	no	no	no	no	no	4	none	1
ZP0271	Female	32	21	regular	1	no	no	no	no	no	4	none	2
ZP0272	Male	50	38.7	regular	1	no	no	no	no	no	3	Unspecific	1
ZP0273	Male	26	25.1	regular	1	no	no	no	no	no	4	none	1
ZP0275	Female	46	33.3	regular	1	no	no	no	no	no	1	none	1
ZP0276	Female	50	29.4	regular	2	no	no	no	no	no	3	none	1
ZP0279	Female	45	21.5	regular	3	no	yes	no	no	no	3	none	1
ZP0282	Male	51	25.9	regular	3	no	no	no	no	no	4	none	1
ZP0283	Male	26	26.5	regular	1	no	no	yes	no	no	5	none	1
ZP0285	Male	27	20.5	regular	1	no	no	no	no	no	4	none	1
ZP0286	Female	50	29.8	regular	1	no	no	no	no	no	3	none	1
ZP0288	Male	73	29	regular	2	no	no	no	no	no	3	none	1
ZP0289	Female	50	22.2	glutenFree	2	no	no	yes	no	no	4	IBS	3
ZP0290	Female	25	20.3	regular	1	no	no	no	no	no	4	none	1
ZP0291	Male	40	27.4	regular	1	no	no	no	no	no	1	none	1
ZP0294	Female	72	25.3	lactoseFree	3	no	no	no	no	no	2	none	2
ZP0296	Female	58	33.5	regular	1	no	no	no	no	no	4	none	1
ZP0297	Male	60	25.7	regular	2	no	no	no	no	no	3	none	1
ZP0300	Male	39	36.5	regular	1	yes	no	no	no	no	3	none	1
ZP0301	Female	18	18.4	regular	2	no	no	no	no	no	3	none	1
ZP0302	Male	38	30.2	regular	1	yes	no	yes	no	no	4	none	1
ZP0303	Female	48	23.6	regular	1	no	no	no	no	no	3	none	1
ZP0304	Female	36	19.6	regular	2	no	no	no	no	no	5	none	1
ZP0305	Female	50	25.4	regular	3	yes	no	no	no	no	3	none	1
ZP0308	Male	51	20.5	regular	1	yes	no	no	no	no	3	none	1
ZP0318	Female	25	28.2	regular	3	no	no	yes	no	no	4	none	1

## Sheet: Description
Column	Description
Sample	Encoded identifier of sample donor
Gender	Categorical [Male, Female]
Age	Numeric
BMI	Numeric
Diet	Categorical [regular, vegetarian, vegan, lactoseFree, glutenFree, raw]
PhisicalActivity	Categorical [1 - Occasional physical activity, 2 - Physical activity approximately once per week, 3 - Physical activity multiple times per week, 4 - Active athlete]
Smoker	Categorical [yes, no]
AntibioticTherapy	Categorical [yes, no]
ProbioticsPrebioticsUsageInLastMonth	Categorical [yes, no]
CecumRemoval	Categorical [yes, no]
HospitalizationInLast3months	Categorical [yes, no]
Stress	Continuous from 1 - Not stressed to 5 - Under a lot of stress
ChronicDisease	Categorical [none, IBS, unspecific]
DigestionRate	ategorical [1 - Normal (approximately once daily), 2 - Occasional constipation, 3 - Regular constipation]
